# Supplementary material for: High-quality de novo assembly of the Eucommia ulmoides haploid genome provides new insights into evolution and rubber biosynthesis
Source: Hortic Res. 2020 Nov 1;7:183. doi: 10.1038/s41438-020-00406-w (PMC7603500; doi:10.1038/s41438-020-00406-w)
Supplement: Supplementary file 5 — Table S16 [file 41438_2020_406_MOESM5_ESM.xlsx]

## Sheet: Sheet1
Table S16. KEGG enrichment analysis of genes from unique gene family of E. ulmoides
Pathway maps	Pathway type	Map ID	Map title	P-value	AdjustedPv	Gene number	GeneIDs
Genetic information processing	Translation	map00970	Aminoacyl-tRNA biosynthesis	0.0149893	0.128658	15	evm.model.Chr5.2410 evm.model.Chr5.2411 evm.model.Chr6.591 evm.model.Chr6.592 evm.model.Chr6.593 evm.model.Chr6.595.1 evm.model.Chr11.1259 evm.model.Chr12.1788 evm.model.Chr5.1034 evm.model.000202F.3 evm.model.000212F.2 evm.model.000392F.1 evm.model.Chr5.471 evm.model.Chr13.1495 evm.model.Chr9.1857
Organismal systems	Environmental adaptation	map04626	Plant-pathogen interaction	0.0860625	0.306256	37	evm.model.Chr10.2121 evm.model.Chr10.2122 evm.model.Chr10.2123 evm.model.Chr10.2127 evm.model.Chr10.2133 evm.model.Chr16.67 evm.model.Chr6.1271 evm.model.Chr7.248 evm.model.Chr8.1521 evm.model.Chr9.1049 evm.model.000151F.1 evm.model.Chr17.1861 evm.model.Chr17.1920 evm.model.000101F_1.2 evm.model.000108F.1 evm.model.000193F.3 evm.model.Chr5.7 evm.model.Chr2.335 evm.model.Chr2.339 evm.model.Chr2.34…
Metabolism	Amino acid metabolism	map00300	Lysine biosynthesis	0.144001	0.400867	3	evm.model.Chr15.947 evm.model.Chr5.1809 evm.model.Chr7.359
	Biosynthesis of other secondary metabolites	map00941	Flavonoid biosynthesis	2.61e-05	0.00268543	17	evm.model.Chr1.736 evm.model.Chr6.535 evm.model.Chr6.537 evm.model.Chr6.538 evm.model.Chr7.1770 evm.model.Chr9.2001 evm.model.Chr1.735 evm.model.Chr11.1282 evm.model.Chr12.1588 evm.model.Chr5.577 evm.model.Chr13.1373 evm.model.Chr13.1380 evm.model.Chr13.1791 evm.model.Chr13.1799 evm.model.Chr3.931 evm.model.Chr8.215 evm.model.Chr8.216
		map00945	Stilbenoid, diarylheptanoid and gingerol biosynthesis	0.0402403	0.224041	11	evm.model.Chr1.736 evm.model.Chr6.535 evm.model.Chr6.537 evm.model.Chr6.538 evm.model.Chr7.1770 evm.model.Chr9.2001 evm.model.Chr7.1333 evm.model.Chr1.735 evm.model.Chr11.1282 evm.model.Chr13.1373 evm.model.Chr13.1380
	Glycan biosynthesis and metabolism	map00510	N-Glycan biosynthesis	0.109117	0.344658	7	evm.model.Chr12.47 evm.model.Chr17.875 evm.model.Chr5.1991 evm.model.000124F.26 evm.model.Chr15.45 evm.model.Chr12.1424 evm.model.Chr13.1073
		map00513	Various types of N-glycan biosynthesis	0.0307559	0.204378	7	evm.model.Chr12.47 evm.model.Chr17.875 evm.model.Chr5.1991 evm.model.000124F.26 evm.model.Chr15.45 evm.model.Chr12.1424 evm.model.Chr13.1073
	Lipid metabolism	map01040	Biosynthesis of unsaturated fatty acids	0.213864	0.489512	3	evm.model.000049F_3.26 evm.model.000049F_3.29 evm.model.Chr6.1215
		map00073	Cutin, suberine and wax biosynthesis	0.00485055	0.0770243	10	evm.model.000231F.1 evm.model.000231F.2 evm.model.000306F.1 evm.model.000350F.1 evm.model.000426F.1 evm.model.Chr17.1972 evm.model.Chr10.1090 evm.model.Chr8.1747 evm.model.Chr11.1252 evm.model.Chr9.1438
		map00062	Fatty acid elongation	0.198448	0.471945	5	evm.model.Chr6.1271 evm.model.Chr7.248 evm.model.Chr8.1521 evm.model.Chr9.1049 evm.model.Chr6.1215
	Metabolism of terpenoids and polyketides	map00905	Brassinosteroid biosynthesis	0.199317	0.471945	3	evm.model.Chr15.603 evm.model.Chr3.1312 evm.model.Chr9.807
		map00904	Diterpenoid biosynthesis	0.203902	0.477316	5	evm.model.Chr7.241 evm.model.Chr7.243 evm.model.Chr7.250 evm.model.Chr7.254 evm.model.Chr7.257
