# Supplementary material for: High-quality de novo assembly of the Eucommia ulmoides haploid genome provides new insights into evolution and rubber biosynthesis
Source: Hortic Res. 2020 Nov 1;7:183. doi: 10.1038/s41438-020-00406-w (PMC7603500; doi:10.1038/s41438-020-00406-w)
Supplement: Supplementary file 6 — Table S17 [file 41438_2020_406_MOESM6_ESM.xlsx]

## Sheet: Sheet1
Table S17. KEGG enrichment analysis of genes from expanded gene family of E. ulmoides
Pathway maps	Pathway type	MapID	Map title	P-value	AdjustedPv	Gene number	Gene IDs
Metabolism	Metabolism of other amino acids	map00460	Cyanoamino acid metabolism	2.49e-15	1.42e-13	26	evm.model.000101F_1.32 evm.model.000101F_1.35 evm.model.Chr1.1683.1 evm.model.Chr10.1199 evm.model.Chr12.1082 evm.model.Chr12.1086 evm.model.Chr12.1089 evm.model.Chr13.1061 evm.model.Chr13.1627 evm.model.Chr13.614 evm.model.Chr13.648 evm.model.Chr14.2021 evm.model.Chr14.2022 evm.model.Chr15.200 evm.model.Chr15.219 evm.model.Chr15.221 evm.model.Chr15.222 evm.model.Chr17.1809 evm.model.Chr17.2049.1…
	Biosynthesis of other secondary metabolites	map00940	Phenylpropanoid biosynthesis	3.56e-13	1.35e-11	26	evm.model.000101F_1.32 evm.model.000101F_1.35 evm.model.Chr1.1683.1 evm.model.Chr10.1199 evm.model.Chr12.1082 evm.model.Chr12.1086 evm.model.Chr12.1089 evm.model.Chr13.1061 evm.model.Chr13.1627 evm.model.Chr13.614 evm.model.Chr13.648 evm.model.Chr14.2021 evm.model.Chr14.2022 evm.model.Chr15.200 evm.model.Chr15.219 evm.model.Chr15.221 evm.model.Chr15.222 evm.model.Chr17.1809 evm.model.Chr17.2049.1…
	Carbohydrate metabolism	map00500	Starch and sucrose metabolism	0.000186884	0.00304353	27	evm.model.000101F_1.32 evm.model.000101F_1.35 evm.model.Chr1.1683.1 evm.model.Chr10.1199 evm.model.Chr12.1082 evm.model.Chr12.1086 evm.model.Chr12.1089 evm.model.Chr13.1061 evm.model.Chr13.1627 evm.model.Chr13.614 evm.model.Chr13.648 evm.model.Chr14.2021 evm.model.Chr14.2022 evm.model.Chr15.200 evm.model.Chr15.219 evm.model.Chr15.221 evm.model.Chr15.222 evm.model.Chr17.1809 evm.model.Chr17.2049.1…
	Metabolism of other amino acids	map00480	Glutathione metabolism	0.000406053	0.00578625	11	evm.model.Chr11.347 evm.model.Chr11.348 evm.model.Chr11.350 evm.model.Chr11.353 evm.model.Chr11.355 evm.model.Chr11.358 evm.model.Chr11.359 evm.model.Chr11.360 evm.model.Chr16.1982 evm.model.Chr16.1983 evm.model.Chr16.1984
