# Supplementary material for: High-quality de novo assembly of the Eucommia ulmoides haploid genome provides new insights into evolution and rubber biosynthesis
Source: Hortic Res. 2020 Nov 1;7:183. doi: 10.1038/s41438-020-00406-w (PMC7603500; doi:10.1038/s41438-020-00406-w)
Supplement: Supplementary file 7 — Table S20 [file 41438_2020_406_MOESM7_ESM.xlsx]

## Sheet: Sheet1
Table S20. Identified secondary metabolite clusters in E. ulmoides genome
Cluster	Record	Type	From	To	Size (kb)	Core domains	Gene cluster genes
Cluster 1	000108F	terpene	527345	953886	426.54	Epimerase, Terpene_synth, Terpene_synth_C	evm.model.Chr000108F.29;evm.model.Chr000108F.30;evm.model.Chr000108F.31;evm.model.Chr000108F.32;evm.model.Chr000108F.33;evm.model.Chr000108F.35;evm.model.Chr000108F.37;evm.model.Chr000108F.38;evm.model.Chr000108F.39;evm.model.Chr000108F.40;evm.model.Chr000108F.42;evm.model.Chr000108F.43;evm.model.Chr000108F.44;evm.model.Chr000108F.45;evm.model.Chr000108F.46	evm.model.Chr000108F.29;evm.model.Chr000108F.30;evm.model.Chr000108F.31;evm.model.Chr000108F.32;evm.model.Chr000108F.33;evm.model.Chr000108F.35;evm.model.Chr000108F.37;evm.model.Chr000108F.38;evm.model.Chr000108F.39;evm.model.Chr000108F.40;evm.model.Chr000108F.42;evm.model.Chr000108F.43;evm.model.Chr000108F.44;evm.model.Chr000108F.45;evm.model.Chr000108F.46
Cluster 2	Chr1	saccharide	24365301	24601286	235.99	Transferase, UDPGT_2	evm.model.Chr1.735;evm.model.Chr1.736;evm.model.Chr1.745;evm.model.Chr1.746	evm.model.Chr1.735;evm.model.Chr1.736;evm.model.Chr1.745;evm.model.Chr1.746
Cluster 3	Chr10	polyketide-alkaloid	34090282	34701586	611.3	Chal_sti_synt_C, Methyltransf_11, Str_synth	evm.model.Chr10.1671;evm.model.Chr10.1672;evm.model.Chr10.1673;evm.model.Chr10.1674;evm.model.Chr10.1675;evm.model.Chr10.1677;evm.model.Chr10.1684;evm.model.Chr10.1685;evm.model.Chr10.1686;MERGED__evm.model.Chr10.1688__evm.model.Chr10.1689;evm.model.Chr10.1690	evm.model.Chr10.1671;evm.model.Chr10.1672;evm.model.Chr10.1673;evm.model.Chr10.1674;evm.model.Chr10.1675;evm.model.Chr10.1677;evm.model.Chr10.1684;evm.model.Chr10.1685;evm.model.Chr10.1686;MERGED__evm.model.Chr10.1688__evm.model.Chr10.1689;evm.model.Chr10.1690
Cluster 4	Chr12	lignan-polyketide	24304852	24660228	355.38	Chal_sti_synt_C, Chalcone, Dirigent	evm.model.Chr12.1151;evm.model.Chr12.1155;evm.model.Chr12.1156;evm.model.Chr12.1157;evm.model.Chr12.1158;evm.model.Chr12.1159;evm.model.Chr12.1161;evm.model.Chr12.1162;evm.model.Chr12.1164;evm.model.Chr12.1165;evm.model.Chr12.1166	evm.model.Chr12.1151;evm.model.Chr12.1155;evm.model.Chr12.1156;evm.model.Chr12.1157;evm.model.Chr12.1158;evm.model.Chr12.1159;evm.model.Chr12.1161;evm.model.Chr12.1162;evm.model.Chr12.1164;evm.model.Chr12.1165;evm.model.Chr12.1166
Cluster 5	Chr13	terpene	2095257	2127266	32.01	Terpene_synth, Terpene_synth_C	evm.model.Chr13.211;evm.model.Chr13.212;evm.model.Chr13.213;evm.model.Chr13.214;evm.model.Chr13.215	evm.model.Chr13.211;evm.model.Chr13.212;evm.model.Chr13.213;evm.model.Chr13.214;evm.model.Chr13.215
Cluster 6	Chr13	terpene	2844430	3127765	283.33	Terpene_synth, Terpene_synth_C	evm.model.Chr13.272;evm.model.Chr13.273;evm.model.Chr13.274;evm.model.Chr13.275;evm.model.Chr13.279;evm.model.Chr13.280;evm.model.Chr13.281;evm.model.Chr13.282;evm.model.Chr13.283;evm.model.Chr13.286;evm.model.Chr13.287;evm.model.Chr13.288;evm.model.Chr13.289	evm.model.Chr13.272;evm.model.Chr13.273;evm.model.Chr13.274;evm.model.Chr13.275;evm.model.Chr13.279;evm.model.Chr13.280;evm.model.Chr13.281;evm.model.Chr13.282;evm.model.Chr13.283;evm.model.Chr13.286;evm.model.Chr13.287;evm.model.Chr13.288;evm.model.Chr13.289
Cluster 7	Chr13	putative	45613843	45686426	72.58	COesterase, Transferase, p450	evm.model.Chr13.1947;evm.model.Chr13.1948;evm.model.Chr13.1949;evm.model.Chr13.1950;evm.model.Chr13.1951;evm.model.Chr13.1952	evm.model.Chr13.1947;evm.model.Chr13.1948;evm.model.Chr13.1949;evm.model.Chr13.1950;evm.model.Chr13.1951;evm.model.Chr13.1952
Cluster 8	Chr14	saccharide	49941764	50106808	165.04	Transferase, UDPGT_2	evm.model.Chr14.1879;evm.model.Chr14.1880;evm.model.Chr14.1881;evm.model.Chr14.1882;evm.model.Chr14.1883;evm.model.Chr14.1884	evm.model.Chr14.1879;evm.model.Chr14.1880;evm.model.Chr14.1881;evm.model.Chr14.1882;evm.model.Chr14.1883;evm.model.Chr14.1884
Cluster 9	Chr14	terpene	58773290	58885218	111.93	Acetyltransf_1, Chalcone_3, Epimerase, Terpene_synth, Terpene_synth_C	evm.model.Chr14.2378;evm.model.Chr14.2379;evm.model.Chr14.2380;evm.model.Chr14.2381;evm.model.Chr14.2382;evm.model.Chr14.2383;evm.model.Chr14.2384;evm.model.Chr14.2385;evm.model.Chr14.2386;evm.model.Chr14.2387;evm.model.Chr14.2388;evm.model.Chr14.2389	evm.model.Chr14.2378;evm.model.Chr14.2379;evm.model.Chr14.2380;evm.model.Chr14.2381;evm.model.Chr14.2382;evm.model.Chr14.2383;evm.model.Chr14.2384;evm.model.Chr14.2385;evm.model.Chr14.2386;evm.model.Chr14.2387;evm.model.Chr14.2388;evm.model.Chr14.2389
Cluster 10	Chr15	saccharide	19354995	21029795	1674.8	Transferase, UDPGT_2, p450, polyprenyl_synt	evm.model.Chr15.1253;evm.model.Chr15.1259;evm.model.Chr15.1261;evm.model.Chr15.1262;evm.model.Chr15.1263;evm.model.Chr15.1264;evm.model.Chr15.1266;evm.model.Chr15.1267;evm.model.Chr15.1270;evm.model.Chr15.1271;evm.model.Chr15.1272;evm.model.Chr15.1273;evm.model.Chr15.1274;evm.model.Chr15.1275;evm.model.Chr15.1280;evm.model.Chr15.1284;evm.model.Chr15.1286;evm.model.Chr15.1288;evm.model.Chr15.1289;…	evm.model.Chr15.1253;evm.model.Chr15.1259;evm.model.Chr15.1261;evm.model.Chr15.1262;evm.model.Chr15.1263;evm.model.Chr15.1264;evm.model.Chr15.1266;evm.model.Chr15.1267;evm.model.Chr15.1270;evm.model.Chr15.1271;evm.model.Chr15.1272;evm.model.Chr15.1273;evm.model.Chr15.1274;evm.model.Chr15.1275;evm.model.Chr15.1280;evm.model.Chr15.1284;evm.model.Chr15.1286;evm.model.Chr15.1288;evm.model.Chr15.1289;…
Cluster 11	Chr15	saccharide	51038570	51782116	743.55	2OG-FeII_Oxy, DIOX_N, UDPGT_2	evm.model.Chr15.2319;evm.model.Chr15.2322;evm.model.Chr15.2323;evm.model.Chr15.2326;evm.model.Chr15.2327;evm.model.Chr15.2333;evm.model.Chr15.2338;evm.model.Chr15.2340	evm.model.Chr15.2319;evm.model.Chr15.2322;evm.model.Chr15.2323;evm.model.Chr15.2326;evm.model.Chr15.2327;evm.model.Chr15.2333;evm.model.Chr15.2338;evm.model.Chr15.2340
Cluster 12	Chr16	saccharide	1300810	1508277	207.47	2OG-FeII_Oxy, DIOX_N, UDPGT_2, UbiA	evm.model.Chr16.117;evm.model.Chr16.118;evm.model.Chr16.119;evm.model.Chr16.121;evm.model.Chr16.122;evm.model.Chr16.123;evm.model.Chr16.124;evm.model.Chr16.125;evm.model.Chr16.126;evm.model.Chr16.127;evm.model.Chr16.128;evm.model.Chr16.129;evm.model.Chr16.130;evm.model.Chr16.131	evm.model.Chr16.117;evm.model.Chr16.118;evm.model.Chr16.119;evm.model.Chr16.121;evm.model.Chr16.122;evm.model.Chr16.123;evm.model.Chr16.124;evm.model.Chr16.125;evm.model.Chr16.126;evm.model.Chr16.127;evm.model.Chr16.128;evm.model.Chr16.129;evm.model.Chr16.130;evm.model.Chr16.131
Cluster 13	Chr16	saccharide	48114831	48434710	319.88	2OG-FeII_Oxy, DIOX_N, UDPGT_2	evm.model.Chr16.1935;evm.model.Chr16.1937;evm.model.Chr16.1938;evm.model.Chr16.1939;evm.model.Chr16.1940;evm.model.Chr16.1942;evm.model.Chr16.1943;evm.model.Chr16.1944;evm.model.Chr16.1946;evm.model.Chr16.1947;evm.model.Chr16.1948;evm.model.Chr16.1949;evm.model.Chr16.1951	evm.model.Chr16.1935;evm.model.Chr16.1937;evm.model.Chr16.1938;evm.model.Chr16.1939;evm.model.Chr16.1940;evm.model.Chr16.1942;evm.model.Chr16.1943;evm.model.Chr16.1944;evm.model.Chr16.1946;evm.model.Chr16.1947;evm.model.Chr16.1948;evm.model.Chr16.1949;evm.model.Chr16.1951
Cluster 14	Chr3	alkaloid	3850408	3965581	115.17	Bet_v_1, Methyltransf_11	evm.model.Chr3.244;evm.model.Chr3.245;MERGED__evm.model.Chr3.246__evm.model.Chr3.247__evm.model.Chr3.249__evm.model.Chr3.250;evm.model.Chr3.248;evm.model.Chr3.251;evm.model.Chr3.252;evm.model.Chr3.253;evm.model.Chr3.254;evm.model.Chr3.255;evm.model.Chr3.256;evm.model.Chr3.258;evm.model.Chr3.259;evm.model.Chr3.260;evm.model.Chr3.261	evm.model.Chr3.244;evm.model.Chr3.245;MERGED__evm.model.Chr3.246__evm.model.Chr3.247__evm.model.Chr3.249__evm.model.Chr3.250;evm.model.Chr3.248;evm.model.Chr3.251;evm.model.Chr3.252;evm.model.Chr3.253;evm.model.Chr3.254;evm.model.Chr3.255;evm.model.Chr3.256;evm.model.Chr3.258;evm.model.Chr3.259;evm.model.Chr3.260;evm.model.Chr3.261
Cluster 15	Chr4	putative	8851940	9257031	405.09	2OG-FeII_Oxy, DIOX_N, p450, polyprenyl_synt	evm.model.Chr4.573;evm.model.Chr4.574;evm.model.Chr4.575;evm.model.Chr4.576;evm.model.Chr4.577;MERGED__evm.model.Chr4.579__evm.model.Chr4.582;evm.model.Chr4.583;evm.model.Chr4.584;evm.model.Chr4.585;evm.model.Chr4.586;evm.model.Chr4.587;evm.model.Chr4.588;evm.model.Chr4.589;evm.model.Chr4.591;evm.model.Chr4.592;evm.model.Chr4.593	evm.model.Chr4.573;evm.model.Chr4.574;evm.model.Chr4.575;evm.model.Chr4.576;evm.model.Chr4.577;MERGED__evm.model.Chr4.579__evm.model.Chr4.582;evm.model.Chr4.583;evm.model.Chr4.584;evm.model.Chr4.585;evm.model.Chr4.586;evm.model.Chr4.587;evm.model.Chr4.588;evm.model.Chr4.589;evm.model.Chr4.591;evm.model.Chr4.592;evm.model.Chr4.593
Cluster 16	Chr4	terpene	17000832	17208443	207.61	Terpene_synth, Terpene_synth_C	evm.model.Chr4.906;evm.model.Chr4.907;evm.model.Chr4.908;evm.model.Chr4.910;evm.model.Chr4.911	evm.model.Chr4.906;evm.model.Chr4.907;evm.model.Chr4.908;evm.model.Chr4.910;evm.model.Chr4.911
Cluster 17	Chr4	saccharide	28624930	29101928	477	Cellulose_synt, UDPGT_2, p450	evm.model.Chr4.1317;evm.model.Chr4.1318;evm.model.Chr4.1319;evm.model.Chr4.1320;evm.model.Chr4.1322;evm.model.Chr4.1323;evm.model.Chr4.1327	evm.model.Chr4.1317;evm.model.Chr4.1318;evm.model.Chr4.1319;evm.model.Chr4.1320;evm.model.Chr4.1322;evm.model.Chr4.1323;evm.model.Chr4.1327
Cluster 18	Chr6	terpene	12860195	13281110	420.92	Terpene_synth, Transferase, adh_short	evm.model.Chr6.750;evm.model.Chr6.751;evm.model.Chr6.753;evm.model.Chr6.754;evm.model.Chr6.755;evm.model.Chr6.756;evm.model.Chr6.757;evm.model.Chr6.758;evm.model.Chr6.761;evm.model.Chr6.762;evm.model.Chr6.763;evm.model.Chr6.764	evm.model.Chr6.750;evm.model.Chr6.751;evm.model.Chr6.753;evm.model.Chr6.754;evm.model.Chr6.755;evm.model.Chr6.756;evm.model.Chr6.757;evm.model.Chr6.758;evm.model.Chr6.761;evm.model.Chr6.762;evm.model.Chr6.763;evm.model.Chr6.764
Cluster 19	Chr7	saccharide-terpene	3878083	4034217	156.13	Epimerase, Terpene_synth, UDPGT_2	evm.model.Chr7.274;evm.model.Chr7.275;evm.model.Chr7.276;evm.model.Chr7.277	evm.model.Chr7.274;evm.model.Chr7.275;evm.model.Chr7.276;evm.model.Chr7.277
Cluster 20	Chr7	putative	45523106	45699272	176.17	COesterase, Peptidase_S10, adh_short	evm.model.Chr7.1980;evm.model.Chr7.1981;evm.model.Chr7.1982;evm.model.Chr7.1983;evm.model.Chr7.1984;evm.model.Chr7.1985;evm.model.Chr7.1986;evm.model.Chr7.1987;evm.model.Chr7.1988;evm.model.Chr7.1989;evm.model.Chr7.1990;evm.model.Chr7.1991;evm.model.Chr7.1992;evm.model.Chr7.1993;evm.model.Chr7.1994;evm.model.Chr7.1995;evm.model.Chr7.1996;evm.model.Chr7.1997	evm.model.Chr7.1980;evm.model.Chr7.1981;evm.model.Chr7.1982;evm.model.Chr7.1983;evm.model.Chr7.1984;evm.model.Chr7.1985;evm.model.Chr7.1986;evm.model.Chr7.1987;evm.model.Chr7.1988;evm.model.Chr7.1989;evm.model.Chr7.1990;evm.model.Chr7.1991;evm.model.Chr7.1992;evm.model.Chr7.1993;evm.model.Chr7.1994;evm.model.Chr7.1995;evm.model.Chr7.1996;evm.model.Chr7.1997
Cluster 21	Chr8	putative	1742698	2455313	712.62	AMP-binding, Epimerase, p450	evm.model.Chr8.196;evm.model.Chr8.197;evm.model.Chr8.198;evm.model.Chr8.199;evm.model.Chr8.200;evm.model.Chr8.201;evm.model.Chr8.204;evm.model.Chr8.211;evm.model.Chr8.212;evm.model.Chr8.213;evm.model.Chr8.214;evm.model.Chr8.215;evm.model.Chr8.216;evm.model.Chr8.217;evm.model.Chr8.218;evm.model.Chr8.219;evm.model.Chr8.220;evm.model.Chr8.221;evm.model.Chr8.222;evm.model.Chr8.223;evm.model.Chr8.224;…	evm.model.Chr8.196;evm.model.Chr8.197;evm.model.Chr8.198;evm.model.Chr8.199;evm.model.Chr8.200;evm.model.Chr8.201;evm.model.Chr8.204;evm.model.Chr8.211;evm.model.Chr8.212;evm.model.Chr8.213;evm.model.Chr8.214;evm.model.Chr8.215;evm.model.Chr8.216;evm.model.Chr8.217;evm.model.Chr8.218;evm.model.Chr8.219;evm.model.Chr8.220;evm.model.Chr8.221;evm.model.Chr8.222;evm.model.Chr8.223;evm.model.Chr8.224;…
Cluster 22	Chr8	saccharide	7745380	7971419	226.04	Glycos_transf_2, SE, polyprenyl_synt	evm.model.Chr8.584;evm.model.Chr8.585;evm.model.Chr8.587;evm.model.Chr8.588;evm.model.Chr8.589;evm.model.Chr8.591;evm.model.Chr8.592;evm.model.Chr8.593	evm.model.Chr8.584;evm.model.Chr8.585;evm.model.Chr8.587;evm.model.Chr8.588;evm.model.Chr8.589;evm.model.Chr8.591;evm.model.Chr8.592;evm.model.Chr8.593
Cluster 23	Chr8	saccharide	8106359	8405398	299.04	Cellulose_synt, FA_desaturase, UDPGT_2	evm.model.Chr8.602;evm.model.Chr8.603;evm.model.Chr8.605;evm.model.Chr8.607;evm.model.Chr8.609;evm.model.Chr8.610;evm.model.Chr8.612;evm.model.Chr8.613;evm.model.Chr8.614;evm.model.Chr8.615;evm.model.Chr8.617	evm.model.Chr8.602;evm.model.Chr8.603;evm.model.Chr8.605;evm.model.Chr8.607;evm.model.Chr8.609;evm.model.Chr8.610;evm.model.Chr8.612;evm.model.Chr8.613;evm.model.Chr8.614;evm.model.Chr8.615;evm.model.Chr8.617
Cluster 24	Chr8	alkaloid	46436644	46674123	237.48	Bet_v_1, Transferase	evm.model.Chr8.2069;evm.model.Chr8.2070;evm.model.Chr8.2072	evm.model.Chr8.2069;evm.model.Chr8.2070;evm.model.Chr8.2072
Cluster 25	Chr8	alkaloid	61933120	64124293	2191.17	Bet_v_1, Methyltransf_11, p450	evm.model.Chr8.2508;evm.model.Chr8.2510;evm.model.Chr8.2511;evm.model.Chr8.2513;evm.model.Chr8.2515;evm.model.Chr8.2517;evm.model.Chr8.2519;evm.model.Chr8.2520;evm.model.Chr8.2521;evm.model.Chr8.2522;evm.model.Chr8.2524;MERGED__evm.model.Chr8.2529__evm.model.Chr8.2532__evm.model.Chr8.2526;evm.model.Chr8.2528;evm.model.Chr8.2539;evm.model.Chr8.2541;evm.model.Chr8.2543;evm.model.Chr8.2547;evm.model…	evm.model.Chr8.2508;evm.model.Chr8.2510;evm.model.Chr8.2511;evm.model.Chr8.2513;evm.model.Chr8.2515;evm.model.Chr8.2517;evm.model.Chr8.2519;evm.model.Chr8.2520;evm.model.Chr8.2521;evm.model.Chr8.2522;evm.model.Chr8.2524;MERGED__evm.model.Chr8.2529__evm.model.Chr8.2532__evm.model.Chr8.2526;evm.model.Chr8.2528;evm.model.Chr8.2539;evm.model.Chr8.2541;evm.model.Chr8.2543;evm.model.Chr8.2547;evm.model…
Cluster 26	Chr8	alkaloid	72061033	72257615	196.58	Cu_amine_oxid, p450	evm.model.Chr8.2855;evm.model.Chr8.2857;evm.model.Chr8.2858;evm.model.Chr8.2860;MERGED__evm.model.Chr8.2861__evm.model.Chr8.2863;evm.model.Chr8.2862	evm.model.Chr8.2855;evm.model.Chr8.2857;evm.model.Chr8.2858;evm.model.Chr8.2860;MERGED__evm.model.Chr8.2861__evm.model.Chr8.2863;evm.model.Chr8.2862
