# Supplementary material for: High-quality de novo assembly of the Eucommia ulmoides haploid genome provides new insights into evolution and rubber biosynthesis
Source: Hortic Res. 2020 Nov 1;7:183. doi: 10.1038/s41438-020-00406-w (PMC7603500; doi:10.1038/s41438-020-00406-w)
Supplement: Supplementary file 8 — Table S21 [file 41438_2020_406_MOESM8_ESM.xlsx]

## Sheet: Sheet1
	Table S21. List of RB genes and their expression (Fragments Per Kilobase of transcript per Million fragments mapped, FPKM) in five E. ulmoides tissues
	Item	Gene name	GeneID	FPKM in five tissues in June 2019															FPKM in four tissues in July 2018
				Leaf			Central Peel			Peel edge			Xylem			Seed			Leaf	Peal	Seed	Xylem
MVA pathway	1	ACAT1	evm.model.Chr9.1297.1	10.9942	9.95911	11.4536	13.1937	14.783	15.7714	13.0193	12.8101	14.6372	8.61357	9.25229	11.3861	3.78102	5.32569	4.39745	15.5245	19.0075	4.7812	12.3221
	2	ACAT2	evm.model.000003F_2.20	172.967	149.281	154.355	40.837	29.9648	47.3701	35.3033	39.2733	32.4415	66.7366	68.8768	63.7224	32.6291	26.7739	29.9683	27.3244	37.0396	45.4967	74.177
	3	ACAT3	evm.model.Chr4.683	33.4921	34.9009	29.3563	12.8291	10.9287	27.2483	5.43045	9.42382	7.39723	11.6731	13.8397	12.4451	6.97095	9.19504	11.0779	22.6958	15.4056	9.83841	14.6902
	4	HMGS1	evm.model.Chr6.830	24.6215	23.9848	24.3033	29.6527	31.1145	42.6394	16.9149	20.9343	21.5315	23.2498	16.7583	21.4704	4.55906	5.69715	4.16468	38.2195	27.6534	7.39838	26.5046
	5	HMGS2	evm.model.Chr8.2943	135.093	109.58	122.374	5.73475	5.04784	7.0168	5.2123	4.38123	6.98565	24.5915	57.3048	30.7683	12.8106	15.2341	21.5488	7.992	4.9893	17.6558	35.6054
	6	HMGR1	evm.model.Chr15.1761	31.3186	35.1737	30.1128	11.168	4.84071	7.48182	1.33636	2.83312	8.01922	200.066	56.2436	462.704	175.836	127.609	146.604	16.3992	2.60141	93.736	31.0813
	7	HMGR2	evm.model.Chr2.2260	14.4514	20.2833	12.9579	8.90904	7.21317	7.51627	7.5602	6.3876	7.64018	21.1641	20.7753	18.6829	7.23823	5.66421	4.51234	6.77641	5.44322	4.92665	40.9124
	8	HMGR3	evm.model.Chr7.2258	16.6682	14.8612	15.6398	18.0763	15.1121	16.4126	30.9888	29.5155	27.5408	12.3105	49.3611	12.6534	5.5294	6.37066	4.38222	15.9166	15.308	5.03366	86.003
	9	HMGR4	evm.model.Chr1.688	3.49914	2.68735	3.06403	0	0.113627	0	0.041252	0	0	1.39834	0	0.993018	0	0	0	0	0.0421733	0.210576	0.314607
	10	MVK	evm.model.Chr7.1111.3	15.2536	15.5016	15.4452	23.4898	17.7355	20.7195	19.748	17.8435	19.2076	21.4984	17.3464	22.9947	12.807	10.8222	11.6381	14.7044	21.0373	9.20272	15.5828
	11	PMK	evm.model.Chr8.3161	9.97676	10.368	10.9068	14.9746	9.92494	12.6233	11.2629	12.4247	12.0465	8.62065	6.22584	9.53288	3.87449	4.48729	3.79034	13.6718	13.8776	7.26683	6.55673
	12	MPD1	evm.model.Chr12.79	97.3107	74.5296	93.8045	57.8545	51.429	68.4893	69.6179	65.451	60.4265	87.6639	79.7699	93.6501	26.9891	30.3265	22.4038	49.202	56.484	38.0401	82.8104
	13	MPD2	evm.model.Chr14.1947	0.947589	0	0.907517	0	1.05787	0	0.626182	0	1.18146	1.04819	0	2.26102	0	0.16657	0	7.17315	9.3444	9.64003	14.4565
MEP pathway	14	DXS1	evm.model.Chr6.238	12.3985	5.80917	9.02635	9.9397	0	10.1104	0	12.2068	0	0	4.64587	0	5.85942	0	5.38726	14.8873	12.7691	9.72619	5.8857
	15	DXS2	evm.model.Chr3.442	34.0859	28.7068	30.979	14.2213	23.5003	17.8119	21.3753	20.1292	15.9887	7.868	9.14037	3.24588	64.5921	4.96764	114.341	11.0961	22.9649	9.41452	12.2556
	16	DXS3	evm.model.Chr1.561	12.6544	7.26154	5.78035	39.3037	37.5523	135.76	29.407	32.9452	60.4567	7.99852	14.3759	6.08161	8.30946	2.755	2.50489	10.1405	42.8496	3.64102	3.6501
	17	DXR1	evm.model.Chr10.541	46.1689	40.327	46.7833	12.6186	24.9883	17.0408	10.2779	10.4124	9.92082	1.94986	1.54993	1.86932	3.01004	3.32639	3.53862	35.5578	20.5946	8.39439	2.2862
	18	DXR2	evm.model.Chr2.1726	20.4584	24.6558	16.3552	37.4436	45.5168	47.4554	33.0546	37.2173	34.5773	9.3141	16.6576	14.9536	5.85213	4.8408	2.6839	31.8593	30.2603	3.34846	41.0785
	19	MCT	evm.model.Chr7.392	15.196	11.6573	17.3621	5.3584	8.75885	6.41038	6.32664	4.37125	5.91001	1.62184	2.21156	2.71101	1.69109	1.28864	1.90504	8.36595	7.8902	2.85907	3.63138
	20	CMK	evm.model.Chr14.805.01	14.7151	12.7386	15.4583	14.0861	17.1848	20.7798	10.709	10.6871	13.6721	4.27971	6.37109	7.93491	3.6846	4.26664	4.15209	22.9234	18.8552	5.79041	6.4841
	21	MDS	evm.model.Chr6.539	140.153	99.6954	129.382	82.1796	6.69248	117.569	12.3325	56.8996	5.43587	18.9493	23.3032	24.8129	16.682	15.6072	11.8105	143.342	73.9541	10.1363	20.2964
	22	HDS	evm.model.Chr14.429	123.692	79.9734	93.3018	151.813	173.404	164.326	122.367	128.809	116.204	20.1749	20.8977	25.191	30.6027	24.2688	24.2602	302.186	171.473	13.4916	21.3865
	23	HDR	evm.model.Chr17.228	313.461	321.776	285.133	536.553	661.339	687.162	387.31	396.624	399.014	76.2288	46.791	71.81	47.8928	51.8469	41.6487	596.061	461.979	28.4564	49.1746
	24	IDI	evm.model.Chr12.961	240.517	274.712	196.511	144.313	148.372	191.596	97.4088	110.807	96.6476	35.5908	28.7674	36.6073	17.935	20.2717	18.8035	280.622	147.16	20.5898	31.2872
Initiator synthesis	25	GPS1	evm.model.Chr5.467	7.61886	6.9898	8.34388	6.36698	7.05179	7.08992	6.88557	7.48447	6.48245	6.759	8.34578	9.48331	7.57164	6.98385	7.37667	13.2673	12.1181	18.4856	12.203
	26	GPS2	evm.model.Chr13.1606	9.06961	3.66608	9.40117	5.39228	7.30357	19.5006	6.87642	0.357485	5.00916	1.13956	1.86657	1.6884	0	5.73452	0	8.43953	8.15479	6.73951	2.88435
	27	GPS3	evm.model.Chr4.574	128.117	85.1322	119.037	51.384	167.364	123.59	40.8129	40.095	48.2985	2.35281	2.659	3.09104	2.38988	3.3927	2.93286	87.6871	55.0293	2.28692	2.44825
	28	GGPS1	evm.model.Chr8.281	123.828	78.1718	124.353	27.7124	62.038	50.4367	30.5172	30.0012	31.1323	16.0457	15.2023	13.6955	1.97423	3.74021	4.82179	39.6936	33.3987	4.29694	21.5395
	29	GGPS2	evm.model.Chr15.1263	12.2611	12.0135	12.4258	10.0548	1.59933	32.2945	0.458396	5.59104	2.16221	2.20607	17.5605	1.65518	4.89824	2.0577	4.15481	2.21099	4.34787	3.1672	19.1063
	30	GGPS3	evm.model.Chr1.589	0	0	0	0	0	0	0	0	0	0	0	0	0	0	0	0.550269	0.285103	0.443705	0.949478
	31	GGPS4	evm.model.Chr17.376	29.4475	14.3551	26.3038	35.9815	40.269	49.1083	31.3975	30.7835	31.373	15.0224	20.1269	16.2462	12.0776	14.7332	17.833	38.7607	46.2982	18.7916	15.4475
	32	GGPS5	evm.model.Chr2.971	0.0455174	0	0.552172	0	0	0	0	0	0	0.0956649	0	0.458566	0	0	0	0.0751771	0.155802	0.0707216	0
	33	GGPS6	evm.model.Chr8.585	0	0	0	0	0	0	0	0	0	0	0	0	0	0	0	0	0	0	0.264045
	34	GGPS7	evm.model.Chr4.575	58.4215	56.9454	84.8431	89.625	98.8799	104.828	93.854	95.5866	126.391	51.3799	60.4455	63.0264	64.5158	54.5664	82.5486	83.6934	144.378	139.596	90.9695
	35	FPS2	evm.model.Chr4.82	87.7724	105.377	101.871	38.6232	49.868	70.6116	46.9325	40.5101	48.6848	40.209	48.5693	67.6131	17.1298	17.9986	15.0526	44.8897	68.1004	47.864	55.1461
	36	FPS4	evm.model.Chr8.1132	32.6371	45.3819	36.3564	24.7956	18.601	26.7652	7.07416	8.84804	11.3902	18.676	11.5595	9.60141	8.13104	10.6852	11.8953	22.1258	18.3368	13.2011	19.849
Rubber elongation	37	FPS1	evm.model.Chr17.1317	264.242	304.852	189.162	263.563	495.735	440.534	273.658	242.185	286.28	0.698425	0.27908	1.84133	0.825628	0.786164	1.49636	866.152	296.216	2.96884	0.0441946
	38	FPS3	evm.model.Chr17.1382.3	31.6005	33.7189	34.1486	4.07276	10.1354	12.5087	2.50173	3.22019	4.45723	1.734	0.912745	1.12916	0.340346	0.961835	0.703503	7.91875	6.28745	1.35444	0.720446
	39	FPS5	Novel08257	13.01	8.32357	25.8749	0.265801	0.356031	0.329141	0.452397	0.465207	0.516911	2.39357	0.424426	1.78909	0	0.0967034	0	0.233364	0.241819	0.125447	0.322131
	40	SRPP1	evm.model.000124F.13	688.833	1695.79	630.815	156.975	207.517	260.492	74.372	70.7557	91.4646	146.252	90.7834	89.8075	10.6579	12.4391	16.7339	236.674	76.5313	13.496	74.036
	41	SRPP2	evm.model.000124F.14	11.0301	0	20.6285	0	0.254308	0	1.38489	0	0.511231	3.18757	0	1.38904	0	11.6044	0	0	0.15985	0	74.5289
	42	SRPP3	evm.model.000124F.15	13.4971	20.4882	27.9643	0.566203	16.2679	0.72304	16.2192	0.247744	12.8004	7.02156	2.6558	14.4055	0.0612951	8.81488	0.12119	4.07469	0.475011	14.5182	3.54352
	43	SRPP4	evm.model.Chr14.2503	12.4738	22.03	14.9585	134.098	138.65	134.981	191.109	251.689	235.939	385.978	466.792	328.619	552.474	353.825	663.701	61.7225	153.112	104.555	545.791
	44	SRPP5	evm.model.Chr7.2233	339.532	404.709	378.26	392.088	446.367	474.309	451.537	495.738	463.53	269.185	315.407	308.216	167.246	193.949	154.999	329.22	292.969	139.103	303.188
	45	SRPP6	evm.model.Chr9.96	124.051	147.925	187.708	14.6102	23.758	23.1251	21.6047	32.4363	18.4203	17.2322	13.1625	31.8429	11.0777	9.01768	13.2874	23.7287	17.4662	21.0523	4.34847
	46	SRPP7	evm.model.Chr9.92	0	0	0	0	0	0	0	0	0	0	0	0	0	0	0	1.92536	2.16544	4.94781	2.76794
	47	SRPP8	evm.model.Chr9.94	43.0455	1.50762	48.8992	0	0	0	0	0	0	0	0	0	0	0	0	7.88592	4.99727	0.79892	0.205152
	48	SRPP9	evm.model.Chr9.95	0	0	0	0	0	0	0	0	0	0	0	0	0	0	0	0	0	0	0
	49	CPT1	evm.model.Chr15.1717	10.767	9.89478	10.8177	2.80455	13.6804	2.20575	10.7579	2.27739	13.325	5.94983	2.75353	5.73258	0.919039	23.8502	1.60076	6.19127	7.77219	4.15657	4.40117
	50	CPT2	evm.model.Chr7.2242	8.71926	10.7642	10.4171	0.833787	1.7057	1.40792	1.05051	0.862314	0.748379	36.0262	20.0917	26.4858	0	0.110308	0	0	0	0.102631	1.15959
	51	CPT3	evm.model.Chr11.408	0.45717	3.24742	1.07838	0.0437173	0.632423	0.121804	0.0956666	0	0	2.24197	0.0349035	2.22613	0	0	0	3.39781	2.83629	1.59821	0.1824
	52	NgBR-like protein	evm.model.Chr17.181	42.0933	55.6253	42.0585	29.0609	46.6362	21.4962	33.3916	31.6511	37.6048	19.9118	17.8075	21.4703	67.0614	8.43792	65.5748	39.8758	29.0115	8.80039	14.9246
