# Supplementary material for: High-quality de novo assembly of the Eucommia ulmoides haploid genome provides new insights into evolution and rubber biosynthesis
Source: Hortic Res. 2020 Nov 1;7:183. doi: 10.1038/s41438-020-00406-w (PMC7603500; doi:10.1038/s41438-020-00406-w)
Supplement: Supplementary file 9 — Table S22 [file 41438_2020_406_MOESM9_ESM.xlsx]

## Sheet: Sheet1
Table S22. Function predict of genes in cluster 15
Gene_id	GO	IPR	KEGG	Swissprot
evm.model.Chr4.573	GO:0004672; protein kinase activity; Molecular Function::GO:0004713; protein tyrosine kinase activity; Molecular Function::GO:0005524; ATP binding; Molecular Function::GO:0005578; proteinaceous extracellular matrix; Cellular Component::GO:0006468; protein	IPR000719; Protein kinase domain::IPR001245; Serine-threonine/tyrosine-protein kinase catalytic domain::IPR002290; Serine/threonine- / dual specificity protein kinase, catalytic domain::IPR013275; Peptidase M12B, ADAM-TS2::IPR020635; Tyrosine-protein kin	hypothetical protein; K04730 interleukin-1 receptor-associated kinase 1 [EC:2.7.11.1] (A)	Receptor-like serine/threonine-protein kinase At1g78530 OS=Arabidopsis thaliana GN=At1g78530 PE=2 SV=1
evm.model.Chr4.574	GO:0005576; extracellular region; Cellular Component::GO:0006812; cation transport; Biological Process::GO:0006954; inflammatory response; Biological Process::GO:0006956; complement activation; Biological Process::GO:0008299; isoprenoid biosynthetic proce	IPR000092; Polyprenyl synthetase::IPR001757; Cation-transporting P-type ATPase::IPR001840; Anaphylotoxin, complement system domain::IPR014120; Solanesyl diphosphate synthase::IPR017446; Polyprenyl synthetase-related	probable solanesyl-diphosphate synthase 3, chloroplastic; K05356 all-trans-nonaprenyl-diphosphate synthase [EC:2.5.1.84 2.5.1.85] (A)	Solanesyl diphosphate synthase 2, chloroplastic OS=Arabidopsis thaliana GN=SPS2 PE=1 SV=1
evm.model.Chr4.575	GO:0003677; DNA binding; Molecular Function::GO:0003700; sequence-specific DNA binding transcription factor activity; Molecular Function::GO:0003735; structural constituent of ribosome; Molecular Function::GO:0004879; ligand-activated sequence-specific DN	IPR000092; Polyprenyl synthetase::IPR001628; Zinc finger, nuclear hormone receptor-type::IPR001971; Ribosomal protein S11::IPR003073; Orphan nuclear receptor, NURR type	40S ribosomal protein S14-2; K02955 small subunit ribosomal protein S14e (A)	40S ribosomal protein S14-2 OS=Arabidopsis thaliana GN=RPS14B PE=1 SV=1
evm.model.Chr4.576	GO:0003735; structural constituent of ribosome; Molecular Function::GO:0004499; N,N-dimethylaniline monooxygenase activity; Molecular Function::GO:0005509; calcium ion binding; Molecular Function::GO:0005840; ribosome; Cellular Component::GO:0006412; tran	IPR001971; Ribosomal protein S11::IPR002126; Cadherin::IPR002253; Flavin monooxygenase (FMO) 1::IPR006142; Intein	40S ribosomal protein S14-2; K02955 small subunit ribosomal protein S14e (A)	40S ribosomal protein S14-2 OS=Arabidopsis thaliana GN=RPS14B PE=1 SV=1
evm.model.Chr4.577	GO:0005524; ATP binding; Molecular Function::GO:0006508; proteolysis; Biological Process::GO:0006627; protein processing involved in protein targeting to mitochondrion; Biological Process::GO:0008233; peptidase activity; Molecular Function::GO:0008236; se	IPR000223; Peptidase S26A, signal peptidase I::IPR000641; CbxX/CfqX::IPR019759; Peptidase S24/S26A/S26B::IPR026730; Mitochondrial inner membrane protease subunit 1	mitochondrial inner membrane protease subunit 1; K09647 mitochondrial inner membrane protease subunit 1 [EC:3.4.21.-] (A)	Mitochondrial inner membrane protease subunit 1 OS=Mus musculus GN=Immp1l PE=2 SV=1
evm.model.Chr4.579_evm.model.Chr4.582	GO:0005506; iron ion binding; Molecular Function::GO:0009055; electron carrier activity; Molecular Function::GO:0016705; oxidoreductase activity, acting on paired donors, with incorporation or reduction of molecular oxygen; Molecular Function::GO:0020037;	IPR001128; Cytochrome P450	cytochrome P450 CYP72A219-like; K07428 cytochrome P450, family 4, subfamily X [EC:1.14.14.1] (A)	Cytochrome P450 CYP72A219 OS=Panax ginseng PE=2 SV=1
evm.model.Chr4.583	GO:0005200; structural constituent of cytoskeleton; Molecular Function::GO:0005525; GTP binding; Molecular Function::GO:0005874; microtubule; Cellular Component::GO:0043531; ADP binding; Molecular Function	IPR002182; NB-ARC::IPR002452; Alpha tubulin	probable disease resistance protein At1g61300; K13459 disease resistance protein RPS2 (A)	Probable disease resistance protein At5g63020 OS=Arabidopsis thaliana GN=At5g63020 PE=2 SV=2
evm.model.Chr4.584	GO:0005249; voltage-gated potassium channel activity; Molecular Function::GO:0006813; potassium ion transport; Biological Process::GO:0008076; voltage-gated potassium channel complex; Cellular Component	IPR002885; Pentatricopeptide repeat::IPR004056; Potassium channel, voltage dependent, Kv4.3	uncharacterized LOC104423905; K15271 ATP-dependent DNA helicase HFM1/MER3 [EC:3.6.4.12] (A)	Pentatricopeptide repeat-containing protein At1g53600, mitochondrial OS=Arabidopsis thaliana GN=PCMP-E63 PE=2 SV=2
evm.model.Chr4.585	NA	NA	NA	NA
evm.model.Chr4.586	GO:0007155; cell adhesion; Biological Process	IPR002885; Pentatricopeptide repeat::IPR006128; Adhesion lipoprotein	methionine aminopeptidase 1D, chloroplastic/mitochondrial; K17710 pentatricopeptide repeat domain-containing protein 1 (A)	Pentatricopeptide repeat-containing protein At3g09040, mitochondrial OS=Arabidopsis thaliana GN=PCMP-E88 PE=2 SV=1
evm.model.Chr4.587	GO:0003677; DNA binding; Molecular Function::GO:0005496; steroid binding; Molecular Function::GO:0005634; nucleus; Cellular Component::GO:0006355; regulation of transcription, DNA-dependent; Biological Process::GO:0030284; estrogen receptor activity; Mole	IPR001292; Oestrogen receptor::IPR006917; SOUL haem-binding protein	HLCS; holocarboxylase synthetase (biotin-(proprionyl-CoA-carboxylase (ATP-hydrolysing)) ligase); K01942 biotin--protein ligase [EC:6.3.4.9 6.3.4.10 6.3.4.11 6.3.4.15] (A)	Heme-binding protein 2 OS=Homo sapiens GN=HEBP2 PE=1 SV=1
evm.model.Chr4.588	GO:0005369; taurine:sodium symporter activity; Molecular Function::GO:0005887; integral to plasma membrane; Cellular Component::GO:0006836; neurotransmitter transport; Biological Process::GO:0016020; membrane; Cellular Component::GO:0016491; oxidoreductas	IPR002434; Sodium:neurotransmitter symporter, taurine::IPR005123; Oxoglutarate/iron-dependent dioxygenase::IPR026992; Non-haem dioxygenase N-terminal domain	Gibberellin 3-beta hydroxylase, putative; K04124 gibberellin 3-beta-dioxygenase [EC:1.14.11.15] (A)	2-oxoglutarate-dependent dioxygenase DAO OS=Oryza sativa subsp. japonica GN=DAO PE=2 SV=2
evm.model.Chr4.589	GO:0003333; amino acid transmembrane transport; Biological Process::GO:0015171; amino acid transmembrane transporter activity; Molecular Function::GO:0016020; membrane; Cellular Component	IPR002229; Blood group Rhesus C/E/D polypeptide::IPR002293; Amino acid/polyamine transporter I::IPR015606; Cationic amino acid transporter	cationic amino acid transporter 8, vacuolar; K03294 basic amino acid/polyamine antiporter, APA family (A)	Cationic amino acid transporter 8, vacuolar OS=Arabidopsis thaliana GN=CAT8 PE=2 SV=1
evm.model.Chr4.591	GO:0008152; metabolic process; Biological Process::GO:0016791; phosphatase activity; Molecular Function	IPR001952; Alkaline phosphatase	NA	NA
evm.model.Chr4.592	GO:0016310; phosphorylation; Biological Process::GO:0016772; transferase activity, transferring phosphorus-containing groups; Molecular Function	IPR004358; Signal transduction histidine kinase-related protein, C-terminal::IPR019181; Anticodon-binding domain	NA	NA
