# Supplementary material for: High-quality de novo assembly of the Eucommia ulmoides haploid genome provides new insights into evolution and rubber biosynthesis
Source: Hortic Res. 2020 Nov 1;7:183. doi: 10.1038/s41438-020-00406-w (PMC7603500; doi:10.1038/s41438-020-00406-w)
Supplement: Supplementary file 10 — Table S24 [file 41438_2020_406_MOESM10_ESM.xlsx]

## Sheet: Sheet1
Table S24. List of TF genes in E. ulmoides
Gene id	Classification	Arabidopsis	Eucalyptus grandis	Solanum melongena	Short_description	Curator_summary	Computational_description	Cellular components	GO_desc	Evidence	Mol. Function	Desc	evidence	Biol Proc	DESC	Wvidence
evm.model.Chr9.174	RAV	AT1G25560.1	Eucgr.B03048.1.p	Sme2.5_03858.1_g00003.1	TEM1 (TEMPRANILLO 1); transcription factor	Encodes a member of the RAV transcription factor family that contains AP2 and B3 binding domains. Involved in the regulation of flowering under long days. Loss of function results in early flowering. Overexpression causes late flowering and repression of expression of FT.	TEMPRANILLO 1 (TEM1); FUNCTIONS IN: transcription factor activity; INVOLVED IN: photoperiodism, flowering; LOCATED IN: chloroplast; EXPRESSED IN: 22 plant structures; EXPRESSED DURING: 13 growth stages; CONTAINS InterPro DOMAIN/s: DNA-binding, integrase-type (InterPro:IPR016177), Transcriptional factor B3 (InterPro:IPR003340), Pathogenesis-related transcriptional factor and ERF, DNA-binding (Inte…	GO:0009507	chloroplast	AnalysisReference:501730133	GO:0003677 | GO:0003700	DNA binding | transcription factor activity	Publication:501709105 | Publication:1345963|PMID:11118137	GO:0009873 | GO:0048573	ethylene mediated signaling pathway | "photoperiodism, flowering"	Publication:501709105 | Publication:501727458|PMID:18718758
evm.model.Chr11.1258	RAV	AT1G51120.1	Eucgr.C00358.1.p	Sme2.5_01860.1_g00006.1	AP2 domain-containing transcription factor, putative		AP2 domain-containing transcription factor, putative; FUNCTIONS IN: transcription factor activity, DNA binding; INVOLVED IN: regulation of transcription, DNA-dependent; LOCATED IN: nucleus; CONTAINS InterPro DOMAIN/s: DNA-binding, integrase-type (InterPro:IPR016177), Transcriptional factor B3 (InterPro:IPR003340), Pathogenesis-related transcriptional factor and ERF, DNA-binding (InterPro:IPR00147…	GO:0005634	nucleus	Communication:501714663	GO:0003677 | GO:0003700 | GO:0003700	DNA binding | transcription factor activity | transcription factor activity	Communication:501714663 | Communication:501714663 | Publication:1345963|PMID:11118137	GO:0006355 | GO:0006355	regulation of transcription, DNA-dependent | "regulation of transcription, DNA-dependent"	Communication:501714663 | AnalysisReference:501730468
evm.model.Chr9.69	RAV	AT1G50680.1	Eucgr.C00358.1.p	Sme2.5_01860.1_g00006.1	AP2 domain-containing transcription factor, putative		AP2 domain-containing transcription factor, putative; FUNCTIONS IN: transcription factor activity, DNA binding; INVOLVED IN: regulation of transcription, DNA-dependent; LOCATED IN: nucleus; CONTAINS InterPro DOMAIN/s: DNA-binding, integrase-type (InterPro:IPR016177), Transcriptional factor B3 (InterPro:IPR003340), Pathogenesis-related transcriptional factor and ERF, DNA-binding (InterPro:IPR00147…	GO:0005634	nucleus	Communication:501714663	GO:0003677 | GO:0003700 | GO:0003700	DNA binding | transcription factor activity | transcription factor activity	Communication:501714663 | Communication:501714663 | Publication:1345963|PMID:11118137	GO:0006355 | GO:0006355	regulation of transcription, DNA-dependent | "regulation of transcription, DNA-dependent"	Communication:501714663 | AnalysisReference:501730468
evm.model.000001F_2.1	SBP	AT2G47070.1	Eucgr.A01019.1.p	Sme2.5_00283.1_g00008.1	SPL1 (SQUAMOSA PROMOTER BINDING PROTEIN-LIKE 1); DNA binding / transcription factor	member of SPL gene family, encodes DNA binding proteins and putative transcription factors. All have the SBP-box, which encodes the SBP-domain, required for and sufficient for interaction with DNA.	SQUAMOSA PROMOTER BINDING PROTEIN-LIKE 1 (SPL1); FUNCTIONS IN: transcription factor activity, DNA binding; INVOLVED IN: regulation of transcription; LOCATED IN: nucleus; EXPRESSED IN: 22 plant structures; EXPRESSED DURING: 13 growth stages; CONTAINS InterPro DOMAIN/s: Transcription factor, SBP-box (InterPro:IPR004333), Ankyrin (InterPro:IPR002110); BEST Arabidopsis thaliana protein match is: SPL1…	GO:0005634 | GO:0005634	nucleus | nucleus	AnalysisReference:501730468 | Communication:501714663	GO:0003677 | GO:0003700	DNA binding | transcription factor activity	Communication:501714663 | Publication:1345963|PMID:11118137	GO:0045449	regulation of transcription	Publication:1345963|PMID:11118137
evm.model.000001F_4.3	bHLH	AT1G05710.3	Eucgr.L00002.1.p	Sme2.5_10236.1_g00005.1	ethylene-responsive protein, putative		ethylene-responsive protein, putative; FUNCTIONS IN: transcription factor activity; INVOLVED IN: response to ethylene stimulus, regulation of transcription; LOCATED IN: nucleus; EXPRESSED IN: 22 plant structures; EXPRESSED DURING: 13 growth stages; CONTAINS InterPro DOMAIN/s: Basic helix-loop-helix dimerisation region bHLH (InterPro:IPR001092), Helix-loop-helix DNA-binding (InterPro:IPR011598); B…	GO:0005634	nucleus	AnalysisReference:501730468	GO:0003700	transcription factor activity	Publication:501705886|PMID:12679534	GO:0009723 | GO:0045449	response to ethylene stimulus | regulation of transcription	Communication:501714663 | AnalysisReference:501730468
evm.model.000001F_4.9	NAC	AT1G65910.1	Eucgr.F02910.1.p	Sme2.5_00172.1_g00029.1	anac028 (Arabidopsis NAC domain containing protein 28); transcription factor		Arabidopsis NAC domain containing protein 28 (anac028); FUNCTIONS IN: transcription factor activity; INVOLVED IN: multicellular organismal development, regulation of transcription; LOCATED IN: cellular_component unknown; EXPRESSED IN: 19 plant structures; EXPRESSED DURING: 10 growth stages; CONTAINS InterPro DOMAIN/s: No apical meristem (NAM) protein (InterPro:IPR003441); BEST Arabidopsis thalian…	GO:0005575	cellular_component	Communication:1345790	GO:0003700	transcription factor activity	Publication:1345963|PMID:11118137	GO:0007275 | GO:0045449	multicellular organismal development | regulation of transcription	Communication:501714663 | AnalysisReference:501730468
evm.model.000003F_2.6	NF-YB	AT4G14540.1	Eucgr.L00153.1.p	Sme2.5_11618.1_g00002.1	NF-YB3 (NUCLEAR FACTOR Y, SUBUNIT B3); transcription factor		NUCLEAR FACTOR Y, SUBUNIT B3 (NF-YB3); FUNCTIONS IN: transcription factor activity; INVOLVED IN: regulation of transcription, DNA-dependent; LOCATED IN: nucleus, intracellular; EXPRESSED IN: 21 plant structures; EXPRESSED DURING: 13 growth stages; CONTAINS InterPro DOMAIN/s: Transcription factor, CBFA/NFYB, DNA topoisomerase (InterPro:IPR003957), Transcription factor CBF/NF-Y/archaeal histone (In…	GO:0005622 | GO:0005634	intracellular | nucleus	AnalysisReference:501730468 | AnalysisReference:501730468	GO:0003700	transcription factor activity	Publication:1345963|PMID:11118137	GO:0006355	regulation of transcription, DNA-dependent	AnalysisReference:501730468
evm.model.000038F_2.2	WRKY	AT5G43290.1	Eucgr.K03115.1.p	Sme2.5_04517.1_g00003.1	WRKY49; transcription factor	member of WRKY Transcription Factor; Group II-c	WRKY49; FUNCTIONS IN: transcription factor activity; INVOLVED IN: regulation of transcription, DNA-dependent, regulation of transcription; LOCATED IN: nucleus; CONTAINS InterPro DOMAIN/s: DNA-binding WRKY (InterPro:IPR003657); BEST Arabidopsis thaliana protein match is: WRKY57; transcription factor (TAIR:AT1G69310.2); Has 1997 Blast hits to 1716 proteins in 107 species: Archae - 0; Bacteria - 0; …	GO:0005634	nucleus	AnalysisReference:501730468	GO:0003700 | GO:0003700 | GO:0003700 | GO:0003700 | GO:0003700	transcription factor activity | transcription factor activity | transcription factor activity | transcription factor activity | transcription factor activity	Communication:501714663 | Publication:492|PMID:10785665 | Communication:1674991 | Publication:1345963|PMID:11118137 | Publication:492|PMID:10785665	GO:0006355 | GO:0045449	regulation of transcription, DNA-dependent | regulation of transcription	Communication:501714663 | AnalysisReference:501730468
evm.model.000049F_2.5	bZIP	AT3G30530.1	Eucgr.J01431.1.p	Sme2.5_11344.1_g00001.1	ATBZIP42 (ARABIDOPSIS THALIANA BASIC LEUCINE-ZIPPER 42); DNA binding / protein heterodimerization/ protein homodimerization/ transcription factor		ARABIDOPSIS THALIANA BASIC LEUCINE-ZIPPER 42 (ATBZIP42); FUNCTIONS IN: transcription factor activity, protein heterodimerization activity, protein homodimerization activity, DNA binding; INVOLVED IN: regulation of transcription, DNA-dependent; LOCATED IN: nucleus; EXPRESSED IN: inflorescence meristem, flower; EXPRESSED DURING: petal differentiation and expansion stage; CONTAINS InterPro DOMAIN/s:…	GO:0005634	nucleus	AnalysisReference:501730468	GO:0003677 | GO:0003700 | GO:0003700 | GO:0003700 | GO:0042803 | GO:0046982	DNA binding | transcription factor activity | transcription factor activity | transcription factor activity | protein homodimerization activity | protein heterodimerization activity	Communication:501714663 | Communication:501714663 | Publication:1345963|PMID:11118137 | Publication:1547369|PMID:11906833 | Publication:501719057|PMID:16709202 | Publication:501719057|PMID:16709202	GO:0006355 | GO:0006355	regulation of transcription, DNA-dependent | "regulation of transcription, DNA-dependent"	Communication:501714663 | AnalysisReference:501730468
evm.model.000074F_1.39	WRKY	AT4G04450.1	Eucgr.E04011.1.p	Sme2.5_02381.1_g00007.1	WRKY42; transcription factor	member of WRKY Transcription Factor; Group II-b	WRKY42; FUNCTIONS IN: transcription factor activity; INVOLVED IN: regulation of transcription, DNA-dependent; LOCATED IN: nucleus; EXPRESSED IN: flower; EXPRESSED DURING: 4 anthesis; CONTAINS InterPro DOMAIN/s: DNA-binding WRKY (InterPro:IPR003657); BEST Arabidopsis thaliana protein match is: WRKY31; transcription factor (TAIR:AT4G22070.1); Has 2116 Blast hits to 1830 proteins in 135 species: Arc…	GO:0005634	nucleus	AnalysisReference:501730468	GO:0003700 | GO:0003700 | GO:0003700 | GO:0003700	transcription factor activity | transcription factor activity | transcription factor activity | transcription factor activity	Publication:492|PMID:10785665 | Communication:1674991 | Publication:1345963|PMID:11118137 | Publication:492|PMID:10785665	GO:0006355	regulation of transcription, DNA-dependent	Publication:492|PMID:10785665
evm.model.000074F_3.99	TCP	AT5G23280.1	Eucgr.F02587.1.p	Sme2.5_02064.1_g00003.1	TCP family transcription factor, putative		TCP family transcription factor, putative; FUNCTIONS IN: transcription factor activity; INVOLVED IN: regulation of transcription; LOCATED IN: cellular_component unknown; CONTAINS InterPro DOMAIN/s: Transcription factor, TCP (InterPro:IPR005333), Transcription factor TCP subgroup (InterPro:IPR017887); BEST Arabidopsis thaliana protein match is: TCP family transcription factor, putative (TAIR:AT5G0…	GO:0005575	cellular_component	Communication:1345790	GO:0003700 | GO:0003700	transcription factor activity | transcription factor activity	Communication:501714663 | Publication:1345963|PMID:11118137	GO:0045449	regulation of transcription	Publication:1345963|PMID:11118137
evm.model.000101F_1.24	HSF	AT5G54070.1	Eucgr.C00873.1.p	Sme2.5_03412.1_g00012.1	AT-HSFA9; DNA binding / transcription factor	A member of Heat Stress Transcription Factor (Hsf) family. Not responding to heat stress. Is regulated by the seed-specific transcription factor ABI3. In turn, it regulates other heat stress proteins including Hsp17.4-CI, Hsp17.7-CII and Hsp101 during seed maturation.	AT-HSFA9; FUNCTIONS IN: transcription factor activity, DNA binding; INVOLVED IN: regulation of transcription, DNA-dependent; LOCATED IN: nucleus; EXPRESSED DURING: seed maturation stage; CONTAINS InterPro DOMAIN/s: Winged helix repressor DNA-binding (InterPro:IPR011991), Heat shock factor (HSF)-type, DNA-binding (InterPro:IPR000232); BEST Arabidopsis thaliana protein match is: ATHSFA2; DNA bindin…	GO:0005634	nucleus	AnalysisReference:501730468	GO:0003677 | GO:0003700 | GO:0003700	DNA binding | transcription factor activity | transcription factor activity	Communication:501714663 | Communication:501714663 | Publication:1345963|PMID:11118137	GO:0006355	regulation of transcription, DNA-dependent	AnalysisReference:501730468
evm.model.000101F_2.3	Dof	AT1G28310.2	Eucgr.D00652.1.p	Sme2.5_00720.1_g00002.1	Dof-type zinc finger domain-containing protein		Dof-type zinc finger domain-containing protein; FUNCTIONS IN: transcription factor activity, DNA binding; INVOLVED IN: regulation of transcription; CONTAINS InterPro DOMAIN/s: Zinc finger, Dof-type (InterPro:IPR003851); BEST Arabidopsis thaliana protein match is: Dof-type zinc finger domain-containing protein (TAIR:AT5G02460.1); Has 945 Blast hits to 838 proteins in 78 species: Archae - 0; Bacter…				GO:0003677 | GO:0003700 | GO:0003700	DNA binding | transcription factor activity | transcription factor activity	Communication:501714663 | Publication:1345963|PMID:11118137 | Publication:501682896|PMID:12475498	GO:0045449	regulation of transcription	Publication:1345963|PMID:11118137
evm.model.000108F.22	bHLH	AT4G21330.1	Eucgr.D00877.1.p	Sme2.5_07215.1_g00003.1	DYT1 (DYSFUNCTIONAL TAPETUM 1); DNA binding / transcription factor	Encodes a bHLH transcription factor strongly expressed in the tapetum from late anther stage 5 to early stage 6, and at a lower level in meiocytes. dyt1 mutant exhibits abnormal anther morphology beginning at anther stage 4. DYT1 acts downstream of SPL/NZZ and EMS1/EXS , and is required for normal expression of AMS, MS1 and other tapetum preferential genes.	DYSFUNCTIONAL TAPETUM 1 (DYT1); FUNCTIONS IN: transcription factor activity, DNA binding; INVOLVED IN: tapetal layer development, regulation of transcription; LOCATED IN: nucleus; EXPRESSED IN: tapetum, floral meristem, anther primordium; CONTAINS InterPro DOMAIN/s: Basic helix-loop-helix dimerisation region bHLH (InterPro:IPR001092), Helix-loop-helix DNA-binding (InterPro:IPR011598); BEST Arabid…	GO:0005634	nucleus	AnalysisReference:501730468	GO:0003677 | GO:0003700 | GO:0003700	DNA binding | transcription factor activity | transcription factor activity	Communication:501714663 | Publication:1345963|PMID:11118137 | Publication:501705886|PMID:12679534	GO:0045449 | GO:0045449 | GO:0048658	regulation of transcription | regulation of transcription | tapetal layer development	Publication:501719230|PMID:16831835 | Publication:1345963|PMID:11118137 | Publication:501719230|PMID:16831835
evm.model.000108F.30	GRAS	AT4G08250.1	Eucgr.I00236.1.p	Sme2.5_04024.1_g00004.1	scarecrow transcription factor family protein		scarecrow transcription factor family protein; FUNCTIONS IN: transcription factor activity; INVOLVED IN: regulation of transcription; LOCATED IN: cellular_component unknown; EXPRESSED IN: 8 plant structures; EXPRESSED DURING: 4 anthesis, petal differentiation and expansion stage, D bilateral stage, LP.12 twelve leaves visible; CONTAINS InterPro DOMAIN/s: GRAS transcription factor (InterPro:IPR005…	GO:0005575	cellular_component	Communication:1345790	GO:0003700 | GO:0003700	transcription factor activity | transcription factor activity	Communication:501714663 | Publication:1345963|PMID:11118137	GO:0045449	regulation of transcription	Publication:1345963|PMID:11118137
evm.model.000108F.31	GRAS	AT3G03450.1	Eucgr.I00236.1.p	Sme2.5_04024.1_g00004.1	RGL2 (RGA-LIKE 2); transcription factor	Encodes a DELLA protein, a member of the GRAS superfamily of putative transcription factors. DELLA proteins restrain the cell proliferation and expansion that drives plant growth. Negative regulator of the response to GA in controlling seed germination. GA triggers the degradation of RGL2 protein in a process blocked by both proteasome inhibitors and serine/threonine phosphatase inhibitors. The p…	RGA-LIKE 2 (RGL2); FUNCTIONS IN: transcription factor activity; INVOLVED IN: in 13 processes; LOCATED IN: nucleus; EXPRESSED IN: 23 plant structures; EXPRESSED DURING: 11 growth stages; CONTAINS InterPro DOMAIN/s: GRAS transcription factor (InterPro:IPR005202); BEST Arabidopsis thaliana protein match is: RGL3 (RGA-LIKE PROTEIN 3); transcription factor (TAIR:AT5G17490.1); Has 1577 Blast hits to 15…	GO:0005634 | GO:0005634	nucleus | nucleus	Publication:1547409|PMID:11877383 | Publication:501717733|PMID:16167898	GO:0003700 | GO:0003700 | GO:0003700	transcription factor activity | transcription factor activity | transcription factor activity	Publication:1547409|PMID:11877383 | Publication:1547409|PMID:11877383 | Publication:1345963|PMID:11118137	GO:0009651 | GO:0009723 | GO:0009737 | GO:0009737 | GO:0009739 | GO:0009739 | GO:0009740 | GO:0009845 | GO:0009863 | GO:0009867 | GO:0009938 | GO:0010162 | GO:0010187 | GO:0042538	response to salt stress | response to ethylene stimulus | response to abscisic acid stimulus | response to abscisic acid stimulus | response to gibberellin stimulus | response to gibberellin stimulus | gibberellic acid mediated signaling | seed germination | salicylic acid mediated signaling pathway | jasmonic acid mediated signaling pathway | negative regulation of gibberellic acid mediated sign…	Publication:501718439|PMID:16400150 | Publication:501718439|PMID:16400150 | Publication:501718439|PMID:16400150 | Publication:501728914|PMID:18941053 | Publication:501721172|PMID:17333251 | Publication:501728914|PMID:18941053 | Publication:1547409|PMID:11877383 | Publication:501720263|PMID:17141619 | Publication:501724828|PMID:18450451 | Publication:501724828|PMID:18450451 | Publication:501717733…
evm.model.000108F.45	GeBP	AT1G61730.1	Eucgr.E03593.1.p	Sme2.5_04651.1_g00003.1	DNA-binding storekeeper protein-related		DNA-binding storekeeper protein-related; FUNCTIONS IN: transcription regulator activity; INVOLVED IN: biological_process unknown; LOCATED IN: cytosol, nucleolus, chloroplast; EXPRESSED IN: 24 plant structures; EXPRESSED DURING: 13 growth stages; CONTAINS InterPro DOMAIN/s: Protein of unknown function DUF573 (InterPro:IPR007592); BEST Arabidopsis thaliana protein match is: transcription regulator …	GO:0005730 | GO:0005829 | GO:0009507	nucleolus | cytosol | chloroplast	Publication:501714224|PMID:15496452 | Publication:501724483|PMID:18433157 | Publication:501712079|PMID:15028209	GO:0030528	transcription regulator activity	Publication:501682971|PMID:12535344	GO:0008150	biological_process	Communication:1345790
evm.model.000108F.54	bHLH	AT1G51070.1	Eucgr.F03420.1.p	Sme2.5_06605.1_g00003.1	basic helix-loop-helix (bHLH) family protein		basic helix-loop-helix (bHLH) family protein; FUNCTIONS IN: transcription factor activity, DNA binding; INVOLVED IN: regulation of transcription; LOCATED IN: nucleus; EXPRESSED IN: 22 plant structures; EXPRESSED DURING: 13 growth stages; CONTAINS InterPro DOMAIN/s: Basic helix-loop-helix dimerisation region bHLH (InterPro:IPR001092), Helix-loop-helix DNA-binding (InterPro:IPR011598); BEST Arabido…	GO:0005634	nucleus	AnalysisReference:501730468	GO:0003677 | GO:0003700 | GO:0003700	DNA binding | transcription factor activity | transcription factor activity	Communication:501714663 | Publication:1345963|PMID:11118137 | Publication:501705886|PMID:12679534	GO:0045449	regulation of transcription	Publication:1345963|PMID:11118137
evm.model.000119F.45	NAC	AT2G46770.1	Eucgr.E01053.1.p	Sme2.5_00661.1_g00008.1	EMB2301 (EMBRYO DEFECTIVE 2301); transcription activator/ transcription factor	NAC transcription factor NST1. NST1 and NST2 are redundant in regulating secondary wall thickening in anther walls and siliques. NST1 promoter was detected in various tissues in which lignified secondary walls develop.	EMBRYO DEFECTIVE 2301 (EMB2301); FUNCTIONS IN: transcription factor activity, transcription activator activity; INVOLVED IN: in 6 processes; LOCATED IN: cellular_component unknown; EXPRESSED IN: 10 plant structures; CONTAINS InterPro DOMAIN/s: No apical meristem (NAM) protein (InterPro:IPR003441); BEST Arabidopsis thaliana protein match is: ANAC066 (ARABIDOPSIS NAC DOMAIN PROTEIN 66); transcripti…	GO:0005575	cellular_component	Communication:1345790	GO:0003700 | GO:0016563	transcription factor activity | transcription activator activity	Publication:1345963|PMID:11118137 | Publication:501728868|PMID:18952777	GO:0007275 | GO:0009793 | GO:0009809 | GO:0009834 | GO:0009834 | GO:0009901 | GO:0010047	multicellular organismal development | embryonic development ending in seed dormancy | lignin biosynthetic process | secondary cell wall biogenesis | secondary cell wall biogenesis | anther dehiscence | fruit dehiscence	Communication:501714663 | Communication:501718471 | Publication:501720740|PMID:17237351 | Publication:501717929|PMID:16214898 | Publication:501720740|PMID:17237351 | Publication:501717929|PMID:16214898 | Publication:501727253|PMID:18657234
evm.model.000124F.10	NF-YC	AT5G43250.1	Eucgr.K02714.2.p	Sme2.5_01943.1_g00009.1	NF-YC13 (NUCLEAR FACTOR Y, SUBUNIT C13); DNA binding / transcription factor		NUCLEAR FACTOR Y, SUBUNIT C13 (NF-YC13); FUNCTIONS IN: transcription factor activity, DNA binding; INVOLVED IN: regulation of transcription, DNA-dependent; LOCATED IN: nucleus, intracellular; CONTAINS InterPro DOMAIN/s: Transcription factor CBF/NF-Y/archaeal histone (InterPro:IPR003958), Histone-fold (InterPro:IPR009072); BEST Arabidopsis thaliana protein match is: NF-YC2 (NUCLEAR FACTOR Y, SUBUN…	GO:0005622 | GO:0005634	intracellular | nucleus	AnalysisReference:501730468 | Communication:501714663	GO:0003677 | GO:0003700	DNA binding | transcription factor activity	Communication:501714663 | Publication:1345963|PMID:11118137	GO:0006355	regulation of transcription, DNA-dependent	Communication:501714663
evm.model.000124F.29	CAMTA	AT1G67310.1	Eucgr.H04623.1.p	Sme2.5_02710.1_g00003.1	calmodulin binding / transcription regulator		calmodulin binding / transcription regulator; FUNCTIONS IN: transcription regulator activity, calmodulin binding; INVOLVED IN: biological_process unknown; LOCATED IN: cytosol; EXPRESSED IN: 23 plant structures; EXPRESSED DURING: 13 growth stages; CONTAINS InterPro DOMAIN/s: Immunoglobulin E-set (InterPro:IPR014756), CG-1 (InterPro:IPR005559), IQ calmodulin-binding region (InterPro:IPR000048), Ank…	GO:0005829	cytosol	Publication:501724483|PMID:18433157	GO:0005516 | GO:0030528	calmodulin binding | transcription regulator activity	Publication:1546140|PMID:11782485 | Publication:501682352|PMID:12218065	GO:0008150	biological_process	Communication:1345790
evm.model.000124F.37	SBP	AT5G50670.1	Eucgr.B03518.1.p	Sme2.5_01694.1_g00002.1	squamosa promoter-binding protein, putative		squamosa promoter-binding protein, putative; FUNCTIONS IN: DNA binding; INVOLVED IN: biological_process unknown; LOCATED IN: nucleus; CONTAINS InterPro DOMAIN/s: Transcription factor, SBP-box (InterPro:IPR004333); BEST Arabidopsis thaliana protein match is: squamosa promoter-binding protein, putative (TAIR:AT5G50570.2); Has 529 Blast hits to 529 proteins in 25 species: Archae - 0; Bacteria - 0; M…	GO:0005634 | GO:0005634	nucleus | nucleus	AnalysisReference:501730468 | Communication:501714663	GO:0003677 | GO:0003677	DNA binding | DNA binding	Communication:501714663 | AnalysisReference:501730468	GO:0008150	biological_process	Communication:1345790
evm.model.000124F.39	WRKY	AT5G13080.1	Eucgr.H03349.1.p	Sme2.5_02389.1_g00002.1	WRKY75; transcription factor	WRKY75 is one of several transcription factors induced during Pi deprivation. It is nuclear localized and regulated differentially during Pi starvation. RNAi mediated suppression of WRKY75 made the plants more susceptible to Pi stress as indicated by the higher accumulation of anthocyanin during Pi starvation.	WRKY75; FUNCTIONS IN: transcription factor activity; INVOLVED IN: regulation of transcription in response to stress, regulation of response to nutrient levels, regulation of transcription, DNA-dependent, lateral root development; LOCATED IN: nucleus; EXPRESSED IN: 6 plant structures; EXPRESSED DURING: 4 anthesis; CONTAINS InterPro DOMAIN/s: DNA-binding WRKY (InterPro:IPR003657); BEST Arabidopsis …	GO:0005634	nucleus	Publication:501720910|PMID:17322336	GO:0003700 | GO:0003700 | GO:0003700 | GO:0003700 | GO:0003700	transcription factor activity | transcription factor activity | transcription factor activity | transcription factor activity | transcription factor activity	Communication:501714663 | Publication:492|PMID:10785665 | Communication:1674991 | Publication:1345963|PMID:11118137 | Publication:492|PMID:10785665	GO:0006355 | GO:0032107 | GO:0043620 | GO:0048527	regulation of transcription, DNA-dependent | regulation of response to nutrient levels | regulation of transcription in response to stress | lateral root development	Communication:501714663 | Publication:501720910|PMID:17322336 | Publication:501720910|PMID:17322336 | Publication:501720910|PMID:17322336
evm.model.000124F.46	TCP	AT3G27010.1	Eucgr.B03529.1.p	Sme2.5_11392.1_g00002.1	AT-TCP20; transcription factor	Belongs to a TCP protein transcription factor family. Members of this family contain a predicted basic-helix-loop-helix domain involved in DNA binding. Related to rice PCF1 and PCF2 genes. Binds to the GCCCR element of CYCB1;1. Involved in regulation of expression of cell cycle control and ribosomal protein genes.	AT-TCP20; FUNCTIONS IN: transcription factor activity; INVOLVED IN: anatomical structure morphogenesis, cell cycle; LOCATED IN: cellular_component unknown; EXPRESSED IN: 6 plant structures; EXPRESSED DURING: LP.10 ten leaves visible, petal differentiation and expansion stage, D bilateral stage, E expanded cotyledon stage; CONTAINS InterPro DOMAIN/s: Transcription factor, TCP (InterPro:IPR005333),…	GO:0005575	cellular_component	Communication:1345790	GO:0003700 | GO:0003700 | GO:0003700	transcription factor activity | transcription factor activity | transcription factor activity	Publication:501683565|PMID:12631321 | Communication:501714663 | Publication:1345963|PMID:11118137	GO:0009653	anatomical structure morphogenesis	Publication:501683565|PMID:12631321
evm.model.000127F.33	GRAS	AT5G52510.1	Eucgr.A02754.1.p	Sme2.5_01746.1_g00005.1	scarecrow-like transcription factor 8 (SCL8)		scarecrow-like transcription factor 8 (SCL8); FUNCTIONS IN: transcription factor activity; INVOLVED IN: regulation of transcription; LOCATED IN: nucleus, cytoplasm; EXPRESSED IN: 23 plant structures; EXPRESSED DURING: 13 growth stages; CONTAINS InterPro DOMAIN/s: GRAS transcription factor (InterPro:IPR005202); BEST Arabidopsis thaliana protein match is: SCL1 (SCARECROW-LIKE 1); transcription fact…	GO:0005634 | GO:0005737	nucleus | cytoplasm	Publication:501714452|PMID:15610358 | Publication:501714452|PMID:15610358	GO:0003700 | GO:0003700	transcription factor activity | transcription factor activity	Communication:501714663 | Publication:1345963|PMID:11118137	GO:0045449	regulation of transcription	Publication:1345963|PMID:11118137
evm.model.000127F.8	WRKY	AT4G01250.1	Eucgr.A02718.1.p	Sme2.5_01689.1_g00004.1	WRKY22; transcription factor	member of WRKY Transcription Factor; Group II-e	WRKY22; FUNCTIONS IN: transcription factor activity; INVOLVED IN: response to chitin, regulation of transcription, DNA-dependent; LOCATED IN: nucleus; EXPRESSED IN: 21 plant structures; EXPRESSED DURING: 13 growth stages; CONTAINS InterPro DOMAIN/s: DNA-binding WRKY (InterPro:IPR003657); BEST Arabidopsis thaliana protein match is: WRKY27; transcription factor (TAIR:AT5G52830.1); Has 1940 Blast hi…	GO:0005634	nucleus	AnalysisReference:501730468	GO:0003700 | GO:0003700 | GO:0003700 | GO:0003700	transcription factor activity | transcription factor activity | transcription factor activity | transcription factor activity	Publication:492|PMID:10785665 | Communication:1674991 | Publication:1345963|PMID:11118137 | Publication:492|PMID:10785665	GO:0006355 | GO:0010200	regulation of transcription, DNA-dependent | response to chitin	Publication:492|PMID:10785665 | Publication:501722879|PMID:17722694
evm.model.000128F.30	HSF	AT2G26150.1	Eucgr.C03434.2.p	Sme2.5_00023.1_g00025.1	ATHSFA2; DNA binding / transcription factor	member of Heat Stress Transcription Factor (Hsf) family. Involved in response to misfolded protein accumulation in the cytosol. Regulated by alternative splicing and non-sense-mediated decay.	ATHSFA2; FUNCTIONS IN: transcription factor activity, DNA binding; INVOLVED IN: response to high light intensity, cellular response to unfolded protein, response to hydrogen peroxide, response to heat, response to chitin; LOCATED IN: endomembrane system, nucleus; EXPRESSED IN: 8 plant structures; EXPRESSED DURING: 4 anthesis, C globular stage, petal differentiation and expansion stage; CONTAINS I…	GO:0005634 | GO:0012505	nucleus | endomembrane system	AnalysisReference:501730468 | AnalysisReference:501730133	GO:0003677 | GO:0003700 | GO:0003700	DNA binding | transcription factor activity | transcription factor activity	Communication:501714663 | Communication:501714663 | Publication:1345963|PMID:11118137	GO:0009408 | GO:0009408 | GO:0009644 | GO:0010200 | GO:0034620 | GO:0034620 | GO:0034620 | GO:0042542	response to heat | response to heat | response to high light intensity | response to chitin | cellular response to unfolded protein | cellular response to unfolded protein | cellular response to unfolded protein | response to hydrogen peroxide	Publication:501712900|PMID:15247379 | Publication:501720058|PMID:17059409 | Publication:501720058|PMID:17059409 | Publication:501722879|PMID:17722694 | Publication:501729791|PMID:19244141 | Publication:501729791|PMID:19244141 | Publication:501729791|PMID:19244141 | Publication:501720058|PMID:17059409
evm.model.000128F.35	Dof	AT5G02460.1	Eucgr.K03144.1.p	Sme2.5_02556.1_g00009.1	Dof-type zinc finger domain-containing protein		Dof-type zinc finger domain-containing protein; FUNCTIONS IN: transcription factor activity, DNA binding; INVOLVED IN: regulation of transcription; LOCATED IN: cellular_component unknown; CONTAINS InterPro DOMAIN/s: Zinc finger, Dof-type (InterPro:IPR003851); BEST Arabidopsis thaliana protein match is: Dof-type zinc finger domain-containing protein (TAIR:AT2G37590.1); Has 755 Blast hits to 719 pr…	GO:0005575	cellular_component	Communication:1345790	GO:0003677 | GO:0003700 | GO:0003700	DNA binding | transcription factor activity | transcription factor activity	Communication:501714663 | Publication:1345963|PMID:11118137 | Publication:501682896|PMID:12475498	GO:0045449	regulation of transcription	Publication:1345963|PMID:11118137
evm.model.000128F.9	BES1	AT2G45880.1	Eucgr.E00139.1.p	Sme2.5_01547.1_g00008.1	BAM7 (BETA-AMYLASE 7); beta-amylase/ catalytic/ cation binding		BETA-AMYLASE 7 (BAM7); FUNCTIONS IN: cation binding, beta-amylase activity, catalytic activity; INVOLVED IN: cellulose biosynthetic process, carbohydrate metabolic process, polysaccharide catabolic process; LOCATED IN: cellular_component unknown; EXPRESSED IN: 19 plant structures; EXPRESSED DURING: 12 growth stages; CONTAINS InterPro DOMAIN/s: Glycoside hydrolase, family 14, conserved site (Inter…	GO:0005575	cellular_component	Communication:1345790	GO:0003824 | GO:0016161 | GO:0016161 | GO:0043169	catalytic activity | beta-amylase activity | beta-amylase activity | cation binding	AnalysisReference:501730468 | Communication:501714663 | AnalysisReference:501730468 | AnalysisReference:501730468	GO:0000272 | GO:0005975 | GO:0030244	polysaccharide catabolic process | carbohydrate metabolic process | cellulose biosynthetic process	AnalysisReference:501730468 | AnalysisReference:501730468 | AnalysisReference:1445901
evm.model.000131F.31	GRAS	AT1G55580.1	Eucgr.F01978.1.p	Sme2.5_05834.1_g00004.1	LAS (Lateral Suppressor); transcription factor	Encodes a member of the GRAS family of putative transcriptional regulators. It is involved in the initiation of axillary meristems during both the vegetative and reproductive growth phases and functions upstream of REV and AXR1 in the regulation of shoot branching.	Lateral Suppressor (LAS); FUNCTIONS IN: transcription factor activity; INVOLVED IN: secondary shoot formation, regulation of transcription; LOCATED IN: chloroplast; EXPRESSED IN: 8 plant structures; EXPRESSED DURING: petal differentiation and expansion stage, D bilateral stage, E expanded cotyledon stage; CONTAINS InterPro DOMAIN/s: GRAS transcription factor (InterPro:IPR005202); BEST Arabidopsis…	GO:0009507	chloroplast	AnalysisReference:501730133	GO:0003700 | GO:0003700	transcription factor activity | transcription factor activity	Communication:501714663 | Publication:1345963|PMID:11118137	GO:0010223 | GO:0045449	secondary shoot formation | regulation of transcription	Publication:501706016|PMID:12730136 | Publication:1345963|PMID:11118137
evm.model.000131F.37	WRKY	AT5G56270.1	Eucgr.F01981.1.p	Sme2.5_01077.1_g00010.1	WRKY2; transcription factor	WRKY transcription factor 2	WRKY2; FUNCTIONS IN: transcription factor activity; INVOLVED IN: regulation of transcription, DNA-dependent; LOCATED IN: nucleus; EXPRESSED IN: 22 plant structures; EXPRESSED DURING: 14 growth stages; CONTAINS InterPro DOMAIN/s: DNA-binding WRKY (InterPro:IPR003657); BEST Arabidopsis thaliana protein match is: WRKY34 (WRKY DNA-BINDING PROTEIN 34); transcription factor (TAIR:AT4G26440.1); Has 3598…	GO:0005634	nucleus	AnalysisReference:501730468	GO:0003700 | GO:0003700 | GO:0003700 | GO:0003700	transcription factor activity | transcription factor activity | transcription factor activity | transcription factor activity	Publication:492|PMID:10785665 | Publication:1345963|PMID:11118137 | Communication:1674991 | Publication:492|PMID:10785665	GO:0006355	regulation of transcription, DNA-dependent	Publication:492|PMID:10785665
evm.model.000133F.16	HSF	AT5G62020.1	Eucgr.D00627.1.p	Sme2.5_00010.1_g00004.1	AT-HSFB2A; DNA binding / transcription factor	member of Heat Stress Transcription Factor (Hsf) family	AT-HSFB2A; FUNCTIONS IN: transcription factor activity, DNA binding; INVOLVED IN: response to chitin; LOCATED IN: nucleus; EXPRESSED IN: 18 plant structures; EXPRESSED DURING: 11 growth stages; CONTAINS InterPro DOMAIN/s: Winged helix repressor DNA-binding (InterPro:IPR011991), Heat shock factor (HSF)-type, DNA-binding (InterPro:IPR000232); BEST Arabidopsis thaliana protein match is: AT-HSFB2B; t…	GO:0005634	nucleus	AnalysisReference:501730468	GO:0003677 | GO:0003700 | GO:0003700	DNA binding | transcription factor activity | transcription factor activity	Communication:501714663 | Communication:501714663 | Publication:1345963|PMID:11118137	GO:0010200	response to chitin	Publication:501722879|PMID:17722694
evm.model.000138F.2	BBR-BPC	AT2G01930.1	Eucgr.H00573.1.p	Sme2.5_03416.1_g00002.1	BPC1 (BASIC PENTACYSTEINE1); DNA binding / specific transcriptional repressor/ transcription factor	BASIC PENTACYSTEINE1 (BPC1) is a regulator of the homeotic Arabidopsis thaliana gene SEEDSTICK (STK), which controls ovule identity. BPC1 induces conformational changes by cooperative binding to purine-rich elements present in the STK regulatory sequence. STK is upregulated in bpc1 mutant.	BASIC PENTACYSTEINE1 (BPC1); FUNCTIONS IN: transcription factor activity, DNA binding, specific transcriptional repressor activity; INVOLVED IN: regulation of transcription, DNA-dependent; LOCATED IN: nucleus; EXPRESSED IN: 24 plant structures; EXPRESSED DURING: 15 growth stages; CONTAINS InterPro DOMAIN/s: GAGA binding-like (InterPro:IPR010409); BEST Arabidopsis thaliana protein match is: BPC2 (…	GO:0005634	nucleus	Publication:501711763|PMID:14731261	GO:0003677 | GO:0003677 | GO:0003677 | GO:0003700 | GO:0016566 | GO:0016566	DNA binding | DNA binding | DNA binding | transcription factor activity | specific transcriptional repressor activity | specific transcriptional repressor activity	Publication:501714708|PMID:15722463 | Publication:501714708|PMID:15722463 | Publication:501711763|PMID:14731261 | Publication:501711763|PMID:14731261 | Publication:501714708|PMID:15722463 | Publication:501714708|PMID:15722463	GO:0006355	regulation of transcription, DNA-dependent	Publication:501711763|PMID:14731261
evm.model.000138F.30	WRKY	AT5G13080.1	Eucgr.I01633.1.p	Sme2.5_02389.1_g00002.1	WRKY75; transcription factor	WRKY75 is one of several transcription factors induced during Pi deprivation. It is nuclear localized and regulated differentially during Pi starvation. RNAi mediated suppression of WRKY75 made the plants more susceptible to Pi stress as indicated by the higher accumulation of anthocyanin during Pi starvation.	WRKY75; FUNCTIONS IN: transcription factor activity; INVOLVED IN: regulation of transcription in response to stress, regulation of response to nutrient levels, regulation of transcription, DNA-dependent, lateral root development; LOCATED IN: nucleus; EXPRESSED IN: 6 plant structures; EXPRESSED DURING: 4 anthesis; CONTAINS InterPro DOMAIN/s: DNA-binding WRKY (InterPro:IPR003657); BEST Arabidopsis …	GO:0005634	nucleus	Publication:501720910|PMID:17322336	GO:0003700 | GO:0003700 | GO:0003700 | GO:0003700 | GO:0003700	transcription factor activity | transcription factor activity | transcription factor activity | transcription factor activity | transcription factor activity	Communication:501714663 | Publication:492|PMID:10785665 | Communication:1674991 | Publication:1345963|PMID:11118137 | Publication:492|PMID:10785665	GO:0006355 | GO:0032107 | GO:0043620 | GO:0048527	regulation of transcription, DNA-dependent | regulation of response to nutrient levels | regulation of transcription in response to stress | lateral root development	Communication:501714663 | Publication:501720910|PMID:17322336 | Publication:501720910|PMID:17322336 | Publication:501720910|PMID:17322336
evm.model.000145F.25	bHLH	AT1G69010.1	Eucgr.B03113.1.p	Sme2.5_03826.1_g00003.1	BIM2 (BES1-interacting Myc-like protein 2); DNA binding / transcription factor		BES1-interacting Myc-like protein 2 (BIM2); FUNCTIONS IN: transcription factor activity, DNA binding; INVOLVED IN: dTDP-rhamnose biosynthetic process, regulation of transcription; LOCATED IN: nucleus; EXPRESSED IN: 22 plant structures; EXPRESSED DURING: 13 growth stages; CONTAINS InterPro DOMAIN/s: Basic helix-loop-helix dimerisation region bHLH (InterPro:IPR001092), Helix-loop-helix DNA-binding …	GO:0005634	nucleus	AnalysisReference:501730468	GO:0003677 | GO:0003700 | GO:0003700 | GO:0003700	DNA binding | transcription factor activity | transcription factor activity | transcription factor activity	Communication:501714663 | Communication:501714663 | Publication:1345963|PMID:11118137 | Publication:501705886|PMID:12679534	GO:0019305 | GO:0045449	dTDP-rhamnose biosynthetic process | regulation of transcription	AnalysisReference:1445901 | AnalysisReference:501730468
evm.model.Chr10.1010	TCP	AT1G68800.1	Eucgr.B00699.1.p	Sme2.5_03124.1_g00005.1	TCP12 (TCP DOMAIN PROTEIN 12); transcription factor	Encodes a TCP transcription factor, closely related to teosinte branched1, arrests axillary bud development and prevents axillary bud outgrowth. Transcription level and mutant phenotype are weaker than its homolog BRC1 (At3G18550).	TCP DOMAIN PROTEIN 12 (TCP12); FUNCTIONS IN: transcription factor activity; INVOLVED IN: secondary shoot formation, regulation of transcription; LOCATED IN: nucleus; EXPRESSED IN: axillary bud, axillary bud meristem; CONTAINS InterPro DOMAIN/s: Transcription factor, TCP (InterPro:IPR005333), CYC/TB1, R domain (InterPro:IPR017888), Transcription factor TCP subgroup (InterPro:IPR017887); BEST Arabi…	GO:0005634	nucleus	Publication:501720953|PMID:17307924	GO:0003700 | GO:0003700	transcription factor activity | transcription factor activity	Communication:501714663 | Publication:1345963|PMID:11118137	GO:0010223 | GO:0045449	secondary shoot formation | regulation of transcription	Publication:501720953|PMID:17307924 | Publication:1345963|PMID:11118137
evm.model.Chr10.1028	NF-X1	AT1G10170.1	Eucgr.H00552.1.p	Sme2.5_01565.1_g00004.1	ATNFXL1 (ARABIDOPSIS THALIANA NF-X-LIKE 1); protein binding / transcription factor/ zinc ion binding	Encodes AtNFXL1, a homologue of the putative human transcription repressor NF-X1. Functions as a negative regulator of the trichothecene phytotoxin-induced defense response.	ARABIDOPSIS THALIANA NF-X-LIKE 1 (ATNFXL1); FUNCTIONS IN: protein binding, transcription factor activity, zinc ion binding; INVOLVED IN: in 6 processes; LOCATED IN: nucleus; EXPRESSED IN: 27 plant structures; EXPRESSED DURING: 15 growth stages; CONTAINS InterPro DOMAIN/s: Zinc finger, NF-X1-type (InterPro:IPR000967), Zinc finger, RING-type (InterPro:IPR001841), Zinc finger, RING/FYVE/PHD-type (In…	GO:0005634 | GO:0005634	nucleus | nucleus	Communication:501714663 | Publication:501719754|PMID:16905136	GO:0003700 | GO:0003700 | GO:0005515 | GO:0008270	transcription factor activity | transcription factor activity | protein binding | zinc ion binding	Communication:501714663 | AnalysisReference:501730468 | AnalysisReference:501730468 | AnalysisReference:501730468	GO:0006355 | GO:0009642 | GO:0009651 | GO:0009697 | GO:0010188 | GO:0042742	regulation of transcription, DNA-dependent | response to light intensity | response to salt stress | salicylic acid biosynthetic process | response to microbial phytotoxin | defense response to bacterium	Communication:501714663 | Publication:501719754|PMID:16905136 | Publication:501719754|PMID:16905136 | Publication:501723785|PMID:18069941 | Publication:501723785|PMID:18069941 | Publication:501723785|PMID:18069941
evm.model.Chr10.107	Dof	AT1G51700.1	Eucgr.J02884.1.p	Sme2.5_01232.1_g00017.1	ADOF1; DNA binding / transcription factor	Encodes dof zinc finger protein (adof1).	ADOF1; FUNCTIONS IN: transcription factor activity, DNA binding; INVOLVED IN: response to chitin, regulation of transcription; LOCATED IN: cellular_component unknown; EXPRESSED IN: 21 plant structures; EXPRESSED DURING: 13 growth stages; CONTAINS InterPro DOMAIN/s: Zinc finger, Dof-type (InterPro:IPR003851); BEST Arabidopsis thaliana protein match is: ADOF2; DNA binding / transcription factor (TA…	GO:0005575	cellular_component	Communication:1345790	GO:0003677 | GO:0003700 | GO:0003700	DNA binding | transcription factor activity | transcription factor activity	Communication:501714663 | Publication:1345963|PMID:11118137 | Publication:501682896|PMID:12475498	GO:0010200 | GO:0045449	response to chitin | regulation of transcription	Publication:501722879|PMID:17722694 | Publication:1345963|PMID:11118137
evm.model.Chr10.109	GRAS	AT2G37650.1	Eucgr.K03126.1.p	Sme2.5_02635.1_g00007.1	scarecrow-like transcription factor 9 (SCL9)		scarecrow-like transcription factor 9 (SCL9); FUNCTIONS IN: transcription factor activity; INVOLVED IN: regulation of transcription; LOCATED IN: cellular_component unknown; EXPRESSED IN: 14 plant structures; EXPRESSED DURING: 7 growth stages; CONTAINS InterPro DOMAIN/s: GRAS transcription factor (InterPro:IPR005202); BEST Arabidopsis thaliana protein match is: SCL14 (SCARECROW-LIKE 14); transcrip…	GO:0005575	cellular_component	Communication:1345790	GO:0003700	transcription factor activity	Publication:1345963|PMID:11118137	GO:0045449	regulation of transcription	Publication:1345963|PMID:11118137
evm.model.Chr10.1098	bHLH	AT1G73830.1	Eucgr.K02229.1.p	Sme2.5_00835.1_g00003.1	BEE3 (BR ENHANCED EXPRESSION 3); DNA binding / transcription factor		BR ENHANCED EXPRESSION 3 (BEE3); FUNCTIONS IN: transcription factor activity, DNA binding; INVOLVED IN: regulation of transcription; LOCATED IN: nucleus; EXPRESSED IN: 18 plant structures; EXPRESSED DURING: 10 growth stages; CONTAINS InterPro DOMAIN/s: Basic helix-loop-helix dimerisation region bHLH (InterPro:IPR001092), Helix-loop-helix DNA-binding (InterPro:IPR011598); BEST Arabidopsis thaliana…	GO:0005634	nucleus	AnalysisReference:501730468	GO:0003677 | GO:0003700 | GO:0003700	DNA binding | transcription factor activity | transcription factor activity	Communication:501714663 | Publication:1345963|PMID:11118137 | Publication:501705886|PMID:12679534	GO:0045449	regulation of transcription	Publication:1345963|PMID:11118137
evm.model.Chr10.119	bHLH	AT3G21330.1	Eucgr.F03093.1.p	Sme2.5_01764.1_g00004.1	basic helix-loop-helix (bHLH) family protein		basic helix-loop-helix (bHLH) family protein; FUNCTIONS IN: transcription factor activity, DNA binding; INVOLVED IN: regulation of transcription; LOCATED IN: nucleus; CONTAINS InterPro DOMAIN/s: Basic helix-loop-helix dimerisation region bHLH (InterPro:IPR001092), Helix-loop-helix DNA-binding (InterPro:IPR011598); BEST Arabidopsis thaliana protein match is: HEC2 (HECATE 2); DNA binding / transcri…	GO:0005634	nucleus	AnalysisReference:501730468	GO:0003677 | GO:0003700 | GO:0003700 | GO:0003700	DNA binding | transcription factor activity | transcription factor activity | transcription factor activity	Communication:501714663 | Communication:501714663 | Publication:1345963|PMID:11118137 | Publication:501705886|PMID:12679534	GO:0045449	regulation of transcription	Publication:1345963|PMID:11118137
evm.model.Chr10.1263	Trihelix	AT3G14180.1	Eucgr.J02994.1.p	Sme2.5_02418.1_g00006.1	transcription factor		transcription factor; FUNCTIONS IN: transcription factor activity; INVOLVED IN: regulation of transcription; LOCATED IN: cellular_component unknown; EXPRESSED IN: 23 plant structures; EXPRESSED DURING: 13 growth stages; BEST Arabidopsis thaliana protein match is: ASIL1 (ARABIDOPSIS 6B-INTERACTING PROTEIN 1-LIKE 1); sequence-specific DNA binding / transcription factor (TAIR:AT1G54060.1); Has 259 B…	GO:0005575	cellular_component	Communication:1345790	GO:0003700	transcription factor activity	Publication:1345963|PMID:11118137	GO:0045449	regulation of transcription	Publication:1345963|PMID:11118137
evm.model.Chr10.1271	NAC	AT3G17730.1	Eucgr.K02303.1.p	Sme2.5_04042.1_g00006.1	anac057 (Arabidopsis NAC domain containing protein 57); transcription factor		Arabidopsis NAC domain containing protein 57 (anac057); FUNCTIONS IN: transcription factor activity; INVOLVED IN: multicellular organismal development, regulation of transcription; CONTAINS InterPro DOMAIN/s: No apical meristem (NAM) protein (InterPro:IPR003441); BEST Arabidopsis thaliana protein match is: anac028 (Arabidopsis NAC domain containing protein 28); transcription factor (TAIR:AT1G6591…				GO:0003700	transcription factor activity	Publication:1345963|PMID:11118137	GO:0007275 | GO:0045449	multicellular organismal development | regulation of transcription	Communication:501714663 | AnalysisReference:501730468
evm.model.Chr10.1373	bHLH	AT1G10120.1	Eucgr.F02220.2.p	Sme2.5_01583.1_g00014.1	DNA binding / transcription factor		DNA binding / transcription factor; FUNCTIONS IN: transcription factor activity, DNA binding; INVOLVED IN: regulation of transcription; LOCATED IN: nucleus; EXPRESSED IN: 22 plant structures; EXPRESSED DURING: 13 growth stages; CONTAINS InterPro DOMAIN/s: Basic helix-loop-helix dimerisation region bHLH (InterPro:IPR001092), Helix-loop-helix DNA-binding (InterPro:IPR011598); BEST Arabidopsis thali…	GO:0005634	nucleus	Publication:501711432|PMID:14617066	GO:0003677 | GO:0003700 | GO:0003700 | GO:0003700	DNA binding | transcription factor activity | transcription factor activity | transcription factor activity	Communication:501714663 | Communication:501714663 | Publication:1345963|PMID:11118137 | Publication:501705886|PMID:12679534	GO:0045449	regulation of transcription	Publication:1345963|PMID:11118137
evm.model.Chr10.1384	GATA	AT3G21175.2	Eucgr.J03166.1.p	Sme2.5_01230.1_g00009.1	ZML1 (ZIM-LIKE 1); transcription factor	member of a novel family of plant-specific GATA-type transcription factors.	ZIM-LIKE 1 (ZML1); FUNCTIONS IN: transcription factor activity; EXPRESSED IN: 23 plant structures; EXPRESSED DURING: 13 growth stages; CONTAINS InterPro DOMAIN/s: Tify (InterPro:IPR010399), CCT domain (InterPro:IPR010402); BEST Arabidopsis thaliana protein match is: TIFY2A; sequence-specific DNA binding / transcription factor/ zinc ion binding (TAIR:AT1G51600.2); Has 656 Blast hits to 656 protein…	GO:0005634	nucleus	AnalysisReference:501730468	GO:0003700 | GO:0003700 | GO:0003700 | GO:0008270 | GO:0008270 | GO:0043565 | GO:0043565	transcription factor activity | transcription factor activity | transcription factor activity | zinc ion binding | zinc ion binding | sequence-specific DNA binding | sequence-specific DNA binding	Communication:501714663 | AnalysisReference:501730468 | AnalysisReference:501730468 | AnalysisReference:501730468 | AnalysisReference:501730468 | AnalysisReference:501730468 | AnalysisReference:501730468	GO:0006355	regulation of transcription, DNA-dependent	AnalysisReference:501730468
evm.model.Chr10.1464	bZIP	AT1G45249.1	Eucgr.F02337.3.p	Sme2.5_12232.1_g00002.1	ABF2 (ABSCISIC ACID RESPONSIVE ELEMENTS-BINDING FACTOR 2); DNA binding / protein binding / transcription activator/ transcription factor	Leucine zipper transcription factor that binds to the abscisic acid (ABA)襯esponsive element (ABRE) motif in the promoter region of ABA-inducible genes. Enhances drought tolerance in vegetative tissues. Required for normal glucose response. Localized in the nucleus. Expressed constitutively in roots, leaf vascular tissues, and hydathodes or in all tissues under stress conditions. It's phosphorylat…	ABSCISIC ACID RESPONSIVE ELEMENTS-BINDING FACTOR 2 (ABF2); FUNCTIONS IN: protein binding, transcription factor activity, transcription activator activity, DNA binding; INVOLVED IN: in 6 processes; LOCATED IN: nucleus; EXPRESSED IN: hydathode, whole plant, leaf vascular system, root, cultured cell; EXPRESSED DURING: dry seed stage; CONTAINS InterPro DOMAIN/s: Basic-leucine zipper (bZIP) transcript…	GO:0005634	nucleus	Publication:501718089|PMID:16284313	GO:0003677 | GO:0003700 | GO:0005515 | GO:0016563 | GO:0016563 | GO:0016563	DNA binding | transcription factor activity | protein binding | transcription activator activity | transcription activator activity | transcription activator activity	Publication:2|PMID:11005831 | Publication:1547369|PMID:11906833 | Publication:501718038|PMID:16299177 | Publication:501718566|PMID:16463099 | Publication:501729885|PMID:19207209 | Publication:2|PMID:11005831	GO:0009414 | GO:0009414 | GO:0009414 | GO:0009651 | GO:0009651 | GO:0009737 | GO:0009737 | GO:0009738 | GO:0010255 | GO:0043193	response to water deprivation | response to water deprivation | response to water deprivation | response to salt stress | response to salt stress | response to abscisic acid stimulus | response to abscisic acid stimulus | abscisic acid mediated signaling | glucose mediated signaling | positive regulation of gene-specific transcription	Publication:501718089|PMID:16284313 | Publication:501718089|PMID:16284313 | Publication:501718566|PMID:16463099 | Publication:501718089|PMID:16284313 | Publication:501718566|PMID:16463099 | Publication:501718089|PMID:16284313 | Publication:501718566|PMID:16463099 | Publication:2|PMID:11005831 | Publication:501715385|PMID:15361142 | Publication:501729885|PMID:19207209
evm.model.Chr10.153	GATA	AT4G32890.1	Eucgr.J02947.1.p	Sme2.5_00372.1_g00006.1	zinc finger (GATA type) family protein		zinc finger (GATA type) family protein; FUNCTIONS IN: transcription factor activity; INVOLVED IN: regulation of transcription, DNA-dependent; LOCATED IN: nucleus; EXPRESSED IN: 15 plant structures; EXPRESSED DURING: 7 growth stages; CONTAINS InterPro DOMAIN/s: Zinc finger, NHR/GATA-type (InterPro:IPR013088), Transcription factor, GATA, plant (InterPro:IPR016679), Zinc finger, GATA-type (InterPro:…	GO:0005634	nucleus	AnalysisReference:501730468	GO:0003700 | GO:0003700	transcription factor activity | transcription factor activity	Communication:501714663 | Publication:1345963|PMID:11118137	GO:0006355	regulation of transcription, DNA-dependent	AnalysisReference:501730468
evm.model.Chr10.1580	Dof	AT3G50410.1	Eucgr.J02884.1.p	Sme2.5_18208.1_g00003.1	OBP1 (OBF BINDING PROTEIN 1); DNA binding / protein binding / transcription factor	Arabidopsis Dof protein containing a single 51-amino acid zinc finger DNA-binding domain, which may play an important roles in plant growth and development.	OBF BINDING PROTEIN 1 (OBP1); FUNCTIONS IN: protein binding, transcription factor activity, DNA binding; INVOLVED IN: response to auxin stimulus, positive regulation of transcription, positive regulation of cell cycle, cell wall modification, response to salicylic acid stimulus; EXPRESSED IN: 24 plant structures; EXPRESSED DURING: 9 growth stages; CONTAINS InterPro DOMAIN/s: Zinc finger, Dof-type…				GO:0003677 | GO:0003677 | GO:0003677 | GO:0003700 | GO:0003700 | GO:0005515	DNA binding | DNA binding | DNA binding | transcription factor activity | transcription factor activity | protein binding	Publication:4137|PMID:8718629 | Communication:501714663 | Publication:4137|PMID:8718629 | Publication:1345963|PMID:11118137 | Publication:501682896|PMID:12475498 | Publication:4137|PMID:8718629	GO:0009733 | GO:0009751 | GO:0042545 | GO:0045787 | GO:0045941	response to auxin stimulus | response to salicylic acid stimulus | cell wall modification | positive regulation of cell cycle | positive regulation of transcription	Publication:571|PMID:10758484 | Publication:571|PMID:10758484 | Publication:501727233|PMID:18665917 | Publication:501727233|PMID:18665917 | Publication:571|PMID:10758484
evm.model.Chr10.1890	bZIP	AT1G75390.1	Eucgr.L01789.1.p	Sme2.5_03156.1_g00003.1	AtbZIP44 (Arabidopsis thaliana basic leucine-zipper 44); DNA binding / protein heterodimerization/ transcription factor		Arabidopsis thaliana basic leucine-zipper 44 (AtbZIP44); FUNCTIONS IN: transcription factor activity, protein heterodimerization activity, DNA binding; INVOLVED IN: regulation of transcription, DNA-dependent; LOCATED IN: nucleus, chloroplast; CONTAINS InterPro DOMAIN/s: Basic-leucine zipper (bZIP) transcription factor (InterPro:IPR004827), Basic leucine zipper (InterPro:IPR011700); BEST Arabidops…	GO:0005634 | GO:0009507	nucleus | chloroplast	AnalysisReference:501730468 | AnalysisReference:501730133	GO:0003677 | GO:0003700 | GO:0003700 | GO:0003700 | GO:0046982 | GO:0046982	DNA binding | transcription factor activity | transcription factor activity | transcription factor activity | protein heterodimerization activity | protein heterodimerization activity	Communication:501714663 | Communication:501714663 | Publication:1345963|PMID:11118137 | Publication:1547369|PMID:11906833 | Publication:501719057|PMID:16709202 | Publication:501719057|PMID:16709202	GO:0006355 | GO:0006355	regulation of transcription, DNA-dependent | "regulation of transcription, DNA-dependent"	Communication:501714663 | AnalysisReference:501730468
evm.model.Chr10.2086	bZIP	AT4G35900.1	Eucgr.K01706.1.p	Sme2.5_03302.1_g00002.1	FD; DNA binding / protein binding / transcription activator/ transcription factor	bZIP protein required for positive regulation of flowering. Mutants are late flowering. FD interacts with FT to promote flowering.Expressed in the shoot apex in floral anlagen, then declines in floral primordia.	FD; FUNCTIONS IN: protein binding, transcription factor activity, transcription activator activity, DNA binding; INVOLVED IN: positive regulation of flower development, regulation of flower development, photoperiodism; LOCATED IN: nucleus; EXPRESSED IN: shoot apex, leaf whorl, embryo, flower, seed; EXPRESSED DURING: F mature embryo stage, petal differentiation and expansion stage, D bilateral sta…	GO:0005634	nucleus	Publication:501718823|PMID:16099979	GO:0003677 | GO:0003700 | GO:0003700 | GO:0005515 | GO:0005515 | GO:0016563	DNA binding | transcription factor activity | transcription factor activity | protein binding | protein binding | transcription activator activity	Communication:501714663 | Publication:1345963|PMID:11118137 | Publication:1547369|PMID:11906833 | Publication:501718823|PMID:16099979 | Publication:501717507|PMID:16099980 | Publication:501717507|PMID:16099980	GO:0009648 | GO:0009909 | GO:0009909 | GO:0009911	photoperiodism | regulation of flower development | regulation of flower development | positive regulation of flower development	Publication:2560|PMID:9615462 | Publication:501718823|PMID:16099979 | Publication:1546988 | Publication:5500|PMID:1896021
evm.model.Chr10.221	WRKY	AT1G80840.1	Eucgr.F03955.2.p	Sme2.5_04190.1_g00001.1	WRKY40; transcription factor	Pathogen-induced transcription factor. Binds W-box sequences in vitro. Forms protein complexes with itself and with WRKY40 and WRKY60. Coexpression with WRKY18 or WRKY60 made plants more susceptible to both P. syringae and B. cinerea. WRKY18, WRKY40, and WRKY60 have partially redundant roles in response to the hemibiotrophic bacterial pathogen Pseudomonas syringae and the necrotrophic fungal path…	WRKY40; FUNCTIONS IN: transcription factor activity; INVOLVED IN: in 8 processes; LOCATED IN: nucleus; EXPRESSED IN: 20 plant structures; EXPRESSED DURING: 10 growth stages; CONTAINS InterPro DOMAIN/s: DNA-binding WRKY (InterPro:IPR003657); BEST Arabidopsis thaliana protein match is: WRKY18; transcription factor (TAIR:AT4G31800.2); Has 1973 Blast hits to 1689 proteins in 109 species: Archae - 0; …	GO:0005634	nucleus	Publication:501718948|PMID:16603654	GO:0003700 | GO:0003700 | GO:0003700 | GO:0003700 | GO:0003700 | GO:0003700 | GO:0003700 | GO:0003700	transcription factor activity | transcription factor activity | transcription factor activity | transcription factor activity | transcription factor activity | transcription factor activity | transcription factor activity | transcription factor activity	Publication:501718948|PMID:16603654 | Communication:501714663 | Publication:492|PMID:10785665 | Communication:1674991 | Communication:1674991 | Publication:1345963|PMID:11118137 | Publication:492|PMID:10785665 | Publication:492|PMID:10785665	GO:0006355 | GO:0009611 | GO:0009751 | GO:0010200 | GO:0031347 | GO:0042742 | GO:0050691 | GO:0050832	regulation of transcription, DNA-dependent | response to wounding | response to salicylic acid stimulus | response to chitin | regulation of defense response | defense response to bacterium | regulation of defense response to virus by host | defense response to fungus	Communication:501714663 | Publication:501729049|PMID:17953483 | Publication:501683335|PMID:12602888 | Publication:501722879|PMID:17722694 | Publication:501681548|PMID:12068113 | Publication:501683335|PMID:12602888 | Publication:501722637|PMID:17185563 | Publication:501718948|PMID:16603654
evm.model.Chr10.2229	LBD	AT3G26660.1	Eucgr.A02814.1.p	Sme2.5_00295.1_g00008.1	LBD24 (LOB DOMAIN-CONTAINING PROTEIN 24)		LOB DOMAIN-CONTAINING PROTEIN 24 (LBD24); INVOLVED IN: biological_process unknown; LOCATED IN: membrane; EXPRESSED IN: leaf; CONTAINS InterPro DOMAIN/s: Lateral organ boundaries, LOB (InterPro:IPR004883); BEST Arabidopsis thaliana protein match is: LBD23 (LOB DOMAIN-CONTAINING PROTEIN 23) (TAIR:AT3G26620.1); Has 567 Blast hits to 564 proteins in 19 species: Archae - 0; Bacteria - 0; Metazoa - 0; …	GO:0016020	membrane	Publication:501721401|PMID:17432890				GO:0008150	biological_process	Communication:1345790
evm.model.Chr10.314	Trihelix	AT3G24490.1	Eucgr.J02994.1.p	Sme2.5_01862.1_g00008.1	transcription factor		transcription factor; FUNCTIONS IN: transcription factor activity; INVOLVED IN: regulation of transcription; LOCATED IN: cellular_component unknown; EXPRESSED IN: 22 plant structures; EXPRESSED DURING: 13 growth stages; CONTAINS InterPro DOMAIN/s: MADF domain (InterPro:IPR006578); BEST Arabidopsis thaliana protein match is: ASIL1 (ARABIDOPSIS 6B-INTERACTING PROTEIN 1-LIKE 1); sequence-specific DN…	GO:0005575	cellular_component	Communication:1345790	GO:0003700	transcription factor activity	Publication:1345963|PMID:11118137	GO:0045449	regulation of transcription	Publication:1345963|PMID:11118137
evm.model.Chr10.336	Trihelix	AT2G33550.1	Eucgr.B03553.1.p	Sme2.5_00125.1_g00020.1	gt-2-related		gt-2-related; FUNCTIONS IN: transcription factor activity; INVOLVED IN: regulation of transcription; CONTAINS InterPro DOMAIN/s: MYB-like (InterPro:IPR017877); BEST Arabidopsis thaliana protein match is: hydroxyproline-rich glycoprotein family protein (TAIR:AT2G35640.1); Has 382 Blast hits to 375 proteins in 41 species: Archae - 0; Bacteria - 0; Metazoa - 29; Fungi - 10; Plants - 206; Viruses - 0…				GO:0003700	transcription factor activity	Publication:1345963|PMID:11118137	GO:0045449	regulation of transcription	Publication:1345963|PMID:11118137
evm.model.Chr10.340	bHLH	AT3G26744.1	Eucgr.G01938.1.p	Sme2.5_06398.1_g00001.1	ICE1 (INDUCER OF CBF EXPRESSION 1); DNA binding / transcription activator/ transcription factor	Encodes a MYC-like bHLH transcriptional activator that binds specifically to the MYC recognition sequences in the CBF3 promoter. Mutants are defective in cold-regulated gene expression. Cold stress triggers protein degradation of nuclear GFPICE1 protein, and the RING finger protein HOS1 is required. Sumoylation of ICE1 controls CBF3/DREB1A expression and freezing tolerance.	INDUCER OF CBF EXPRESSION 1 (ICE1); FUNCTIONS IN: transcription factor activity, transcription activator activity, DNA binding; INVOLVED IN: response to freezing, positive regulation of transcription, response to cold, stomatal lineage progression, protein ubiquitination; LOCATED IN: nucleus; EXPRESSED IN: 25 plant structures; EXPRESSED DURING: 13 growth stages; CONTAINS InterPro DOMAIN/s: Basic …	GO:0005634	nucleus	Publication:501705901|PMID:12672693	GO:0003677 | GO:0003677 | GO:0003677 | GO:0003700 | GO:0003700 | GO:0016563	DNA binding | DNA binding | DNA binding | transcription factor activity | transcription factor activity | transcription activator activity	Publication:501705901|PMID:12672693 | Communication:501714663 | Publication:501717928|PMID:16214899 | Publication:1345963|PMID:11118137 | Publication:501705886|PMID:12679534 | Publication:501705901|PMID:12672693	GO:0009409 | GO:0010440 | GO:0016567 | GO:0045941 | GO:0050826	response to cold | stomatal lineage progression | protein ubiquitination | positive regulation of transcription | response to freezing	Publication:501705901|PMID:12672693 | Publication:501727307|PMID:18641265 | Publication:501719079|PMID:16702557 | Publication:501705901|PMID:12672693 | Publication:501721453|PMID:17416732
evm.model.Chr10.342	bHLH	AT5G50915.2	Eucgr.K02109.1.p	Sme2.5_01649.1_g00012.1	basic helix-loop-helix (bHLH) family protein		basic helix-loop-helix (bHLH) family protein; FUNCTIONS IN: transcription factor activity, DNA binding; INVOLVED IN: response to gibberellin stimulus; LOCATED IN: nucleus; EXPRESSED IN: 23 plant structures; EXPRESSED DURING: 13 growth stages; CONTAINS InterPro DOMAIN/s: Basic helix-loop-helix dimerisation region bHLH (InterPro:IPR001092), Helix-loop-helix DNA-binding (InterPro:IPR011598); BEST Ar…	GO:0005634	nucleus	AnalysisReference:501730468	GO:0003677 | GO:0003700 | GO:0003700	DNA binding | transcription factor activity | transcription factor activity	Communication:501714663 | Communication:501714663 | Publication:501705886|PMID:12679534	GO:0009739 | GO:0009739	response to gibberellin stimulus | response to gibberellin stimulus	Publication:501723369|PMID:17933900 | Publication:501723369|PMID:17933900
evm.model.Chr10.344_evm.model.Chr10.345	NAC	AT5G13180.1	Eucgr.B03537.2.p	Sme2.5_02465.1_g00006.1	ANAC083 (ARABIDOPSIS NAC DOMAIN CONTAINING PROTEIN 83); transcription factor		ARABIDOPSIS NAC DOMAIN CONTAINING PROTEIN 83 (ANAC083); FUNCTIONS IN: transcription factor activity; INVOLVED IN: multicellular organismal development, regulation of transcription; LOCATED IN: cellular_component unknown; EXPRESSED IN: 22 plant structures; EXPRESSED DURING: 13 growth stages; CONTAINS InterPro DOMAIN/s: No apical meristem (NAM) protein (InterPro:IPR003441); BEST Arabidopsis thalian…	GO:0005575	cellular_component	Communication:1345790	GO:0003700	transcription factor activity	Publication:1345963|PMID:11118137	GO:0007275 | GO:0045449	multicellular organismal development | regulation of transcription	Communication:501714663 | AnalysisReference:501730468
evm.model.Chr10.374	NF-YC	AT3G48590.1	Eucgr.K02714.2.p	Sme2.5_24062.1_g00001.1	NF-YC1 (NUCLEAR FACTOR Y, SUBUNIT C1); DNA binding / transcription activator/ transcription factor	Encodes a protein with similarity to a subunit of the CCAAT promoter motif binding complex of yeast.One of two members of this class (HAP5A) and expressed in vegetative and reproductive tissues.	NUCLEAR FACTOR Y, SUBUNIT C1 (NF-YC1); FUNCTIONS IN: transcription factor activity, transcription activator activity, DNA binding; INVOLVED IN: regulation of transcription, DNA-dependent, positive regulation of gene-specific transcription; LOCATED IN: CCAAT-binding factor complex, nucleus; EXPRESSED IN: flower, root, leaf; EXPRESSED DURING: seedling growth; CONTAINS InterPro DOMAIN/s: Transcripti…	GO:0005634 | GO:0005634 | GO:0005634 | GO:0016602	nucleus | nucleus | nucleus | CCAAT-binding factor complex	Communication:501714663 | Publication:501683106|PMID:10446203 | Publication:501720277|PMID:17138697 | Publication:2423|PMID:9662544	GO:0003677 | GO:0003677 | GO:0003700 | GO:0003700 | GO:0016563	DNA binding | DNA binding | transcription factor activity | transcription factor activity | transcription activator activity	Communication:501714663 | Publication:501683106|PMID:10446203 | Publication:1345963|PMID:11118137 | Publication:2423|PMID:9662544 | Publication:501729885|PMID:19207209	GO:0006355 | GO:0006355 | GO:0006355 | GO:0043193	regulation of transcription, DNA-dependent | "regulation of transcription, DNA-dependent" | "regulation of transcription, DNA-dependent" | positive regulation of gene-specific transcription	Communication:501714663 | Publication:501683106|PMID:10446203 | Publication:2423|PMID:9662544 | Publication:501729885|PMID:19207209
evm.model.Chr10.383	Trihelix	AT5G63420.1	Eucgr.B00129.1.p	Sme2.5_00026.1_g00020.1	emb2746 (embryo defective 2746); DNA binding / catalytic/ hydrolase		embryo defective 2746 (emb2746); FUNCTIONS IN: hydrolase activity, DNA binding, catalytic activity; INVOLVED IN: embryonic development ending in seed dormancy, metabolic process; LOCATED IN: chloroplast; EXPRESSED IN: 22 plant structures; EXPRESSED DURING: 13 growth stages; CONTAINS InterPro DOMAIN/s: SANT, DNA-binding (InterPro:IPR001005), RNA-metabolising metallo-beta-lactamase (InterPro:IPR011…	GO:0009507 | GO:0009507	chloroplast | chloroplast	Publication:501712079|PMID:15028209 | Publication:501724486|PMID:18431481	GO:0003677 | GO:0003824 | GO:0016787	DNA binding | catalytic activity | hydrolase activity	AnalysisReference:501730468 | Communication:501714663 | AnalysisReference:501730468	GO:0008152 | GO:0009793	metabolic process | embryonic development ending in seed dormancy	Communication:501714663 | Communication:501718471
evm.model.Chr10.392	GRAS	AT1G66350.1	Eucgr.H04688.1.p	Sme2.5_06194.1_g00004.1	RGL1 (RGA-LIKE 1); transcription factor	Negative regulator of GA responses, member of GRAS family of transcription factors. Also belongs to the DELLA proteins that restrain the cell proliferation and expansion that drives plant growth. RGL1 may be involved in reducing ROS accumulation in response to stress by up-regulating the transcription of superoxide dismutases. Rapidly degraded in response to GA. Involved in flower and fruit devel…	RGA-LIKE 1 (RGL1); FUNCTIONS IN: transcription factor activity; INVOLVED IN: in 10 processes; LOCATED IN: nucleus; EXPRESSED IN: 24 plant structures; EXPRESSED DURING: 13 growth stages; CONTAINS InterPro DOMAIN/s: GRAS transcription factor (InterPro:IPR005202); BEST Arabidopsis thaliana protein match is: RGL2 (RGA-LIKE 2); transcription factor (TAIR:AT3G03450.1); Has 1584 Blast hits to 1535 prote…	GO:0005634	nucleus	Publication:501681968|PMID:11826301	GO:0003700 | GO:0003700 | GO:0003700	transcription factor activity | transcription factor activity | transcription factor activity	Publication:501681968|PMID:11826301 | Publication:1345963|PMID:11118137 | Publication:501681968|PMID:11826301	GO:0009651 | GO:0009723 | GO:0009737 | GO:0009739 | GO:0009740 | GO:0009863 | GO:0009867 | GO:0009938 | GO:0042538	response to salt stress | response to ethylene stimulus | response to abscisic acid stimulus | response to gibberellin stimulus | gibberellic acid mediated signaling | salicylic acid mediated signaling pathway | jasmonic acid mediated signaling pathway | negative regulation of gibberellic acid mediated signaling | hyperosmotic salinity response	Publication:501718439|PMID:16400150 | Publication:501718439|PMID:16400150 | Publication:501718439|PMID:16400150 | Publication:501721172|PMID:17333251 | Publication:501681968|PMID:11826301 | Publication:501724828|PMID:18450451 | Publication:501724828|PMID:18450451 | Publication:501681968|PMID:11826301 | Publication:501718439|PMID:16400150
evm.model.Chr10.477	LBD	AT5G63090.2	Eucgr.K02809.1.p	Sme2.5_00310.1_g00008.1	LOB (LATERAL ORGAN BOUNDARIES)	Involved in lateral organ development	LATERAL ORGAN BOUNDARIES (LOB); INVOLVED IN: organ boundary specification between lateral organs and the meristem; EXPRESSED IN: embryo, anther; CONTAINS InterPro DOMAIN/s: Lateral organ boundaries, LOB (InterPro:IPR004883); BEST Arabidopsis thaliana protein match is: LBD25 (LOB DOMAIN-CONTAINING PROTEIN 25) (TAIR:AT3G27650.1); Has 571 Blast hits to 568 proteins in 19 species: Archae - 0; Bacteri…							GO:0010199	organ boundary specification between lateral organs and the meristem	Publication:501681545|PMID:12068116
evm.model.Chr10.536.1	Dof	AT5G62940.1	Eucgr.K02841.1.p	Sme2.5_00536.1_g00017.1	Dof-type zinc finger domain-containing protein		Dof-type zinc finger domain-containing protein; FUNCTIONS IN: transcription factor activity, DNA binding; INVOLVED IN: regulation of transcription; LOCATED IN: cellular_component unknown; EXPRESSED IN: 18 plant structures; EXPRESSED DURING: 8 growth stages; CONTAINS InterPro DOMAIN/s: Zinc finger, Dof-type (InterPro:IPR003851); BEST Arabidopsis thaliana protein match is: Dof-type zinc finger doma…	GO:0005575	cellular_component	Communication:1345790	GO:0003677 | GO:0003700 | GO:0003700	DNA binding | transcription factor activity | transcription factor activity	Communication:501714663 | Publication:1345963|PMID:11118137 | Publication:501682896|PMID:12475498	GO:0045449	regulation of transcription	Publication:1345963|PMID:11118137
evm.model.Chr10.560	bHLH	AT4G20970.1	Eucgr.K02849.1.p	Sme2.5_02187.1_g00009.1	basic helix-loop-helix (bHLH) family protein		basic helix-loop-helix (bHLH) family protein; FUNCTIONS IN: transcription factor activity, DNA binding; INVOLVED IN: regulation of transcription; LOCATED IN: nucleus; CONTAINS InterPro DOMAIN/s: Basic helix-loop-helix dimerisation region bHLH (InterPro:IPR001092), Helix-loop-helix DNA-binding (InterPro:IPR011598); BEST Arabidopsis thaliana protein match is: transcription regulator (TAIR:AT1G10586…	GO:0005634	nucleus	AnalysisReference:501730468	GO:0003677 | GO:0003700 | GO:0003700	DNA binding | transcription factor activity | transcription factor activity	Communication:501714663 | Publication:1345963|PMID:11118137 | Publication:501705886|PMID:12679534	GO:0045449	regulation of transcription	Publication:1345963|PMID:11118137
evm.model.Chr10.576	HSF	AT3G22830.1	Eucgr.K03325.1.p	Sme2.5_04149.1_g00004.1	AT-HSFA6B; DNA binding / transcription factor	member of Heat Stress Transcription Factor (Hsf) family	AT-HSFA6B; FUNCTIONS IN: transcription factor activity, DNA binding; INVOLVED IN: regulation of transcription, DNA-dependent; LOCATED IN: nucleus; EXPRESSED IN: root; CONTAINS InterPro DOMAIN/s: Winged helix repressor DNA-binding (InterPro:IPR011991), Heat shock factor (HSF)-type, DNA-binding (InterPro:IPR000232); BEST Arabidopsis thaliana protein match is: ATHSFA2; DNA binding / transcription fa…	GO:0005634	nucleus	AnalysisReference:501730468	GO:0003677 | GO:0003700 | GO:0003700	DNA binding | transcription factor activity | transcription factor activity	Communication:501714663 | Communication:501714663 | Publication:1345963|PMID:11118137	GO:0006355	regulation of transcription, DNA-dependent	AnalysisReference:501730468
evm.model.Chr10.597	E2F/DP	AT3G48160.2	Eucgr.I01881.1.p	Sme2.5_00110.1_g00016.1	DEL1 (DP-E2F-LIKE 1); DNA binding / transcription factor	E2F-like protein, an inhibitor of the endocycle, preserves the mitotic state of proliferating cells by suppressing transcription of genes that are required for cells to enter the DNA endoreduplication cycle.	DP-E2F-LIKE 1 (DEL1); FUNCTIONS IN: transcription factor activity, DNA binding; INVOLVED IN: negative regulation of DNA endoreduplication, DNA endoreduplication; LOCATED IN: nucleus; EXPRESSED IN: shoot apex, vascular tissue, flower, cortex, adult leaf; EXPRESSED DURING: seedling growth; CONTAINS InterPro DOMAIN/s: Winged helix repressor DNA-binding (InterPro:IPR011991), Transcription factor E2F/…	GO:0005634	nucleus	Publication:1547275|PMID:11867638	GO:0003677 | GO:0003700	DNA binding | transcription factor activity	Publication:1547275|PMID:11867638 | Publication:1345963|PMID:11118137	GO:0032876 | GO:0042023	negative regulation of DNA endoreduplication | DNA endoreduplication	Publication:501728752|PMID:18787127 | Publication:501714526|PMID:15649366
evm.model.Chr10.617	bHLH	AT5G62610.1	Eucgr.K02908.1.p	Sme2.5_05369.1_g00003.1	basic helix-loop-helix (bHLH) family protein		basic helix-loop-helix (bHLH) family protein; FUNCTIONS IN: transcription factor activity, DNA binding; INVOLVED IN: regulation of transcription; LOCATED IN: nucleus, chloroplast; EXPRESSED IN: 22 plant structures; EXPRESSED DURING: 13 growth stages; CONTAINS InterPro DOMAIN/s: Basic helix-loop-helix dimerisation region bHLH (InterPro:IPR001092), Helix-loop-helix DNA-binding (InterPro:IPR011598);…	GO:0005634 | GO:0009507	nucleus | chloroplast	AnalysisReference:501730468 | AnalysisReference:501730133	GO:0003677 | GO:0003700 | GO:0003700 | GO:0003700	DNA binding | transcription factor activity | transcription factor activity | transcription factor activity	Communication:501714663 | Communication:501714663 | Publication:1345963|PMID:11118137 | Publication:501705886|PMID:12679534	GO:0045449	regulation of transcription	Publication:1345963|PMID:11118137
evm.model.Chr10.673	TCP	AT3G47620.1	Eucgr.B00471.1.p	Sme2.5_00298.1_g00001.1	AtTCP14 (TEOSINTE BRANCHED1, CYCLOIDEA and PCF (TCP) 14); transcription factor	Encodes a transcription factor AtTCP14 that regulates seed germination. AtTCP14 shows elevated expression level just prior to germination. AtTCP14 is predominantly expressed in the vascular tissue of the embryo, and affects gene expression in radicles in a non-cell-autonomous manner.	TEOSINTE BRANCHED1, CYCLOIDEA and PCF (TCP) 14 (AtTCP14); FUNCTIONS IN: transcription factor activity; INVOLVED IN: regulation of seed germination, response to gibberellin stimulus, response to abscisic acid stimulus, regulation of transcription; LOCATED IN: cellular_component unknown; EXPRESSED IN: 24 plant structures; EXPRESSED DURING: 13 growth stages; CONTAINS InterPro DOMAIN/s: Transcription…	GO:0005575	cellular_component	Communication:1345790	GO:0003700 | GO:0003700	transcription factor activity | transcription factor activity	Communication:501714663 | Publication:1345963|PMID:11118137	GO:0009737 | GO:0009739 | GO:0010029 | GO:0045449	response to abscisic acid stimulus | response to gibberellin stimulus | regulation of seed germination | regulation of transcription	Publication:501723298|PMID:17953649 | Publication:501723298|PMID:17953649 | Publication:501723298|PMID:17953649 | Publication:1345963|PMID:11118137
evm.model.Chr10.676	bHLH	AT3G47710.1	Eucgr.K02466.1.p	Sme2.5_00386.1_g00001.1	bHLH family protein		bHLH family protein; FUNCTIONS IN: transcription factor activity, DNA binding; INVOLVED IN: regulation of transcription; LOCATED IN: nucleus; CONTAINS InterPro DOMAIN/s: Basic helix-loop-helix dimerisation region bHLH (InterPro:IPR001092); BEST Arabidopsis thaliana protein match is: bHLH family protein (TAIR:AT1G74500.1); Has 72 Blast hits to 72 proteins in 8 species: Archae - 0; Bacteria - 0; Me…	GO:0005634	nucleus	AnalysisReference:501730468	GO:0003677 | GO:0003700	DNA binding | transcription factor activity	Communication:501714663 | Publication:501705886|PMID:12679534	GO:0045449	regulation of transcription	AnalysisReference:501730468
evm.model.Chr10.683	bHLH	AT3G47710.1	Eucgr.B03420.1.p	Sme2.5_00386.1_g00001.1	bHLH family protein		bHLH family protein; FUNCTIONS IN: transcription factor activity, DNA binding; INVOLVED IN: regulation of transcription; LOCATED IN: nucleus; CONTAINS InterPro DOMAIN/s: Basic helix-loop-helix dimerisation region bHLH (InterPro:IPR001092); BEST Arabidopsis thaliana protein match is: bHLH family protein (TAIR:AT1G74500.1); Has 72 Blast hits to 72 proteins in 8 species: Archae - 0; Bacteria - 0; Me…	GO:0005634	nucleus	AnalysisReference:501730468	GO:0003677 | GO:0003700	DNA binding | transcription factor activity	Communication:501714663 | Publication:501705886|PMID:12679534	GO:0045449	regulation of transcription	AnalysisReference:501730468
evm.model.Chr10.695	WRKY	AT5G15130.1	Eucgr.K02453.1.p	Sme2.5_08092.1_g00001.1	WRKY72; transcription factor	member of WRKY Transcription Factor; Group II-b	WRKY72; FUNCTIONS IN: transcription factor activity; INVOLVED IN: regulation of transcription, DNA-dependent, regulation of transcription; LOCATED IN: nucleus; EXPRESSED IN: root; CONTAINS InterPro DOMAIN/s: DNA-binding WRKY (InterPro:IPR003657); BEST Arabidopsis thaliana protein match is: WRKY61; transcription factor (TAIR:AT1G18860.1); Has 5335 Blast hits to 2763 proteins in 255 species: Archae…	GO:0005634	nucleus	AnalysisReference:501730468	GO:0003700 | GO:0003700 | GO:0003700 | GO:0003700 | GO:0003700	transcription factor activity | transcription factor activity | transcription factor activity | transcription factor activity | transcription factor activity	Communication:501714663 | Publication:492|PMID:10785665 | Communication:1674991 | Publication:1345963|PMID:11118137 | Publication:492|PMID:10785665	GO:0006355 | GO:0045449	regulation of transcription, DNA-dependent | regulation of transcription	Communication:501714663 | AnalysisReference:501730468
evm.model.Chr10.719	Dof	AT3G47500.1	Eucgr.B00515.1.p	Sme2.5_00669.1_g00003.1	CDF3 (CYCLING DOF FACTOR 3); DNA binding / protein binding / transcription factor	Dof-type zinc finger domain-containing protein, identical to H-protein promoter binding factor-2a GI:3386546 from (Arabidopsis thaliana). Interacts with LKP2 and FKF1, but its overexpression does not change flowering time under short or long day conditions.	CYCLING DOF FACTOR 3 (CDF3); FUNCTIONS IN: protein binding, transcription factor activity, DNA binding; INVOLVED IN: regulation of timing of transition from vegetative to reproductive phase, regulation of transcription; EXPRESSED IN: 24 plant structures; EXPRESSED DURING: 13 growth stages; CONTAINS InterPro DOMAIN/s: Zinc finger, Dof-type (InterPro:IPR003851); BEST Arabidopsis thaliana protein ma…				GO:0003677 | GO:0003700 | GO:0003700 | GO:0005515 | GO:0005515	DNA binding | transcription factor activity | transcription factor activity | protein binding | protein binding	Communication:501714663 | Publication:1345963|PMID:11118137 | Publication:501682896|PMID:12475498 | Publication:501717264|PMID:16002617 | Publication:501717264|PMID:16002617	GO:0045449	regulation of transcription	Publication:1345963|PMID:11118137
evm.model.Chr10.72.1	NF-YA	AT1G72830.1	Eucgr.C00842.1.p	Sme2.5_00007.1_g00031.1	NF-YA3 (NUCLEAR FACTOR Y, SUBUNIT A3); transcription factor	Encodes a subunit of CCAAT-binding complex, binds to CCAAT box motif present in some plant promoter sequences. One of three members of this class (HAP2A, HAP2B, HAP2C), it is expressed in vegetative and reproductive tissues.	NUCLEAR FACTOR Y, SUBUNIT A3 (NF-YA3); FUNCTIONS IN: transcription factor activity; INVOLVED IN: regulation of transcription, DNA-dependent; LOCATED IN: CCAAT-binding factor complex; EXPRESSED IN: 16 plant structures; EXPRESSED DURING: 8 growth stages; CONTAINS InterPro DOMAIN/s: CCAAT-binding transcription factor, subunit B (InterPro:IPR001289); BEST Arabidopsis thaliana protein match is: NF-YA8…	GO:0016602 | GO:0016602	CCAAT-binding factor complex | CCAAT-binding factor complex	Communication:501714663 | Publication:2423|PMID:9662544	GO:0003700 | GO:0003700 | GO:0003700	transcription factor activity | transcription factor activity | transcription factor activity	Publication:2423|PMID:9662544 | Communication:501714663 | Publication:1345963|PMID:11118137	GO:0006355 | GO:0006355	regulation of transcription, DNA-dependent | "regulation of transcription, DNA-dependent"	Communication:501714663 | Publication:2423|PMID:9662544
evm.model.Chr10.725	Nin-like	AT1G18790.1	Eucgr.A00040.1.p	Sme2.5_00669.1_g00010.1	RWP-RK domain-containing protein		RWP-RK domain-containing protein; FUNCTIONS IN: transcription factor activity; INVOLVED IN: regulation of transcription; LOCATED IN: cellular_component unknown; CONTAINS InterPro DOMAIN/s: Plant regulator RWP-RK (InterPro:IPR003035); BEST Arabidopsis thaliana protein match is: RWP-RK domain-containing protein (TAIR:AT1G74480.1); Has 305 Blast hits to 303 proteins in 39 species: Archae - 0; Bacter…	GO:0005575	cellular_component	Communication:1345790	GO:0003700	transcription factor activity	Publication:1345963|PMID:11118137	GO:0045449	regulation of transcription	Publication:1345963|PMID:11118137
evm.model.Chr10.733.1	ZF-HD	AT3G28917.1	Eucgr.K02471.1.p	Sme2.5_00669.1_g00014.1	MIF2 (MINI ZINC FINGER 2); DNA binding		MINI ZINC FINGER 2 (MIF2); FUNCTIONS IN: DNA binding; INVOLVED IN: biological_process unknown; EXPRESSED IN: stem, fruit, flower, inflorescence; CONTAINS InterPro DOMAIN/s: ZF-HD homeobox protein Cys/His-rich dimerisation region (InterPro:IPR006456); BEST Arabidopsis thaliana protein match is: MIF3 (MINI ZINC FINGER) (TAIR:AT1G18835.1); Has 224 Blast hits to 224 proteins in 23 species: Archae - 0…				GO:0003677	DNA binding	Publication:501718397|PMID:16412086	GO:0008150	biological_process	Communication:1345790
evm.model.Chr10.743	NAC	AT5G61430.1	Eucgr.B00529.1.p	Sme2.5_00136.1_g00021.1	ANAC100 (ARABIDOPSIS NAC DOMAIN CONTAINING PROTEIN 100); transcription factor		ARABIDOPSIS NAC DOMAIN CONTAINING PROTEIN 100 (ANAC100); FUNCTIONS IN: transcription factor activity; INVOLVED IN: multicellular organismal development, regulation of transcription; LOCATED IN: cellular_component unknown; EXPRESSED IN: 9 plant structures; EXPRESSED DURING: 4 anthesis, LP.04 four leaves visible, petal differentiation and expansion stage; CONTAINS InterPro DOMAIN/s: No apical meris…	GO:0005575	cellular_component	Communication:1345790	GO:0003700	transcription factor activity	Publication:1345963|PMID:11118137	GO:0007275 | GO:0045449	multicellular organismal development | regulation of transcription	Communication:501714663 | AnalysisReference:501730468
evm.model.Chr10.786.1	bHLH	AT5G61270.1	Eucgr.K02496.1.p	Sme2.5_00036.1_g00016.1	PIF7 (PHYTOCHROME-INTERACTING FACTOR7); DNA binding / double-stranded DNA binding / transcription factor	Basic helix-loop-helix (bHLH) phytochrome interacting factor. Interacts specifically with the far-red light襛bsorbing Pfr form of phyB through a conserved domain called the active phyB binding motif. Upon light exposure, PIF7 rapidly migrates to intranuclear speckles, where it colocalizes with phyB. Role as negative regulator of phyB-mediated seedling deetiolation.	PHYTOCHROME-INTERACTING FACTOR7 (PIF7); FUNCTIONS IN: double-stranded DNA binding, transcription factor activity, DNA binding; INVOLVED IN: de-etiolation, response to light stimulus, regulation of transcription; LOCATED IN: nuclear speck; CONTAINS InterPro DOMAIN/s: Basic helix-loop-helix dimerisation region bHLH (InterPro:IPR001092), Helix-loop-helix DNA-binding (InterPro:IPR011598); BEST Arabid…	GO:0016607	nuclear speck	Publication:501724198|PMID:18252845	GO:0003677 | GO:0003690 | GO:0003700 | GO:0003700 | GO:0003700 | GO:0003700	DNA binding | double-stranded DNA binding | transcription factor activity | transcription factor activity | transcription factor activity | transcription factor activity	Communication:501714663 | Publication:501724198|PMID:18252845 | Communication:501714663 | Publication:1345963|PMID:11118137 | Publication:501705886|PMID:12679534 | Publication:501724198|PMID:18252845	GO:0009416 | GO:0009704 | GO:0045449	response to light stimulus | de-etiolation | regulation of transcription	Publication:501724198|PMID:18252845 | Publication:501724198|PMID:18252845 | Publication:1345963|PMID:11118137
evm.model.Chr10.865	TCP	AT3G02150.1	Eucgr.B00608.1.p	Sme2.5_00193.1_g00016.1	PTF1 (PLASTID TRANSCRIPTION FACTOR 1); transcription factor	a chloroplast trans-acting factor of the psbD light-responsive promoter.TCP gene involved in heterochronic control of leaf differentiation.	PLASTID TRANSCRIPTION FACTOR 1 (PTF1); FUNCTIONS IN: transcription factor activity; INVOLVED IN: cell differentiation, positive regulation of development, heterochronic, leaf morphogenesis, regulation of transcription; LOCATED IN: chloroplast; EXPRESSED IN: 21 plant structures; EXPRESSED DURING: 13 growth stages; CONTAINS InterPro DOMAIN/s: Transcription factor, TCP (InterPro:IPR005333), Transcri…	GO:0009507	chloroplast	Publication:501679389|PMID:11161017	GO:0003700 | GO:0003700	transcription factor activity | transcription factor activity	Communication:501714663 | Publication:1345963|PMID:11118137	GO:0009965 | GO:0030154 | GO:0045449 | GO:0045962	leaf morphogenesis | cell differentiation | regulation of transcription | "positive regulation of development, heterochronic"	Publication:501728682|PMID:18805992 | Publication:501728682|PMID:18805992 | Publication:1345963|PMID:11118137 | Publication:501728682|PMID:18805992
evm.model.Chr10.889	SBP	AT1G69170.1	Eucgr.B00631.1.p	Sme2.5_01694.1_g00002.1	squamosa promoter-binding protein-like 6 (SPL6)		squamosa promoter-binding protein-like 6 (SPL6); FUNCTIONS IN: transcription factor activity, DNA binding; INVOLVED IN: regulation of transcription; LOCATED IN: nucleus; EXPRESSED IN: 14 plant structures; EXPRESSED DURING: 6 growth stages; CONTAINS InterPro DOMAIN/s: Transcription factor, SBP-box (InterPro:IPR004333); BEST Arabidopsis thaliana protein match is: SPL2 (SQUAMOSA PROMOTER BINDING PRO…	GO:0005634 | GO:0005634	nucleus | nucleus	AnalysisReference:501730468 | Communication:501714663	GO:0003677 | GO:0003700	DNA binding | transcription factor activity	Communication:501714663 | Publication:1345963|PMID:11118137	GO:0045449	regulation of transcription	Publication:1345963|PMID:11118137
evm.model.Chr10.89	LBD	AT3G13850.1	Eucgr.I01908.1.p	Sme2.5_00068.1_g00032.1	LBD22 (LOB DOMAIN-CONTAINING PROTEIN 22)		LOB DOMAIN-CONTAINING PROTEIN 22 (LBD22); INVOLVED IN: biological_process unknown; LOCATED IN: chloroplast; CONTAINS InterPro DOMAIN/s: Lateral organ boundaries, LOB (InterPro:IPR004883); BEST Arabidopsis thaliana protein match is: LBD27 (LOB DOMAIN-CONTAINING PROTEIN 27) (TAIR:AT3G47870.1); Has 492 Blast hits to 489 proteins in 16 species: Archae - 0; Bacteria - 0; Metazoa - 0; Fungi - 2; Plants…	GO:0009507	chloroplast	AnalysisReference:501730133				GO:0008150	biological_process	Communication:1345790
evm.model.Chr1.1001	GATA	AT3G50870.1	Eucgr.H04023.1.p	Sme2.5_00813.1_g00008.1	MNP (MONOPOLE); transcription factor	mutant has Embryo defect; GATA Factor Transcriptional Regulator	MONOPOLE (MNP); FUNCTIONS IN: transcription factor activity; INVOLVED IN: regulation of transcription, DNA-dependent; LOCATED IN: nucleus; EXPRESSED IN: 9 plant structures; EXPRESSED DURING: 6 growth stages; CONTAINS InterPro DOMAIN/s: Zinc finger, NHR/GATA-type (InterPro:IPR013088), Zinc finger, GATA-type (InterPro:IPR000679); BEST Arabidopsis thaliana protein match is: zinc finger (GATA type) f…	GO:0005634	nucleus	AnalysisReference:501730468	GO:0003700 | GO:0003700	transcription factor activity | transcription factor activity	Communication:501714663 | Publication:1345963|PMID:11118137	GO:0006355	regulation of transcription, DNA-dependent	AnalysisReference:501730468
evm.model.Chr1.1016	GRAS	AT5G66770.1	Eucgr.I02451.1.p	Sme2.5_00091.1_g00001.1	scarecrow transcription factor family protein		scarecrow transcription factor family protein; FUNCTIONS IN: transcription factor activity; INVOLVED IN: regulation of transcription; LOCATED IN: cellular_component unknown; EXPRESSED IN: 21 plant structures; EXPRESSED DURING: 13 growth stages; CONTAINS InterPro DOMAIN/s: GRAS transcription factor (InterPro:IPR005202); BEST Arabidopsis thaliana protein match is: scarecrow-like transcription facto…	GO:0005575	cellular_component	Communication:1345790	GO:0003700 | GO:0003700	transcription factor activity | transcription factor activity	Communication:501714663 | Publication:1345963|PMID:11118137	GO:0045449	regulation of transcription	Publication:1345963|PMID:11118137
evm.model.Chr1.103	NAC	AT1G01720.1	Eucgr.I00060.1.p	Sme2.5_00276.1_g00022.1	ATAF1; transcription activator/ transcription factor	Belongs to a large family of putative transcriptional activators with NAC domain. Transcript level increases in response to wounding and abscisic acid. ATAF1 attentuates ABA signaling and sythesis. Mutants are hyposensitive to ABA.	ATAF1; FUNCTIONS IN: transcription factor activity, transcription activator activity; INVOLVED IN: multicellular organismal development, negative regulation of abscisic acid mediated signaling, response to wounding; LOCATED IN: cellular_component unknown; EXPRESSED IN: 23 plant structures; EXPRESSED DURING: 14 growth stages; CONTAINS InterPro DOMAIN/s: No apical meristem (NAM) protein (InterPro:I…	GO:0005575	cellular_component	Communication:1345790	GO:0003700 | GO:0016563	transcription factor activity | transcription activator activity	Publication:1345963|PMID:11118137 | Publication:501680151|PMID:11516145	GO:0007275 | GO:0009611 | GO:0009788	multicellular organismal development | response to wounding | negative regulation of abscisic acid mediated signaling	Communication:501714663 | Publication:501680151|PMID:11516145 | Publication:501727515|PMID:18694460
evm.model.Chr1.1041	bZIP	AT4G36730.1	Eucgr.H01256.1.p	Sme2.5_02324.1_g00011.1	GBF1; sequence-specific DNA binding / transcription factor	member of a gene family encoding basic leucine zipper proteins (GBFs) which bind the G-box	GBF1; FUNCTIONS IN: transcription factor activity, sequence-specific DNA binding; INVOLVED IN: regulation of transcription, DNA-dependent, transcription, DNA-dependent, regulation of transcription; LOCATED IN: cytoplasm; EXPRESSED IN: 22 plant structures; EXPRESSED DURING: 13 growth stages; CONTAINS InterPro DOMAIN/s: Basic-leucine zipper (bZIP) transcription factor (InterPro:IPR004827), G-box bi…	GO:0005737	cytoplasm	Publication:3263|PMID:9193069	GO:0003700 | GO:0003700 | GO:0043565	transcription factor activity | transcription factor activity | sequence-specific DNA binding	Publication:1345963|PMID:11118137 | Publication:1547369|PMID:11906833 | Publication:5425|PMID:1373374	GO:0006351 | GO:0006355 | GO:0045449	transcription, DNA-dependent | "regulation of transcription, DNA-dependent" | regulation of transcription	AnalysisReference:501730468 | AnalysisReference:501730468 | AnalysisReference:501730468
evm.model.Chr1.1049	BES1	AT1G75080.2	Eucgr.H01239.1.p	Sme2.5_00319.1_g00015.1	BZR1 (BRASSINAZOLE-RESISTANT 1); DNA binding / transcription regulator/ transcription repressor	Encodes a positive regulator of the brassinosteroid (BR) signalling pathway that mediates both downstream BR responses and negative feedback regulation of BR biosynthesis. There is evidence for phosphorylation-dependent nucleocytoplasmic shuttling of BZR1. GSK3-like kinases (including BIN2), 14-3-3 proteins, and the phosphatase BSU1 seem to participate in this process. Phosphorylation also appear…	BRASSINAZOLE-RESISTANT 1 (BZR1); FUNCTIONS IN: transcription repressor activity, transcription regulator activity, DNA binding; INVOLVED IN: brassinosteroid mediated signaling; LOCATED IN: cytosol, nucleus; CONTAINS InterPro DOMAIN/s: BZR1, transcriptional repressor (InterPro:IPR008540); BEST Arabidopsis thaliana protein match is: BES1 (BRI1-EMS-SUPPRESSOR 1); protein binding / transcription fact…	GO:0005634 | GO:0005829	nucleus | cytosol	Publication:501707644|PMID:11970900 | Publication:501723150|PMID:17873094	GO:0003677 | GO:0016564 | GO:0030528	DNA binding | transcription repressor activity | transcription regulator activity	Publication:501715329|PMID:15681342 | Publication:501715329|PMID:15681342 | Publication:501707644|PMID:11970900	GO:0009742	brassinosteroid mediated signaling	Publication:501707644|PMID:11970900
evm.model.Chr1.1094	LBD	AT3G02550.1	Eucgr.J01501.1.p	Sme2.5_00064.1_g00014.1	LBD41 (LOB DOMAIN-CONTAINING PROTEIN 41)		LOB DOMAIN-CONTAINING PROTEIN 41 (LBD41); INVOLVED IN: biological_process unknown; LOCATED IN: cellular_component unknown; EXPRESSED IN: 18 plant structures; EXPRESSED DURING: 7 growth stages; CONTAINS InterPro DOMAIN/s: Lateral organ boundaries, LOB (InterPro:IPR004883), Asymmetric leaves, AS2/LOB (InterPro:IPR017414); BEST Arabidopsis thaliana protein match is: LBD40 (LOB DOMAIN-CONTAINING PROT…	GO:0005575	cellular_component	Communication:1345790				GO:0008150	biological_process	Communication:1345790
evm.model.Chr11.103	Trihelix	AT5G03680.1	Eucgr.K02072.1.p	Sme2.5_04736.1_g00006.1	PTL (PETAL LOSS); transcription factor	Recessive mutations are defective in organ initiation and orientation in the second whorl. This gene encodes a trihelix transcription factor whose expression is limited to margins of floral and vegetative organs. Overexpression and double mutant analyses suggest that this gene is involved in limiting lateral growth of organs.	PETAL LOSS (PTL); FUNCTIONS IN: transcription factor activity; INVOLVED IN: establishment of petal orientation, petal development, response to chitin, negative regulation of organ growth, regulation of transcription; LOCATED IN: nucleus; EXPRESSED IN: 12 plant structures; EXPRESSED DURING: 6 growth stages; CONTAINS InterPro DOMAIN/s: SANT, DNA-binding (InterPro:IPR001005), MYB-like (InterPro:IPR0…	GO:0005634	nucleus	Publication:501712823|PMID:15269176	GO:0003700 | GO:0003700	transcription factor activity | transcription factor activity	Publication:501712823|PMID:15269176 | Publication:1345963|PMID:11118137	GO:0010200 | GO:0045449 | GO:0046621 | GO:0048441 | GO:0048498	response to chitin | regulation of transcription | negative regulation of organ growth | petal development | establishment of petal orientation	Publication:501722879|PMID:17722694 | Publication:1345963|PMID:11118137 | Publication:501712823|PMID:15269176 | Publication:973|PMID:10572040 | Publication:973|PMID:10572040
evm.model.Chr11.1059	Dof	AT3G55370.1	Eucgr.K03144.1.p	Sme2.5_02556.1_g00009.1	OBP3 (OBF-BINDING PROTEIN 3); DNA binding / transcription factor	Encodes a nuclear localized Dof domain containing transcription factor expressed primarily in roots. Responsive to salicylic acid. Transgenic overexpressors have yellow leaves and short, defective roots.	OBF-BINDING PROTEIN 3 (OBP3); FUNCTIONS IN: transcription factor activity, DNA binding; INVOLVED IN: positive regulation of transcription, photomorphogenesis; LOCATED IN: nucleus; EXPRESSED IN: 8 plant structures; EXPRESSED DURING: petal differentiation and expansion stage, D bilateral stage, E expanded cotyledon stage; CONTAINS InterPro DOMAIN/s: Zinc finger, Dof-type (InterPro:IPR003851); BEST …	GO:0005634	nucleus	Publication:501714381|PMID:15659636	GO:0003677 | GO:0003677 | GO:0003700 | GO:0003700 | GO:0003700	DNA binding | DNA binding | transcription factor activity | transcription factor activity | transcription factor activity	Publication:571|PMID:10758484 | Communication:501714663 | Publication:501710218|PMID:12887587 | Publication:1345963|PMID:11118137 | Publication:501682896|PMID:12475498	GO:0009640 | GO:0045941	photomorphogenesis | positive regulation of transcription	Publication:501714381|PMID:15659636 | Publication:501710218|PMID:12887587
evm.model.Chr11.1066	Dof	AT3G55370.1	Eucgr.K03144.1.p	Sme2.5_02556.1_g00009.1	OBP3 (OBF-BINDING PROTEIN 3); DNA binding / transcription factor	Encodes a nuclear localized Dof domain containing transcription factor expressed primarily in roots. Responsive to salicylic acid. Transgenic overexpressors have yellow leaves and short, defective roots.	OBF-BINDING PROTEIN 3 (OBP3); FUNCTIONS IN: transcription factor activity, DNA binding; INVOLVED IN: positive regulation of transcription, photomorphogenesis; LOCATED IN: nucleus; EXPRESSED IN: 8 plant structures; EXPRESSED DURING: petal differentiation and expansion stage, D bilateral stage, E expanded cotyledon stage; CONTAINS InterPro DOMAIN/s: Zinc finger, Dof-type (InterPro:IPR003851); BEST …	GO:0005634	nucleus	Publication:501714381|PMID:15659636	GO:0003677 | GO:0003677 | GO:0003700 | GO:0003700 | GO:0003700	DNA binding | DNA binding | transcription factor activity | transcription factor activity | transcription factor activity	Publication:571|PMID:10758484 | Communication:501714663 | Publication:501710218|PMID:12887587 | Publication:1345963|PMID:11118137 | Publication:501682896|PMID:12475498	GO:0009640 | GO:0045941	photomorphogenesis | positive regulation of transcription	Publication:501714381|PMID:15659636 | Publication:501710218|PMID:12887587
evm.model.Chr11.110	HSF	AT5G03720.1	Eucgr.K03325.1.p	Sme2.5_00292.1_g00007.1	AT-HSFA3; DNA binding / transcription factor	Member of Heat Stress Transcription Factor (Hsf) family. Expression is regulated by DREB2A and in turn HSFA3 regulates the expression of hsps Hsp18.1-CI and Hsp26.5-MII35S. Involved in establishing thermotolerence.	AT-HSFA3; FUNCTIONS IN: transcription factor activity, DNA binding; INVOLVED IN: response to heat, response to chitin, regulation of transcription, DNA-dependent; LOCATED IN: nucleus; EXPRESSED IN: 13 plant structures; EXPRESSED DURING: 9 growth stages; CONTAINS InterPro DOMAIN/s: Winged helix repressor DNA-binding (InterPro:IPR011991), Heat shock factor (HSF)-type, DNA-binding (InterPro:IPR00023…	GO:0005634	nucleus	AnalysisReference:501730468	GO:0003677 | GO:0003677 | GO:0003700 | GO:0003700	DNA binding | DNA binding | transcription factor activity | transcription factor activity	Publication:501723572|PMID:17999647 | Communication:501714663 | Communication:501714663 | Publication:1345963|PMID:11118137	GO:0006355 | GO:0009408 | GO:0010200	regulation of transcription, DNA-dependent | response to heat | response to chitin	Publication:501723572|PMID:17999647 | Publication:501723572|PMID:17999647 | Publication:501722879|PMID:17722694
evm.model.Chr11.124.2	Trihelix	AT3G10030.2	Eucgr.A01571.1.p	Sme2.5_00162.1_g00003.1	aspartate/glutamate/uridylate kinase family protein		aspartate/glutamate/uridylate kinase family protein; FUNCTIONS IN: DNA binding; INVOLVED IN: amino acid biosynthetic process; LOCATED IN: cytoplasm; EXPRESSED IN: 24 plant structures; EXPRESSED DURING: 15 growth stages; CONTAINS InterPro DOMAIN/s: SANT, DNA-binding (InterPro:IPR001005), Aspartate/glutamate/uridylate kinase (InterPro:IPR001048), MADF domain (InterPro:IPR006578); BEST Arabidopsis t…	GO:0005737	cytoplasm	Publication:501714452|PMID:15610358	GO:0003677	DNA binding	AnalysisReference:501730468	GO:0008652 | GO:0008652	cellular amino acid biosynthetic process | cellular amino acid biosynthetic process	Communication:501714663 | AnalysisReference:501730468
evm.model.Chr11.1249	bHLH	AT2G24260.1	Eucgr.C02592.1.p	Sme2.5_13527.1_g00001.1	basic helix-loop-helix (bHLH) family protein		basic helix-loop-helix (bHLH) family protein; FUNCTIONS IN: transcription factor activity, DNA binding; INVOLVED IN: regulation of transcription; LOCATED IN: nucleus; EXPRESSED IN: 8 plant structures; EXPRESSED DURING: 4 anthesis, petal differentiation and expansion stage; CONTAINS InterPro DOMAIN/s: Basic helix-loop-helix dimerisation region bHLH (InterPro:IPR001092), Helix-loop-helix DNA-bindin…	GO:0005634	nucleus	AnalysisReference:501730468	GO:0003677 | GO:0003700 | GO:0003700	DNA binding | transcription factor activity | transcription factor activity	Communication:501714663 | Publication:1345963|PMID:11118137 | Publication:501705886|PMID:12679534	GO:0045449	regulation of transcription	Publication:1345963|PMID:11118137
evm.model.Chr11.128	Trihelix	AT3G10040.1	Eucgr.A01572.1.p	Sme2.5_00162.1_g00005.1	transcription factor		transcription factor; FUNCTIONS IN: transcription factor activity; INVOLVED IN: regulation of transcription; EXPRESSED IN: 14 plant structures; EXPRESSED DURING: 6 growth stages; BEST Arabidopsis thaliana protein match is: transcription factor (TAIR:AT1G21200.1); Has 3218 Blast hits to 1770 proteins in 207 species: Archae - 1; Bacteria - 114; Metazoa - 1149; Fungi - 271; Plants - 148; Viruses - 6…				GO:0003700	transcription factor activity	Publication:1345963|PMID:11118137	GO:0045449	regulation of transcription	Publication:1345963|PMID:11118137
evm.model.Chr1.1133	NF-YC	AT1G56170.1	Eucgr.F01474.1.p	Sme2.5_00923.1_g00010.1	NF-YC2 (NUCLEAR FACTOR Y, SUBUNIT C2); DNA binding / transcription activator/ transcription factor	Encodes a protein with similarity to a subunit of the CCAAT promoter motif binding complex of yeast.One of two members of this class (HAP5B) and expressed in vegetative and reproductive tissues	NUCLEAR FACTOR Y, SUBUNIT C2 (NF-YC2); FUNCTIONS IN: transcription factor activity, transcription activator activity, DNA binding; INVOLVED IN: regulation of transcription, DNA-dependent, positive regulation of gene-specific transcription; LOCATED IN: CCAAT-binding factor complex, nucleus, cytoplasm; EXPRESSED IN: 19 plant structures; EXPRESSED DURING: 11 growth stages; CONTAINS InterPro DOMAIN/s…	GO:0005634 | GO:0005634 | GO:0005737 | GO:0016602	nucleus | nucleus | cytoplasm | CCAAT-binding factor complex	Communication:501714663 | Publication:501714452|PMID:15610358 | Publication:501714452|PMID:15610358 | Publication:2423|PMID:9662544	GO:0003677 | GO:0003700 | GO:0003700 | GO:0016563	DNA binding | transcription factor activity | transcription factor activity | transcription activator activity	Communication:501714663 | Publication:1345963|PMID:11118137 | Publication:2423|PMID:9662544 | Publication:501729885|PMID:19207209	GO:0006355 | GO:0006355 | GO:0043193	regulation of transcription, DNA-dependent | "regulation of transcription, DNA-dependent" | positive regulation of gene-specific transcription	Communication:501714663 | Publication:2423|PMID:9662544 | Publication:501729885|PMID:19207209
evm.model.Chr11.1360.1	bHLH	AT4G37850.1	Eucgr.I02518.1.p	Sme2.5_00057.1_g00016.1	basic helix-loop-helix (bHLH) family protein		basic helix-loop-helix (bHLH) family protein; FUNCTIONS IN: transcription factor activity, DNA binding; INVOLVED IN: regulation of transcription; LOCATED IN: nucleus; CONTAINS InterPro DOMAIN/s: Basic helix-loop-helix dimerisation region bHLH (InterPro:IPR001092), Helix-loop-helix DNA-binding (InterPro:IPR011598); BEST Arabidopsis thaliana protein match is: basic helix-loop-helix (bHLH) family pr…	GO:0005634	nucleus	AnalysisReference:501730468	GO:0003677 | GO:0003700 | GO:0003700	DNA binding | transcription factor activity | transcription factor activity	Communication:501714663 | Publication:1345963|PMID:11118137 | Publication:501705886|PMID:12679534	GO:0045449	regulation of transcription	Publication:1345963|PMID:11118137
evm.model.Chr1.1185	FAR1	AT4G38180.1	Eucgr.I01547.2.p	Sme2.5_01453.1_g00001.1	FRS5 (FAR1-related sequence 5); zinc ion binding		FAR1-related sequence 5 (FRS5); FUNCTIONS IN: zinc ion binding; INVOLVED IN: response to red or far red light; LOCATED IN: cellular_component unknown; EXPRESSED IN: 22 plant structures; EXPRESSED DURING: 13 growth stages; CONTAINS InterPro DOMAIN/s: MULE transposase, conserved domain (InterPro:IPR018289), Transcription factor, FAR1-related (InterPro:IPR004330), Zinc finger, PMZ-type (InterPro:IPR…	GO:0005575	cellular_component	Communication:1345790	GO:0008270	zinc ion binding	AnalysisReference:501730468	GO:0009639	response to red or far red light	Communication:501714663
evm.model.Chr11.195	S1Fa-like	AT2G37120.1	Eucgr.A01168.1.p	Sme2.5_00789.1_g00012.1	DNA-binding S1FA family protein		DNA-binding S1FA family protein; FUNCTIONS IN: DNA binding; INVOLVED IN: regulation of transcription; LOCATED IN: endomembrane system, nucleus; EXPRESSED IN: 22 plant structures; EXPRESSED DURING: 13 growth stages; CONTAINS InterPro DOMAIN/s: DNA binding protein S1FA (InterPro:IPR006779); Has 54 Blast hits to 54 proteins in 10 species: Archae - 0; Bacteria - 0; Metazoa - 0; Fungi - 0; Plants - 54…	GO:0005634 | GO:0012505	nucleus | endomembrane system	AnalysisReference:501730468 | AnalysisReference:501730133	GO:0003677 | GO:0003677	DNA binding | DNA binding	Communication:501714663 | AnalysisReference:501730468	GO:0045449	regulation of transcription	AnalysisReference:501730468
evm.model.Chr1.1216	bHLH	AT4G37850.1	Eucgr.I02518.1.p	Sme2.5_00057.1_g00016.1	basic helix-loop-helix (bHLH) family protein		basic helix-loop-helix (bHLH) family protein; FUNCTIONS IN: transcription factor activity, DNA binding; INVOLVED IN: regulation of transcription; LOCATED IN: nucleus; CONTAINS InterPro DOMAIN/s: Basic helix-loop-helix dimerisation region bHLH (InterPro:IPR001092), Helix-loop-helix DNA-binding (InterPro:IPR011598); BEST Arabidopsis thaliana protein match is: basic helix-loop-helix (bHLH) family pr…	GO:0005634	nucleus	AnalysisReference:501730468	GO:0003677 | GO:0003700 | GO:0003700	DNA binding | transcription factor activity | transcription factor activity	Communication:501714663 | Publication:1345963|PMID:11118137 | Publication:501705886|PMID:12679534	GO:0045449	regulation of transcription	Publication:1345963|PMID:11118137
evm.model.Chr11.232	bZIP	AT5G06839.3	Eucgr.A02436.1.p	Sme2.5_03810.1_g00007.1	bZIP family transcription factor		bZIP family transcription factor; FUNCTIONS IN: transcription factor activity, DNA binding; INVOLVED IN: signal transduction, protein amino acid phosphorylation, regulation of transcription, DNA-dependent; LOCATED IN: nucleus; EXPRESSED IN: leaf whorl, flower, root, seed; EXPRESSED DURING: 4 anthesis, petal differentiation and expansion stage, E expanded cotyledon stage; CONTAINS InterPro DOMAIN/…	GO:0005634	nucleus	AnalysisReference:501730468	GO:0003677 | GO:0003700 | GO:0003700	DNA binding | transcription factor activity | transcription factor activity	Communication:501714663 | Communication:501714663 | Publication:1547369|PMID:11906833	GO:0006355 | GO:0006468 | GO:0007165	regulation of transcription, DNA-dependent | protein amino acid phosphorylation | signal transduction	AnalysisReference:501730468 | AnalysisReference:501730468 | AnalysisReference:501730468
evm.model.Chr11.239	SBP	AT2G42200.1	Eucgr.A02441.1.p	Sme2.5_00622.1_g00022.1	SPL9 (SQUAMOSA PROMOTER BINDING PROTEIN-LIKE 9); transcription factor	Encodes a putative transcriptional regulator that is involved in the vegetative to reproductive phase transition. Expresssion is regulated by MIR156b.	SQUAMOSA PROMOTER BINDING PROTEIN-LIKE 9 (SPL9); FUNCTIONS IN: transcription factor activity; INVOLVED IN: vegetative to reproductive phase transition, regulation of transcription; LOCATED IN: nucleus; EXPRESSED IN: 19 plant structures; EXPRESSED DURING: 12 growth stages; CONTAINS InterPro DOMAIN/s: Transcription factor, SBP-box (InterPro:IPR004333); BEST Arabidopsis thaliana protein match is: SP…	GO:0005634	nucleus	AnalysisReference:501730468	GO:0003700	transcription factor activity	Publication:1345963|PMID:11118137	GO:0010228 | GO:0045449	vegetative to reproductive phase transition | regulation of transcription	Publication:501724137|PMID:18278578 | Publication:1345963|PMID:11118137
evm.model.Chr1.1244	bZIP	AT2G22850.1	Eucgr.H02330.1.p	Sme2.5_07193.1_g00003.1	AtbZIP6 (Arabidopsis thaliana basic leucine-zipper 6); DNA binding / transcription factor		Arabidopsis thaliana basic leucine-zipper 6 (AtbZIP6); FUNCTIONS IN: transcription factor activity, DNA binding; INVOLVED IN: regulation of transcription, DNA-dependent; LOCATED IN: nucleus; EXPRESSED IN: 24 plant structures; EXPRESSED DURING: 12 growth stages; CONTAINS InterPro DOMAIN/s: Basic-leucine zipper (bZIP) transcription factor (InterPro:IPR004827), bZIP transcription factor, bZIP-1 (Int…	GO:0005634	nucleus	Publication:501718991|PMID:16581911	GO:0003677 | GO:0003700 | GO:0003700 | GO:0003700	DNA binding | transcription factor activity | transcription factor activity | transcription factor activity	Communication:501714663 | Communication:501714663 | Publication:1345963|PMID:11118137 | Publication:1547369|PMID:11906833	GO:0006355 | GO:0006355	regulation of transcription, DNA-dependent | "regulation of transcription, DNA-dependent"	Communication:501714663 | AnalysisReference:501730468
evm.model.Chr11.266	Dof	AT2G37590.1	Eucgr.J00019.2.p	Sme2.5_02556.1_g00009.1	Dof-type zinc finger domain-containing protein		Dof-type zinc finger domain-containing protein; FUNCTIONS IN: transcription factor activity, DNA binding; INVOLVED IN: regulation of transcription; LOCATED IN: nucleus; EXPRESSED IN: 26 plant structures; EXPRESSED DURING: 13 growth stages; CONTAINS InterPro DOMAIN/s: Zinc finger, Dof-type (InterPro:IPR003851); BEST Arabidopsis thaliana protein match is: Dof-type zinc finger domain-containing prot…	GO:0005634	nucleus	Publication:501718991|PMID:16581911	GO:0003677 | GO:0003700 | GO:0003700	DNA binding | transcription factor activity | transcription factor activity	Communication:501714663 | Publication:1345963|PMID:11118137 | Publication:501682896|PMID:12475498	GO:0045449	regulation of transcription	Publication:1345963|PMID:11118137
evm.model.Chr11.267	E2F/DP	AT5G03415.1	Eucgr.A01674.1.p	Sme2.5_00169.1_g00012.1	DPB; protein binding / protein heterodimerization	Encodes a homolog of the animal DP protein. DP, in animals, forms a heterodimer with E2F and plays a central role in G1/S transition in the cell division cycle. DPB has been shown to interact with non phosphorylated E2Fc; when E2Fc is phosphorylated, the formation of the E2Fc/DPB heterodimer is lost.	DPB; FUNCTIONS IN: protein binding, protein heterodimerization activity; INVOLVED IN: DNA endoreduplication, regulation of transcription, DNA-dependent, G1/S transition of mitotic cell cycle; LOCATED IN: nucleus, cytoplasm; EXPRESSED IN: 22 plant structures; EXPRESSED DURING: 13 growth stages; CONTAINS InterPro DOMAIN/s: Winged helix repressor DNA-binding (InterPro:IPR011991), Transcription facto…	GO:0005634 | GO:0005737	nucleus | cytoplasm	Publication:1547395|PMID:11891240 | Publication:1547395|PMID:11891240	GO:0005515 | GO:0046982	protein binding | protein heterodimerization activity	Publication:1346009|PMID:11108847 | Publication:501719703|PMID:16920782	GO:0000082 | GO:0006355 | GO:0042023	G1/S transition of mitotic cell cycle | "regulation of transcription, DNA-dependent" | DNA endoreduplication	Publication:1346009|PMID:11108847 | Communication:501714663 | Publication:501719703|PMID:16920782
evm.model.Chr1.1289	LBD	AT5G67420.1	Eucgr.H02293.1.p	Sme2.5_13510.1_g00001.1	LBD37 (LOB DOMAIN-CONTAINING PROTEIN 37)		LOB DOMAIN-CONTAINING PROTEIN 37 (LBD37); INVOLVED IN: biological_process unknown; LOCATED IN: cellular_component unknown; EXPRESSED IN: 23 plant structures; EXPRESSED DURING: 13 growth stages; CONTAINS InterPro DOMAIN/s: Lateral organ boundaries, LOB (InterPro:IPR004883); BEST Arabidopsis thaliana protein match is: LBD38 (LOB DOMAIN-CONTAINING PROTEIN 38) (TAIR:AT3G49940.1); Has 361 Blast hits t…	GO:0005575	cellular_component	Communication:1345790				GO:0008150	biological_process	Communication:1345790
evm.model.Chr11.291	GRAS	AT2G37650.1	Eucgr.A01279.1.p	Sme2.5_02635.1_g00007.1	scarecrow-like transcription factor 9 (SCL9)		scarecrow-like transcription factor 9 (SCL9); FUNCTIONS IN: transcription factor activity; INVOLVED IN: regulation of transcription; LOCATED IN: cellular_component unknown; EXPRESSED IN: 14 plant structures; EXPRESSED DURING: 7 growth stages; CONTAINS InterPro DOMAIN/s: GRAS transcription factor (InterPro:IPR005202); BEST Arabidopsis thaliana protein match is: SCL14 (SCARECROW-LIKE 14); transcrip…	GO:0005575	cellular_component	Communication:1345790	GO:0003700	transcription factor activity	Publication:1345963|PMID:11118137	GO:0045449	regulation of transcription	Publication:1345963|PMID:11118137
evm.model.Chr1.1323	WRKY	AT4G24240.1	Eucgr.I00882.1.p	Sme2.5_00029.1_g00022.1	WRKY7; calmodulin binding / transcription factor	Encodes a Ca-dependent calmodulin binding protein. Sequence similarity to the WRKY transcription factor gene family.	WRKY7; FUNCTIONS IN: transcription factor activity, calmodulin binding; INVOLVED IN: regulation of transcription, DNA-dependent; LOCATED IN: nucleus; EXPRESSED IN: 21 plant structures; EXPRESSED DURING: 13 growth stages; CONTAINS InterPro DOMAIN/s: DNA-binding WRKY (InterPro:IPR003657), Transcription factor, WRKY, Zn-cluster (InterPro:IPR018872); BEST Arabidopsis thaliana protein match is: WRKY11…	GO:0005634	nucleus	Publication:492|PMID:10785665	GO:0003700 | GO:0003700 | GO:0003700 | GO:0003700 | GO:0005516 | GO:0005516 | GO:0005516	transcription factor activity | transcription factor activity | transcription factor activity | transcription factor activity | calmodulin binding | calmodulin binding | calmodulin binding	Publication:492|PMID:10785665 | Communication:1674991 | Publication:1345963|PMID:11118137 | Publication:492|PMID:10785665 | Publication:501714937|PMID:15733871 | Publication:501714937|PMID:15733871 | Publication:501714937|PMID:15733871	GO:0006355	regulation of transcription, DNA-dependent	Publication:492|PMID:10785665
evm.model.Chr11.34	LBD	AT3G03760.1	Eucgr.K01522.1.p	Sme2.5_09999.1_g00001.1	LBD20 (LOB DOMAIN-CONTAINING PROTEIN 20)		LBD20 (LOB DOMAIN-CONTAINING PROTEIN 20); CONTAINS InterPro DOMAIN/s: Lateral organ boundaries, LOB (InterPro:IPR004883), Uncharacterised conserved protein UCP038127, LOB (InterPro:IPR017394); BEST Arabidopsis thaliana protein match is: JLO (JAGGED LATERAL ORGANS) (TAIR:AT4G00220.1); Has 528 Blast hits to 525 proteins in 21 species: Archae - 0; Bacteria - 0; Metazoa - 17; Fungi - 0; Plants - 511;…
evm.model.Chr1.1343	bHLH	AT4G36930.1	Eucgr.I00906.1.p	Sme2.5_00029.1_g00003.1	SPT (SPATULA); DNA binding / transcription factor	Encodes a transcription factor of the bHLH protein family. Mutants have abnormal, unfused carpels and reduced seed dormancy.	SPATULA (SPT); FUNCTIONS IN: transcription factor activity, DNA binding; INVOLVED IN: in 6 processes; LOCATED IN: nucleus; EXPRESSED IN: 22 plant structures; EXPRESSED DURING: 13 growth stages; CONTAINS InterPro DOMAIN/s: Basic helix-loop-helix dimerisation region bHLH (InterPro:IPR001092), Helix-loop-helix DNA-binding (InterPro:IPR011598); BEST Arabidopsis thaliana protein match is: ALC (ALCATRA…	GO:0005634	nucleus	Publication:501724413|PMID:18315540	GO:0003677 | GO:0003700 | GO:0003700 | GO:0003700	DNA binding | transcription factor activity | transcription factor activity | transcription factor activity	Communication:501714663 | Publication:501679494|PMID:11245574 | Publication:1345963|PMID:11118137 | Publication:501705886|PMID:12679534	GO:0009409 | GO:0009908 | GO:0010114 | GO:0010154 | GO:0010187 | GO:0048440	response to cold | flower development | response to red light | fruit development | negative regulation of seed germination | carpel development	Publication:501718025|PMID:16303558 | Publication:1546584 | Publication:501718025|PMID:16303558 | Publication:501724413|PMID:18315540 | Publication:501718025|PMID:16303558 | Publication:501724413|PMID:18315540
evm.model.Chr1.1399	Dof	AT5G65590.1	Eucgr.H01990.1.p	Sme2.5_01191.1_g00002.1	Dof-type zinc finger domain-containing protein		Dof-type zinc finger domain-containing protein; FUNCTIONS IN: transcription factor activity, DNA binding; INVOLVED IN: regulation of transcription; LOCATED IN: chloroplast; CONTAINS InterPro DOMAIN/s: Zinc finger, Dof-type (InterPro:IPR003851); BEST Arabidopsis thaliana protein match is: Dof-type zinc finger domain-containing protein (TAIR:AT4G38000.1); Has 626 Blast hits to 622 proteins in 44 sp…	GO:0009507	chloroplast	AnalysisReference:501730133	GO:0003677 | GO:0003700 | GO:0003700	DNA binding | transcription factor activity | transcription factor activity	Communication:501714663 | Publication:1345963|PMID:11118137 | Publication:501682896|PMID:12475498	GO:0045449	regulation of transcription	Publication:1345963|PMID:11118137
evm.model.Chr1.1424	Dof	AT3G50410.1	Eucgr.H01971.1.p	Sme2.5_01191.1_g00008.1	OBP1 (OBF BINDING PROTEIN 1); DNA binding / protein binding / transcription factor	Arabidopsis Dof protein containing a single 51-amino acid zinc finger DNA-binding domain, which may play an important roles in plant growth and development.	OBF BINDING PROTEIN 1 (OBP1); FUNCTIONS IN: protein binding, transcription factor activity, DNA binding; INVOLVED IN: response to auxin stimulus, positive regulation of transcription, positive regulation of cell cycle, cell wall modification, response to salicylic acid stimulus; EXPRESSED IN: 24 plant structures; EXPRESSED DURING: 9 growth stages; CONTAINS InterPro DOMAIN/s: Zinc finger, Dof-type…				GO:0003677 | GO:0003677 | GO:0003677 | GO:0003700 | GO:0003700 | GO:0005515	DNA binding | DNA binding | DNA binding | transcription factor activity | transcription factor activity | protein binding	Publication:4137|PMID:8718629 | Communication:501714663 | Publication:4137|PMID:8718629 | Publication:1345963|PMID:11118137 | Publication:501682896|PMID:12475498 | Publication:4137|PMID:8718629	GO:0009733 | GO:0009751 | GO:0042545 | GO:0045787 | GO:0045941	response to auxin stimulus | response to salicylic acid stimulus | cell wall modification | positive regulation of cell cycle | positive regulation of transcription	Publication:571|PMID:10758484 | Publication:571|PMID:10758484 | Publication:501727233|PMID:18665917 | Publication:501727233|PMID:18665917 | Publication:571|PMID:10758484
evm.model.Chr1.1491	bZIP	AT3G30530.1	Eucgr.J01431.1.p	Sme2.5_11344.1_g00001.1	ATBZIP42 (ARABIDOPSIS THALIANA BASIC LEUCINE-ZIPPER 42); DNA binding / protein heterodimerization/ protein homodimerization/ transcription factor		ARABIDOPSIS THALIANA BASIC LEUCINE-ZIPPER 42 (ATBZIP42); FUNCTIONS IN: transcription factor activity, protein heterodimerization activity, protein homodimerization activity, DNA binding; INVOLVED IN: regulation of transcription, DNA-dependent; LOCATED IN: nucleus; EXPRESSED IN: inflorescence meristem, flower; EXPRESSED DURING: petal differentiation and expansion stage; CONTAINS InterPro DOMAIN/s:…	GO:0005634	nucleus	AnalysisReference:501730468	GO:0003677 | GO:0003700 | GO:0003700 | GO:0003700 | GO:0042803 | GO:0046982	DNA binding | transcription factor activity | transcription factor activity | transcription factor activity | protein homodimerization activity | protein heterodimerization activity	Communication:501714663 | Communication:501714663 | Publication:1345963|PMID:11118137 | Publication:1547369|PMID:11906833 | Publication:501719057|PMID:16709202 | Publication:501719057|PMID:16709202	GO:0006355 | GO:0006355	regulation of transcription, DNA-dependent | "regulation of transcription, DNA-dependent"	Communication:501714663 | AnalysisReference:501730468
evm.model.Chr1.1511	bHLH	AT1G69010.1	Eucgr.I02069.1.p	Sme2.5_03826.1_g00003.1	BIM2 (BES1-interacting Myc-like protein 2); DNA binding / transcription factor		BES1-interacting Myc-like protein 2 (BIM2); FUNCTIONS IN: transcription factor activity, DNA binding; INVOLVED IN: dTDP-rhamnose biosynthetic process, regulation of transcription; LOCATED IN: nucleus; EXPRESSED IN: 22 plant structures; EXPRESSED DURING: 13 growth stages; CONTAINS InterPro DOMAIN/s: Basic helix-loop-helix dimerisation region bHLH (InterPro:IPR001092), Helix-loop-helix DNA-binding …	GO:0005634	nucleus	AnalysisReference:501730468	GO:0003677 | GO:0003700 | GO:0003700 | GO:0003700	DNA binding | transcription factor activity | transcription factor activity | transcription factor activity	Communication:501714663 | Communication:501714663 | Publication:1345963|PMID:11118137 | Publication:501705886|PMID:12679534	GO:0019305 | GO:0045449	dTDP-rhamnose biosynthetic process | regulation of transcription	AnalysisReference:1445901 | AnalysisReference:501730468
evm.model.Chr11.526	bHLH	AT3G57800.2	Eucgr.A02413.3.p	Sme2.5_00622.1_g00009.1	basic helix-loop-helix (bHLH) family protein		basic helix-loop-helix (bHLH) family protein; FUNCTIONS IN: transcription factor activity, DNA binding; INVOLVED IN: regulation of transcription; LOCATED IN: nucleus; EXPRESSED IN: 21 plant structures; EXPRESSED DURING: 13 growth stages; CONTAINS InterPro DOMAIN/s: Basic helix-loop-helix dimerisation region bHLH (InterPro:IPR001092), Helix-loop-helix DNA-binding (InterPro:IPR011598); BEST Arabido…	GO:0005634	nucleus	AnalysisReference:501730468	GO:0003677 | GO:0003700 | GO:0003700 | GO:0003700	DNA binding | transcription factor activity | transcription factor activity | transcription factor activity	Communication:501714663 | Communication:501714663 | Publication:1345963|PMID:11118137 | Publication:501705886|PMID:12679534	GO:0045449	regulation of transcription	Publication:1345963|PMID:11118137
evm.model.Chr11.531	bHLH	AT2G42280.1	Eucgr.A02417.1.p	Sme2.5_00622.1_g00011.1	basic helix-loop-helix (bHLH) family protein		basic helix-loop-helix (bHLH) family protein; FUNCTIONS IN: transcription factor activity, DNA binding; INVOLVED IN: regulation of transcription; EXPRESSED IN: 16 plant structures; EXPRESSED DURING: 8 growth stages; BEST Arabidopsis thaliana protein match is: basic helix-loop-helix (bHLH) family protein (TAIR:AT1G05805.1); Has 79 Blast hits to 79 proteins in 8 species: Archae - 0; Bacteria - 0; M…	GO:0005634	nucleus	AnalysisReference:501730468	GO:0003677 | GO:0003700 | GO:0003700	DNA binding | transcription factor activity | transcription factor activity	Communication:501714663 | Publication:1345963|PMID:11118137 | Publication:501705886|PMID:12679534	GO:0045449	regulation of transcription	Publication:1345963|PMID:11118137
evm.model.Chr1.1587	NAC	AT5G61430.1	Eucgr.B00529.1.p	Sme2.5_00161.1_g00008.1	ANAC100 (ARABIDOPSIS NAC DOMAIN CONTAINING PROTEIN 100); transcription factor		ARABIDOPSIS NAC DOMAIN CONTAINING PROTEIN 100 (ANAC100); FUNCTIONS IN: transcription factor activity; INVOLVED IN: multicellular organismal development, regulation of transcription; LOCATED IN: cellular_component unknown; EXPRESSED IN: 9 plant structures; EXPRESSED DURING: 4 anthesis, LP.04 four leaves visible, petal differentiation and expansion stage; CONTAINS InterPro DOMAIN/s: No apical meris…	GO:0005575	cellular_component	Communication:1345790	GO:0003700	transcription factor activity	Publication:1345963|PMID:11118137	GO:0007275 | GO:0045449	multicellular organismal development | regulation of transcription	Communication:501714663 | AnalysisReference:501730468
evm.model.Chr11.611	TCP	AT2G37000.1	Eucgr.A01143.1.p	Sme2.5_00004.1_g00003.1	TCP family transcription factor, putative		TCP family transcription factor, putative; FUNCTIONS IN: transcription factor activity; INVOLVED IN: regulation of transcription; LOCATED IN: chloroplast; CONTAINS InterPro DOMAIN/s: Transcription factor, TCP (InterPro:IPR005333), Transcription factor TCP subgroup (InterPro:IPR017887); BEST Arabidopsis thaliana protein match is: AtTCP14 (TEOSINTE BRANCHED1, CYCLOIDEA and PCF (TCP) 14); transcript…	GO:0009507	chloroplast	AnalysisReference:501730133	GO:0003700 | GO:0003700	transcription factor activity | transcription factor activity	Communication:501714663 | Publication:1345963|PMID:11118137	GO:0045449	regulation of transcription	Publication:1345963|PMID:11118137
evm.model.Chr1.1612	NAC	AT1G26870.1	Eucgr.I01940.1.p	Sme2.5_06364.1_g00002.1	FEZ (FEZ); transcription factor		FEZ (FEZ); FUNCTIONS IN: transcription factor activity; INVOLVED IN: multicellular organismal development, response to auxin stimulus, root cap development, somatic stem cell division, positive regulation of asymmetric cell division; LOCATED IN: nucleus; EXPRESSED IN: lateral root cap, columella root cap initial cell, root, leaf; EXPRESSED DURING: 4 leaf senescence stage; CONTAINS InterPro DOMAIN…	GO:0005634	nucleus	Publication:501729344|PMID:19081078	GO:0003700	transcription factor activity	Publication:1345963|PMID:11118137	GO:0007275 | GO:0009733 | GO:0045770 | GO:0048103 | GO:0048829	multicellular organismal development | response to auxin stimulus | positive regulation of asymmetric cell division | somatic stem cell division | root cap development	Communication:501714663 | Publication:501729344|PMID:19081078 | Publication:501729344|PMID:19081078 | Publication:501729344|PMID:19081078 | Publication:501729344|PMID:19081078
evm.model.Chr1.1637	WRKY	AT5G15130.1	Eucgr.K02453.1.p	Sme2.5_03205.1_g00005.1	WRKY72; transcription factor	member of WRKY Transcription Factor; Group II-b	WRKY72; FUNCTIONS IN: transcription factor activity; INVOLVED IN: regulation of transcription, DNA-dependent, regulation of transcription; LOCATED IN: nucleus; EXPRESSED IN: root; CONTAINS InterPro DOMAIN/s: DNA-binding WRKY (InterPro:IPR003657); BEST Arabidopsis thaliana protein match is: WRKY61; transcription factor (TAIR:AT1G18860.1); Has 5335 Blast hits to 2763 proteins in 255 species: Archae…	GO:0005634	nucleus	AnalysisReference:501730468	GO:0003700 | GO:0003700 | GO:0003700 | GO:0003700 | GO:0003700	transcription factor activity | transcription factor activity | transcription factor activity | transcription factor activity | transcription factor activity	Communication:501714663 | Publication:492|PMID:10785665 | Communication:1674991 | Publication:1345963|PMID:11118137 | Publication:492|PMID:10785665	GO:0006355 | GO:0045449	regulation of transcription, DNA-dependent | regulation of transcription	Communication:501714663 | AnalysisReference:501730468
evm.model.Chr11.637	E2F/DP	AT5G03415.1	Eucgr.A01674.1.p	Sme2.5_00169.1_g00012.1	DPB; protein binding / protein heterodimerization	Encodes a homolog of the animal DP protein. DP, in animals, forms a heterodimer with E2F and plays a central role in G1/S transition in the cell division cycle. DPB has been shown to interact with non phosphorylated E2Fc; when E2Fc is phosphorylated, the formation of the E2Fc/DPB heterodimer is lost.	DPB; FUNCTIONS IN: protein binding, protein heterodimerization activity; INVOLVED IN: DNA endoreduplication, regulation of transcription, DNA-dependent, G1/S transition of mitotic cell cycle; LOCATED IN: nucleus, cytoplasm; EXPRESSED IN: 22 plant structures; EXPRESSED DURING: 13 growth stages; CONTAINS InterPro DOMAIN/s: Winged helix repressor DNA-binding (InterPro:IPR011991), Transcription facto…	GO:0005634 | GO:0005737	nucleus | cytoplasm	Publication:1547395|PMID:11891240 | Publication:1547395|PMID:11891240	GO:0005515 | GO:0046982	protein binding | protein heterodimerization activity	Publication:1346009|PMID:11108847 | Publication:501719703|PMID:16920782	GO:0000082 | GO:0006355 | GO:0042023	G1/S transition of mitotic cell cycle | "regulation of transcription, DNA-dependent" | DNA endoreduplication	Publication:1346009|PMID:11108847 | Communication:501714663 | Publication:501719703|PMID:16920782
evm.model.Chr1.1672	E2F/DP	AT3G01330.1	Eucgr.I01881.1.p	Sme2.5_00110.1_g00016.1	DEL3 (DP-E2F-LIKE PROTEIN 3); DNA binding / transcription factor	Member of the E2F transcription factors, (cell cycle genes), key components of the cyclin D/retinoblastoma/E2F pathway.	DP-E2F-LIKE PROTEIN 3 (DEL3); FUNCTIONS IN: transcription factor activity, DNA binding; INVOLVED IN: regulation of transcription, DNA-dependent; LOCATED IN: nucleus, cytoplasm; EXPRESSED IN: 16 plant structures; EXPRESSED DURING: 9 growth stages; CONTAINS InterPro DOMAIN/s: Winged helix repressor DNA-binding (InterPro:IPR011991), Transcription factor E2F/dimerisation partner (TDP) (InterPro:IPR00…	GO:0005634 | GO:0005737	nucleus | cytoplasm	Publication:1547275|PMID:11867638 | Publication:1547275|PMID:11867638	GO:0003677 | GO:0003700	DNA binding | transcription factor activity	Publication:1547275|PMID:11867638 | Publication:1345963|PMID:11118137	GO:0006355	regulation of transcription, DNA-dependent	AnalysisReference:501730468
evm.model.Chr1.17	GeBP	AT1G61730.1	Eucgr.B03921.1.p	Sme2.5_04651.1_g00003.1	DNA-binding storekeeper protein-related		DNA-binding storekeeper protein-related; FUNCTIONS IN: transcription regulator activity; INVOLVED IN: biological_process unknown; LOCATED IN: cytosol, nucleolus, chloroplast; EXPRESSED IN: 24 plant structures; EXPRESSED DURING: 13 growth stages; CONTAINS InterPro DOMAIN/s: Protein of unknown function DUF573 (InterPro:IPR007592); BEST Arabidopsis thaliana protein match is: transcription regulator …	GO:0005730 | GO:0005829 | GO:0009507	nucleolus | cytosol | chloroplast	Publication:501714224|PMID:15496452 | Publication:501724483|PMID:18433157 | Publication:501712079|PMID:15028209	GO:0030528	transcription regulator activity	Publication:501682971|PMID:12535344	GO:0008150	biological_process	Communication:1345790
evm.model.Chr11.723	Trihelix	AT5G01380.1	Eucgr.A00520.1.p	Sme2.5_00772.1_g00009.1	transcription factor		transcription factor; FUNCTIONS IN: transcription factor activity; INVOLVED IN: regulation of transcription; CONTAINS InterPro DOMAIN/s: SANT, DNA-binding (InterPro:IPR001005), MYB-like (InterPro:IPR017877); BEST Arabidopsis thaliana protein match is: DNA-binding protein-related (TAIR:AT2G38250.1); Has 3674 Blast hits to 2705 proteins in 225 species: Archae - 4; Bacteria - 130; Metazoa - 1607; Fu…				GO:0003700	transcription factor activity	Publication:1345963|PMID:11118137	GO:0045449	regulation of transcription	Publication:1345963|PMID:11118137
evm.model.Chr1.1744	LBD	AT5G63090.2	Eucgr.I01750.1.p	Sme2.5_00740.1_g00009.1	LOB (LATERAL ORGAN BOUNDARIES)	Involved in lateral organ development	LATERAL ORGAN BOUNDARIES (LOB); INVOLVED IN: organ boundary specification between lateral organs and the meristem; EXPRESSED IN: embryo, anther; CONTAINS InterPro DOMAIN/s: Lateral organ boundaries, LOB (InterPro:IPR004883); BEST Arabidopsis thaliana protein match is: LBD25 (LOB DOMAIN-CONTAINING PROTEIN 25) (TAIR:AT3G27650.1); Has 571 Blast hits to 568 proteins in 19 species: Archae - 0; Bacteri…							GO:0010199	organ boundary specification between lateral organs and the meristem	Publication:501681545|PMID:12068116
evm.model.Chr1.1759	NAC	AT5G14490.1	Eucgr.J02254.1.p	Sme2.5_00190.1_g00015.1	anac085 (Arabidopsis NAC domain containing protein 85); transcription factor		Arabidopsis NAC domain containing protein 85 (anac085); FUNCTIONS IN: transcription factor activity; INVOLVED IN: multicellular organismal development, regulation of transcription; CONTAINS InterPro DOMAIN/s: No apical meristem (NAM) protein (InterPro:IPR003441); BEST Arabidopsis thaliana protein match is: anac044 (Arabidopsis NAC domain containing protein 44); transcription factor (TAIR:AT3G0160…				GO:0003700	transcription factor activity	Publication:1345963|PMID:11118137	GO:0007275 | GO:0045449	multicellular organismal development | regulation of transcription	Communication:501714663 | AnalysisReference:501730468
evm.model.Chr1.179	GRAS	AT1G66350.1	Eucgr.H03356.1.p	Sme2.5_01223.1_g00007.1	RGL1 (RGA-LIKE 1); transcription factor	Negative regulator of GA responses, member of GRAS family of transcription factors. Also belongs to the DELLA proteins that restrain the cell proliferation and expansion that drives plant growth. RGL1 may be involved in reducing ROS accumulation in response to stress by up-regulating the transcription of superoxide dismutases. Rapidly degraded in response to GA. Involved in flower and fruit devel…	RGA-LIKE 1 (RGL1); FUNCTIONS IN: transcription factor activity; INVOLVED IN: in 10 processes; LOCATED IN: nucleus; EXPRESSED IN: 24 plant structures; EXPRESSED DURING: 13 growth stages; CONTAINS InterPro DOMAIN/s: GRAS transcription factor (InterPro:IPR005202); BEST Arabidopsis thaliana protein match is: RGL2 (RGA-LIKE 2); transcription factor (TAIR:AT3G03450.1); Has 1584 Blast hits to 1535 prote…	GO:0005634	nucleus	Publication:501681968|PMID:11826301	GO:0003700 | GO:0003700 | GO:0003700	transcription factor activity | transcription factor activity | transcription factor activity	Publication:501681968|PMID:11826301 | Publication:1345963|PMID:11118137 | Publication:501681968|PMID:11826301	GO:0009651 | GO:0009723 | GO:0009737 | GO:0009739 | GO:0009740 | GO:0009863 | GO:0009867 | GO:0009938 | GO:0042538	response to salt stress | response to ethylene stimulus | response to abscisic acid stimulus | response to gibberellin stimulus | gibberellic acid mediated signaling | salicylic acid mediated signaling pathway | jasmonic acid mediated signaling pathway | negative regulation of gibberellic acid mediated signaling | hyperosmotic salinity response	Publication:501718439|PMID:16400150 | Publication:501718439|PMID:16400150 | Publication:501718439|PMID:16400150 | Publication:501721172|PMID:17333251 | Publication:501681968|PMID:11826301 | Publication:501724828|PMID:18450451 | Publication:501724828|PMID:18450451 | Publication:501681968|PMID:11826301 | Publication:501718439|PMID:16400150
evm.model.Chr11.806	E2F/DP	AT2G36010.1	Eucgr.A02602.1.p	Sme2.5_03773.1_g00007.1	E2F3 (E2F TRANSCRIPTION FACTOR 3); DNA binding / transcription factor	Member of the E2F transcription factors, (cell cycle genes), key components of the cyclin D/retinoblastoma/E2F pathway.	E2F TRANSCRIPTION FACTOR 3 (E2F3); FUNCTIONS IN: transcription factor activity, DNA binding; INVOLVED IN: regulation of transcription, DNA-dependent; LOCATED IN: transcription factor complex, chloroplast; EXPRESSED IN: 19 plant structures; EXPRESSED DURING: 11 growth stages; CONTAINS InterPro DOMAIN/s: Winged helix repressor DNA-binding (InterPro:IPR011991), Transcription factor E2F/dimerisation …	GO:0005667 | GO:0009507	transcription factor complex | chloroplast	AnalysisReference:501730468 | AnalysisReference:501730133	GO:0003677 | GO:0003677 | GO:0003700	DNA binding | DNA binding | transcription factor activity	Publication:1546134|PMID:11786543 | Publication:1546134|PMID:11786543 | Publication:1345963|PMID:11118137	GO:0006355	regulation of transcription, DNA-dependent	AnalysisReference:501730468
evm.model.Chr11.926.5	bZIP	AT2G36270.1	Eucgr.A01499.1.p	Sme2.5_03354.1_g00006.1	ABI5 (ABA INSENSITIVE 5); DNA binding / transcription activator/ transcription factor	Encodes a member of the basic leucine zipper transcription factor family, involved in ABA signalling during seed maturation and germination. The Arabidopsis abscisic acid (ABA)-insensitive abi5 mutants have pleiotropic defects in ABA response, including decreased sensitivity to ABA inhibition of germination and altered expression of some ABA-regulated genes. Comparison of seed and ABA-inducible v…	ABA INSENSITIVE 5 (ABI5); FUNCTIONS IN: transcription factor activity, transcription activator activity, DNA binding; INVOLVED IN: in 12 processes; LOCATED IN: nucleus; EXPRESSED IN: 16 plant structures; EXPRESSED DURING: 8 growth stages; CONTAINS InterPro DOMAIN/s: Basic-leucine zipper (bZIP) transcription factor (InterPro:IPR004827), bZIP transcription factor, bZIP-1 (InterPro:IPR011616); BEST …	GO:0005634	nucleus	Publication:501714470|PMID:15642716	GO:0003677 | GO:0003700 | GO:0003700 | GO:0003700 | GO:0003700 | GO:0016563 | GO:0016563 | GO:0016563	DNA binding | transcription factor activity | transcription factor activity | transcription factor activity | transcription factor activity | transcription activator activity | transcription activator activity | transcription activator activity	Publication:501680173|PMID:11489176 | Publication:531|PMID:10760247 | Publication:5837|PMID:11019812 | Publication:1345963|PMID:11118137 | Publication:1547369|PMID:11906833 | Publication:822|PMID:10636868 | Publication:501718566|PMID:16463099 | Publication:501729885|PMID:19207209	GO:0006355 | GO:0006950 | GO:0009414 | GO:0009651 | GO:0009737 | GO:0009737 | GO:0009737 | GO:0009737 | GO:0009739 | GO:0009845 | GO:0010182 | GO:0010187 | GO:0010200 | GO:0043193 | GO:0048316	regulation of transcription, DNA-dependent | response to stress | response to water deprivation | response to salt stress | response to abscisic acid stimulus | response to abscisic acid stimulus | response to abscisic acid stimulus | response to abscisic acid stimulus | response to gibberellin stimulus | seed germination | sugar mediated signaling | negative regulation of seed germination | resp…	Publication:5837|PMID:11019812 | Publication:822|PMID:10636868 | Publication:501679468|PMID:11287670 | Publication:501679468|PMID:11287670 | Publication:501679468|PMID:11287670 | Publication:501679468|PMID:11287670 | Publication:501679468|PMID:11287670 | Publication:501728914|PMID:18941053 | Publication:501728914|PMID:18941053 | Publication:501728914|PMID:18941053 | Publication:501705939|PMID:126…
evm.model.Chr11.954	YABBY	AT2G26580.1	Eucgr.C01515.2.p	Sme2.5_03411.1_g00006.1	YAB5 (YABBY5); transcription factor		YABBY5 (YAB5); FUNCTIONS IN: transcription factor activity; INVOLVED IN: regulation of transcription; EXPRESSED IN: 18 plant structures; EXPRESSED DURING: 13 growth stages; CONTAINS InterPro DOMAIN/s: High mobility group, superfamily (InterPro:IPR009071), YABBY protein (InterPro:IPR006780); BEST Arabidopsis thaliana protein match is: YAB2 (YABBY2); transcription factor (TAIR:AT1G08465.1); Has 343…				GO:0003700	transcription factor activity	Publication:1345963|PMID:11118137	GO:0045449	regulation of transcription	Publication:1345963|PMID:11118137
evm.model.Chr12.1115	LBD	AT5G06080.1	Eucgr.G02955.1.p	Sme2.5_03000.1_g00005.1	LBD33 (LOB DOMAIN-CONTAINING PROTEIN 33)		LOB DOMAIN-CONTAINING PROTEIN 33 (LBD33); INVOLVED IN: biological_process unknown; CONTAINS InterPro DOMAIN/s: Lateral organ boundaries, LOB (InterPro:IPR004883); BEST Arabidopsis thaliana protein match is: LBD29 (LATERAL ORGAN BOUNDARIES-DOMAIN 29) (TAIR:AT3G58190.1); Has 561 Blast hits to 558 proteins in 17 species: Archae - 0; Bacteria - 0; Metazoa - 0; Fungi - 0; Plants - 561; Viruses - 0; Ot…							GO:0008150	biological_process	Communication:1345790
evm.model.Chr12.1134	GRAS	AT1G07530.1	Eucgr.G02941.1.p	Sme2.5_02745.1_g00001.1	SCL14 (SCARECROW-LIKE 14); transcription factor	Encodes a member of the GRAS family of transcription factors. The protein interacts with the TGA2 transcription factor and affects the transcription of stress-responsive genes. The protein is found in the nucleus and is also exported to the cytoplasm.	SCARECROW-LIKE 14 (SCL14); FUNCTIONS IN: transcription factor activity; INVOLVED IN: response to xenobiotic stimulus, positive regulation of gene-specific transcription, regulation of transcription; LOCATED IN: cytosol, nucleus; EXPRESSED IN: 22 plant structures; EXPRESSED DURING: 13 growth stages; CONTAINS InterPro DOMAIN/s: GRAS transcription factor (InterPro:IPR005202); BEST Arabidopsis thalia…	GO:0005634 | GO:0005829	nucleus | cytosol	Publication:501729194|PMID:18984675 | Publication:501729194|PMID:18984675	GO:0003700	transcription factor activity	Publication:1345963|PMID:11118137	GO:0009410 | GO:0043193 | GO:0045449	response to xenobiotic stimulus | positive regulation of gene-specific transcription | regulation of transcription	Publication:501729194|PMID:18984675 | Publication:501729194|PMID:18984675 | Publication:1345963|PMID:11118137
evm.model.Chr12.12	NAC	AT4G35580.1	Eucgr.E01095.2.p	Sme2.5_00747.1_g00003.1	NTL9 (NAC transcription factor-like 9); transcription factor		NAC transcription factor-like 9 (NTL9); FUNCTIONS IN: transcription factor activity; INVOLVED IN: regulation of transcription; EXPRESSED IN: 22 plant structures; EXPRESSED DURING: 13 growth stages; CONTAINS InterPro DOMAIN/s: No apical meristem (NAM) protein (InterPro:IPR003441); BEST Arabidopsis thaliana protein match is: no apical meristem (NAM) family protein (TAIR:AT1G33060.2); Has 1627 Blast…				GO:0003700	transcription factor activity	Publication:1345963|PMID:11118137	GO:0045449	regulation of transcription	Publication:1345963|PMID:11118137
evm.model.Chr12.1227	Dof	AT3G55370.1	Eucgr.J00019.2.p	Sme2.5_02556.1_g00009.1	OBP3 (OBF-BINDING PROTEIN 3); DNA binding / transcription factor	Encodes a nuclear localized Dof domain containing transcription factor expressed primarily in roots. Responsive to salicylic acid. Transgenic overexpressors have yellow leaves and short, defective roots.	OBF-BINDING PROTEIN 3 (OBP3); FUNCTIONS IN: transcription factor activity, DNA binding; INVOLVED IN: positive regulation of transcription, photomorphogenesis; LOCATED IN: nucleus; EXPRESSED IN: 8 plant structures; EXPRESSED DURING: petal differentiation and expansion stage, D bilateral stage, E expanded cotyledon stage; CONTAINS InterPro DOMAIN/s: Zinc finger, Dof-type (InterPro:IPR003851); BEST …	GO:0005634	nucleus	Publication:501714381|PMID:15659636	GO:0003677 | GO:0003677 | GO:0003700 | GO:0003700 | GO:0003700	DNA binding | DNA binding | transcription factor activity | transcription factor activity | transcription factor activity	Publication:571|PMID:10758484 | Communication:501714663 | Publication:501710218|PMID:12887587 | Publication:1345963|PMID:11118137 | Publication:501682896|PMID:12475498	GO:0009640 | GO:0045941	photomorphogenesis | positive regulation of transcription	Publication:501714381|PMID:15659636 | Publication:501710218|PMID:12887587
evm.model.Chr12.1278	LBD	AT1G07900.1	Eucgr.B02465.1.p	Sme2.5_04124.1_g00010.1	LBD1 (LOB DOMAIN-CONTAINING PROTEIN 1)		LOB DOMAIN-CONTAINING PROTEIN 1 (LBD1); INVOLVED IN: biological_process unknown; LOCATED IN: mitochondrion; CONTAINS InterPro DOMAIN/s: Lateral organ boundaries, LOB (InterPro:IPR004883); BEST Arabidopsis thaliana protein match is: LBD11 (LOB DOMAIN-CONTAINING PROTEIN 11) (TAIR:AT2G28500.1); Has 594 Blast hits to 591 proteins in 19 species: Archae - 0; Bacteria - 0; Metazoa - 0; Fungi - 0; Plants…	GO:0005739 | GO:0005739	mitochondrion | mitochondrion	Publication:1546214|PMID:11743115 | Publication:501711651|PMID:14671022				GO:0008150	biological_process	Communication:1345790
evm.model.Chr12.1328	bHLH	AT1G30670.1	Eucgr.D01630.1.p	Sme2.5_11033.1_g00001.1	basic helix-loop-helix (bHLH) family protein		basic helix-loop-helix (bHLH) family protein; FUNCTIONS IN: transcription factor activity, DNA binding; INVOLVED IN: regulation of transcription; LOCATED IN: nucleus; CONTAINS InterPro DOMAIN/s: Basic helix-loop-helix dimerisation region bHLH (InterPro:IPR001092), Helix-loop-helix DNA-binding (InterPro:IPR011598); BEST Arabidopsis thaliana protein match is: basic helix-loop-helix (bHLH) family pr…	GO:0005634	nucleus	Publication:501711432|PMID:14617066	GO:0003677 | GO:0003700 | GO:0003700 | GO:0003700	DNA binding | transcription factor activity | transcription factor activity | transcription factor activity	Communication:501714663 | Communication:501714663 | Publication:1345963|PMID:11118137 | Publication:501705886|PMID:12679534	GO:0045449	regulation of transcription	Publication:1345963|PMID:11118137
evm.model.Chr12.1334	GATA	AT4G32890.1	Eucgr.G02840.1.p	Sme2.5_00044.1_g00021.1	zinc finger (GATA type) family protein		zinc finger (GATA type) family protein; FUNCTIONS IN: transcription factor activity; INVOLVED IN: regulation of transcription, DNA-dependent; LOCATED IN: nucleus; EXPRESSED IN: 15 plant structures; EXPRESSED DURING: 7 growth stages; CONTAINS InterPro DOMAIN/s: Zinc finger, NHR/GATA-type (InterPro:IPR013088), Transcription factor, GATA, plant (InterPro:IPR016679), Zinc finger, GATA-type (InterPro:…	GO:0005634	nucleus	AnalysisReference:501730468	GO:0003700 | GO:0003700	transcription factor activity | transcription factor activity	Communication:501714663 | Publication:1345963|PMID:11118137	GO:0006355	regulation of transcription, DNA-dependent	AnalysisReference:501730468
evm.model.Chr12.1387	NAC	AT3G10490.2	Eucgr.G02740.2.p	Sme2.5_00142.1_g00013.1	anac052 (Arabidopsis NAC domain containing protein 52); transcription factor		Arabidopsis NAC domain containing protein 52 (anac052); FUNCTIONS IN: transcription factor activity; INVOLVED IN: multicellular organismal development, pollen development; LOCATED IN: nucleolus; CONTAINS InterPro DOMAIN/s: No apical meristem (NAM) protein (InterPro:IPR003441); BEST Arabidopsis thaliana protein match is: no apical meristem (NAM) family protein (TAIR:AT3G10480.1); Has 1982 Blast hi…	GO:0005730	nucleolus	Publication:501714224|PMID:15496452	GO:0003700	transcription factor activity	Publication:1345963|PMID:11118137	GO:0007275 | GO:0009555	multicellular organismal development | pollen development	Communication:501714663 | Publication:501729801|PMID:19237690
evm.model.Chr12.1388	NAC	AT5G04410.1	Eucgr.J01038.1.p	Sme2.5_01110.1_g00003.1	NAC2; transcription factor	NAC family member, hypothetical transcriptional regulator	NAC2; FUNCTIONS IN: transcription factor activity; INVOLVED IN: multicellular organismal development, regulation of transcription; LOCATED IN: cellular_component unknown; EXPRESSED IN: 24 plant structures; EXPRESSED DURING: 15 growth stages; CONTAINS InterPro DOMAIN/s: No apical meristem (NAM) protein (InterPro:IPR003441); BEST Arabidopsis thaliana protein match is: anac053 (Arabidopsis NAC domai…	GO:0005575	cellular_component	Communication:1345790	GO:0003700	transcription factor activity	Publication:1345963|PMID:11118137	GO:0007275 | GO:0045449	multicellular organismal development | regulation of transcription	Communication:501714663 | AnalysisReference:501730468
evm.model.Chr12.1612	GRAS	AT1G21450.1	Eucgr.F04276.1.p	Sme2.5_00357.1_g00014.1	SCL1 (SCARECROW-LIKE 1); transcription factor	Encodes a scarecrow-like protein (SCL1). Member of GRAS gene family.	SCARECROW-LIKE 1 (SCL1); FUNCTIONS IN: transcription factor activity; INVOLVED IN: regulation of transcription; EXPRESSED IN: 22 plant structures; EXPRESSED DURING: 14 growth stages; CONTAINS InterPro DOMAIN/s: GRAS transcription factor (InterPro:IPR005202); BEST Arabidopsis thaliana protein match is: PAT1 (phytochrome a signal transduction 1); signal transducer/ transcription factor (TAIR:AT5G48…				GO:0003700 | GO:0003700	transcription factor activity | transcription factor activity	Communication:501714663 | Publication:1345963|PMID:11118137	GO:0045449	regulation of transcription	Publication:1345963|PMID:11118137
evm.model.Chr12.1701	bZIP	AT1G43700.1	Eucgr.F02715.2.p	Sme2.5_05675.1_g00001.1	VIP1 (VIRE2-INTERACTING PROTEIN 1); protein binding / transcription factor	Encodes a VirE2-interacting protein. VIP1 mediates nuclear translocation of VirE2 via its amino half, and interacts with histone H2A via it carboxyl half.	VIRE2-INTERACTING PROTEIN 1 (VIP1); FUNCTIONS IN: protein binding, transcription factor activity; INVOLVED IN: DNA mediated transformation, nuclear import; LOCATED IN: nucleus; EXPRESSED IN: 23 plant structures; EXPRESSED DURING: 13 growth stages; CONTAINS InterPro DOMAIN/s: Basic-leucine zipper (bZIP) transcription factor (InterPro:IPR004827), Basic leucine zipper (InterPro:IPR011700); BEST Arab…	GO:0005634	nucleus	Publication:501715153|PMID:15824315	GO:0003700 | GO:0003700 | GO:0005515	transcription factor activity | transcription factor activity | protein binding	Publication:1345963|PMID:11118137 | Publication:1547369|PMID:11906833 | Publication:1346203|PMID:11432846	GO:0009294 | GO:0051170	DNA mediated transformation | nuclear import	Publication:501715153|PMID:15824315 | Publication:501715153|PMID:15824315
evm.model.Chr12.1722	NAC	AT5G17260.1	Eucgr.F02910.1.p	Sme2.5_00324.1_g00009.1	anac086 (Arabidopsis NAC domain containing protein 86); transcription factor		Arabidopsis NAC domain containing protein 86 (anac086); FUNCTIONS IN: transcription factor activity; INVOLVED IN: multicellular organismal development, regulation of transcription; LOCATED IN: cellular_component unknown; CONTAINS InterPro DOMAIN/s: No apical meristem (NAM) protein (InterPro:IPR003441); BEST Arabidopsis thaliana protein match is: anac045 (Arabidopsis NAC domain containing protein …	GO:0005575	cellular_component	Communication:1345790	GO:0003700	transcription factor activity	Publication:1345963|PMID:11118137	GO:0007275 | GO:0045449	multicellular organismal development | regulation of transcription	Communication:501714663 | AnalysisReference:501730468
evm.model.Chr12.1723	Trihelix	AT1G76890.2	Eucgr.F02707.1.p	Sme2.5_05186.1_g00001.1	GT2; transcription factor	encodes a plant trihelix DNA-binding protein	GT2; FUNCTIONS IN: transcription factor activity; EXPRESSED IN: 19 plant structures; EXPRESSED DURING: 10 growth stages; CONTAINS InterPro DOMAIN/s: SANT, DNA-binding (InterPro:IPR001005), MYB-like (InterPro:IPR017877); BEST Arabidopsis thaliana protein match is: trihelix DNA-binding protein, putative (TAIR:AT1G76880.1); Has 2546 Blast hits to 1460 proteins in 146 species: Archae - 0; Bacteria - …				GO:0003700	transcription factor activity	Publication:1345963|PMID:11118137
evm.model.Chr12.1744	bZIP	AT5G44080.1	Eucgr.G00615.1.p	Sme2.5_04709.1_g00002.1	bZIP transcription factor family protein		bZIP transcription factor family protein; FUNCTIONS IN: transcription factor activity; INVOLVED IN: regulation of transcription, DNA-dependent; LOCATED IN: nucleus, chloroplast; EXPRESSED IN: 24 plant structures; EXPRESSED DURING: 13 growth stages; CONTAINS InterPro DOMAIN/s: Basic-leucine zipper (bZIP) transcription factor (InterPro:IPR004827), bZIP transcription factor, bZIP-1 (InterPro:IPR0116…	GO:0005634 | GO:0009507	nucleus | chloroplast	AnalysisReference:501730468 | AnalysisReference:501730133	GO:0003700 | GO:0003700 | GO:0003700	transcription factor activity | transcription factor activity | transcription factor activity	Communication:501714663 | Publication:1345963|PMID:11118137 | Publication:1547369|PMID:11906833	GO:0006355	regulation of transcription, DNA-dependent	AnalysisReference:501730468
evm.model.Chr12.1808	NAC	AT1G54330.1	Eucgr.J01038.1.p	Sme2.5_00324.1_g00009.1	ANAC020 (Arabidopsis NAC domain containing protein 20); transcription factor		Arabidopsis NAC domain containing protein 20 (ANAC020); FUNCTIONS IN: transcription factor activity; INVOLVED IN: multicellular organismal development, regulation of transcription; LOCATED IN: cellular_component unknown; CONTAINS InterPro DOMAIN/s: No apical meristem (NAM) protein (InterPro:IPR003441); BEST Arabidopsis thaliana protein match is: anac057 (Arabidopsis NAC domain containing protein …	GO:0005575	cellular_component	Communication:1345790	GO:0003700	transcription factor activity	Publication:1345963|PMID:11118137	GO:0007275 | GO:0045449	multicellular organismal development | regulation of transcription	Communication:501714663 | AnalysisReference:501730468
evm.model.Chr12.1818	bZIP	AT5G65210.2	Eucgr.H04824.1.p	Sme2.5_08464.1_g00002.1	TGA1; DNA binding / calmodulin binding / transcription factor		TGA1; FUNCTIONS IN: transcription factor activity, calmodulin binding, DNA binding; INVOLVED IN: defense response to bacterium; LOCATED IN: nucleus; EXPRESSED IN: 17 plant structures; EXPRESSED DURING: 7 growth stages; CONTAINS InterPro DOMAIN/s: Basic-leucine zipper (bZIP) transcription factor (InterPro:IPR004827), bZIP transcription factor, bZIP-1 (InterPro:IPR011616); BEST Arabidopsis thaliana…	GO:0005634	nucleus	AnalysisReference:501730468	GO:0003677 | GO:0003700 | GO:0003700 | GO:0003700 | GO:0005516	DNA binding | transcription factor activity | transcription factor activity | transcription factor activity | calmodulin binding	Publication:5343|PMID:1446171 | Communication:501714663 | Publication:1345963|PMID:11118137 | Publication:1547369|PMID:11906833 | Publication:1546140|PMID:11782485	GO:0042742	defense response to bacterium	Publication:501721251|PMID:17369431
evm.model.Chr1.219	NF-YB	AT4G14540.1	Eucgr.L00153.1.p	Sme2.5_04836.1_g00001.1	NF-YB3 (NUCLEAR FACTOR Y, SUBUNIT B3); transcription factor		NUCLEAR FACTOR Y, SUBUNIT B3 (NF-YB3); FUNCTIONS IN: transcription factor activity; INVOLVED IN: regulation of transcription, DNA-dependent; LOCATED IN: nucleus, intracellular; EXPRESSED IN: 21 plant structures; EXPRESSED DURING: 13 growth stages; CONTAINS InterPro DOMAIN/s: Transcription factor, CBFA/NFYB, DNA topoisomerase (InterPro:IPR003957), Transcription factor CBF/NF-Y/archaeal histone (In…	GO:0005622 | GO:0005634	intracellular | nucleus	AnalysisReference:501730468 | AnalysisReference:501730468	GO:0003700	transcription factor activity	Publication:1345963|PMID:11118137	GO:0006355	regulation of transcription, DNA-dependent	AnalysisReference:501730468
evm.model.Chr12.1916	bHLH	AT1G72210.1	Eucgr.B00048.1.p	Sme2.5_04383.1_g00001.1	basic helix-loop-helix (bHLH) family protein (bHLH096)		basic helix-loop-helix (bHLH) family protein (bHLH096); FUNCTIONS IN: transcription factor activity, DNA binding; INVOLVED IN: regulation of transcription; LOCATED IN: nucleus; CONTAINS InterPro DOMAIN/s: Basic helix-loop-helix dimerisation region bHLH (InterPro:IPR001092), Helix-loop-helix DNA-binding (InterPro:IPR011598); BEST Arabidopsis thaliana protein match is: basic helix-loop-helix (bHLH)…	GO:0005634	nucleus	AnalysisReference:501730468	GO:0003677 | GO:0003700 | GO:0003700	DNA binding | transcription factor activity | transcription factor activity	Communication:501714663 | Publication:1345963|PMID:11118137 | Publication:501705886|PMID:12679534	GO:0045449	regulation of transcription	AnalysisReference:501730468
evm.model.Chr12.258	FAR1	AT4G38180.1	Eucgr.I01547.2.p	Sme2.5_01453.1_g00001.1	FRS5 (FAR1-related sequence 5); zinc ion binding		FAR1-related sequence 5 (FRS5); FUNCTIONS IN: zinc ion binding; INVOLVED IN: response to red or far red light; LOCATED IN: cellular_component unknown; EXPRESSED IN: 22 plant structures; EXPRESSED DURING: 13 growth stages; CONTAINS InterPro DOMAIN/s: MULE transposase, conserved domain (InterPro:IPR018289), Transcription factor, FAR1-related (InterPro:IPR004330), Zinc finger, PMZ-type (InterPro:IPR…	GO:0005575	cellular_component	Communication:1345790	GO:0008270	zinc ion binding	AnalysisReference:501730468	GO:0009639	response to red or far red light	Communication:501714663
evm.model.Chr1.228	WRKY	AT4G39410.1	Eucgr.I00305.1.p	Sme2.5_04253.1_g00002.1	WRKY13; transcription factor	member of WRKY Transcription Factor; Group II-c	WRKY13; FUNCTIONS IN: transcription factor activity; INVOLVED IN: regulation of transcription, DNA-dependent; LOCATED IN: nucleus, chloroplast; EXPRESSED IN: 18 plant structures; EXPRESSED DURING: 10 growth stages; CONTAINS InterPro DOMAIN/s: DNA-binding WRKY (InterPro:IPR003657); BEST Arabidopsis thaliana protein match is: WRKY family transcription factor (TAIR:AT2G44745.1); Has 2050 Blast hits …	GO:0005634 | GO:0009507	nucleus | chloroplast	AnalysisReference:501730468 | AnalysisReference:501730133	GO:0003700 | GO:0003700 | GO:0003700 | GO:0003700	transcription factor activity | transcription factor activity | transcription factor activity | transcription factor activity	Publication:492|PMID:10785665 | Communication:1674991 | Publication:1345963|PMID:11118137 | Publication:492|PMID:10785665	GO:0006355	regulation of transcription, DNA-dependent	Publication:492|PMID:10785665
evm.model.Chr12.285	TCP	AT5G51910.2	Eucgr.A02843.1.p	Sme2.5_06272.1_g00002.1	TCP family transcription factor, putative		TCP family transcription factor, putative; FUNCTIONS IN: transcription factor activity; INVOLVED IN: regulation of transcription; LOCATED IN: cellular_component unknown; EXPRESSED IN: 17 plant structures; EXPRESSED DURING: 11 growth stages; CONTAINS InterPro DOMAIN/s: Transcription factor, TCP (InterPro:IPR005333), Transcription factor TCP subgroup (InterPro:IPR017887); BEST Arabidopsis thaliana …	GO:0005575	cellular_component	Communication:1345790	GO:0003700 | GO:0003700	transcription factor activity | transcription factor activity	Communication:501714663 | Publication:1345963|PMID:11118137	GO:0045449	regulation of transcription	Publication:1345963|PMID:11118137
evm.model.Chr12.290	Trihelix	AT2G33550.1	Eucgr.K00183.1.p	Sme2.5_03635.1_g00005.1	gt-2-related		gt-2-related; FUNCTIONS IN: transcription factor activity; INVOLVED IN: regulation of transcription; CONTAINS InterPro DOMAIN/s: MYB-like (InterPro:IPR017877); BEST Arabidopsis thaliana protein match is: hydroxyproline-rich glycoprotein family protein (TAIR:AT2G35640.1); Has 382 Blast hits to 375 proteins in 41 species: Archae - 0; Bacteria - 0; Metazoa - 29; Fungi - 10; Plants - 206; Viruses - 0…				GO:0003700	transcription factor activity	Publication:1345963|PMID:11118137	GO:0045449	regulation of transcription	Publication:1345963|PMID:11118137
evm.model.Chr12.345	NAC	AT1G12260.1	Eucgr.A02887.2.p	Sme2.5_04061.1_g00002.1	ANAC007 (ARABIDOPSIS NAC 007); transcription factor	Encodes a NAC-domain transcription factor. Expressed in the vascular tissue.	ARABIDOPSIS NAC 007 (ANAC007); FUNCTIONS IN: transcription factor activity; INVOLVED IN: embryonic development ending in seed dormancy, regulation of transcription; LOCATED IN: cellular_component unknown; EXPRESSED IN: 9 plant structures; EXPRESSED DURING: L mature pollen stage, M germinated pollen stage, petal differentiation and expansion stage; CONTAINS InterPro DOMAIN/s: No apical meristem (N…	GO:0005575	cellular_component	Communication:1345790	GO:0003700	transcription factor activity	Publication:1345963|PMID:11118137	GO:0009793 | GO:0045449	embryonic development ending in seed dormancy | regulation of transcription	Communication:501718471 | Publication:1345963|PMID:11118137
evm.model.Chr12.363	NF-YA	AT5G12840.2	Eucgr.J00764.1.p	Sme2.5_01556.1_g00008.1	NF-YA1 (NUCLEAR FACTOR Y, SUBUNIT A1); transcription factor	Encodes a subunit of CCAAT-binding complex, binds to CCAAT box motif present in some plant promoter sequences. One of three members of this class (HAP2A, HAP2B, HAP2C), it is expressed in vegetative and reproductive tissues.	NUCLEAR FACTOR Y, SUBUNIT A1 (NF-YA1); FUNCTIONS IN: transcription factor activity; INVOLVED IN: embryonic development ending in seed dormancy, regulation of transcription, DNA-dependent, regulation of timing of transition from vegetative to reproductive phase; LOCATED IN: CCAAT-binding factor complex; EXPRESSED IN: 23 plant structures; EXPRESSED DURING: 15 growth stages; CONTAINS InterPro DOMAIN…	GO:0016602 | GO:0016602	CCAAT-binding factor complex | CCAAT-binding factor complex	Communication:501714663 | Publication:2423|PMID:9662544	GO:0003700 | GO:0003700 | GO:0003700	transcription factor activity | transcription factor activity | transcription factor activity	Publication:2423|PMID:9662544 | Communication:501714663 | Publication:1345963|PMID:11118137	GO:0006355 | GO:0006355 | GO:0009793 | GO:0048510	regulation of transcription, DNA-dependent | "regulation of transcription, DNA-dependent" | embryonic development ending in seed dormancy | regulation of timing of transition from vegetative to reproductive phase	Communication:501714663 | Publication:2423|PMID:9662544 | Communication:501718471 | Publication:501720277|PMID:17138697
evm.model.Chr12.480	WRKY	AT2G40740.1	Eucgr.J00107.1.p	Sme2.5_04027.1_g00002.1	WRKY55; transcription factor	member of WRKY Transcription Factor; Group III	WRKY55; FUNCTIONS IN: transcription factor activity; INVOLVED IN: regulation of transcription, DNA-dependent; LOCATED IN: nucleus; EXPRESSED IN: stem, sperm cell, stamen; EXPRESSED DURING: 4 anthesis; CONTAINS InterPro DOMAIN/s: DNA-binding WRKY (InterPro:IPR003657); BEST Arabidopsis thaliana protein match is: WRKY53; DNA binding / protein binding / transcription activator/ transcription factor (…	GO:0005634	nucleus	AnalysisReference:501730468	GO:0003700 | GO:0003700 | GO:0003700 | GO:0003700	transcription factor activity | transcription factor activity | transcription factor activity | transcription factor activity	Publication:492|PMID:10785665 | Communication:1674991 | Publication:1345963|PMID:11118137 | Publication:492|PMID:10785665	GO:0006355	regulation of transcription, DNA-dependent	Publication:492|PMID:10785665
evm.model.Chr12.496	bZIP	AT2G40620.1	Eucgr.G03135.1.p	Sme2.5_01394.1_g00005.1	bZIP transcription factor family protein		bZIP transcription factor family protein; FUNCTIONS IN: transcription factor activity, DNA binding; INVOLVED IN: regulation of transcription, DNA-dependent; LOCATED IN: nucleus; EXPRESSED IN: 24 plant structures; EXPRESSED DURING: 15 growth stages; CONTAINS InterPro DOMAIN/s: Basic-leucine zipper (bZIP) transcription factor (InterPro:IPR004827), bZIP transcription factor, bZIP-1 (InterPro:IPR0116…	GO:0005634	nucleus	AnalysisReference:501730468	GO:0003677 | GO:0003700 | GO:0003700 | GO:0003700	DNA binding | transcription factor activity | transcription factor activity | transcription factor activity	Communication:501714663 | Communication:501714663 | Publication:1345963|PMID:11118137 | Publication:1547369|PMID:11906833	GO:0006355 | GO:0006355	regulation of transcription, DNA-dependent | "regulation of transcription, DNA-dependent"	Communication:501714663 | AnalysisReference:501730468
evm.model.Chr12.614	LBD	AT3G11090.1	Eucgr.G03078.1.p	Sme2.5_01620.1_g00006.1	LBD21 (LOB DOMAIN-CONTAINING PROTEIN 21)		LOB DOMAIN-CONTAINING PROTEIN 21 (LBD21); INVOLVED IN: biological_process unknown; EXPRESSED IN: 21 plant structures; EXPRESSED DURING: 13 growth stages; CONTAINS InterPro DOMAIN/s: Lateral organ boundaries, LOB (InterPro:IPR004883); BEST Arabidopsis thaliana protein match is: LBD25 (LOB DOMAIN-CONTAINING PROTEIN 25) (TAIR:AT3G27650.1); Has 584 Blast hits to 581 proteins in 19 species: Archae - 0…							GO:0008150	biological_process	Communication:1345790
evm.model.Chr12.615	Trihelix	AT3G11100.1	Eucgr.J02994.1.p	Sme2.5_11363.1_g00002.1	transcription factor		transcription factor; FUNCTIONS IN: transcription factor activity; INVOLVED IN: regulation of transcription; LOCATED IN: nucleus; EXPRESSED IN: 24 plant structures; EXPRESSED DURING: 15 growth stages; CONTAINS InterPro DOMAIN/s: MADF domain (InterPro:IPR006578); BEST Arabidopsis thaliana protein match is: transcription factor (TAIR:AT5G05550.1); Has 522 Blast hits to 488 proteins in 92 species: A…	GO:0005634	nucleus	Publication:501711432|PMID:14617066	GO:0003700	transcription factor activity	Publication:1345963|PMID:11118137	GO:0045449	regulation of transcription	Publication:1345963|PMID:11118137
evm.model.Chr12.618	bHLH	AT2G40200.1	Eucgr.J00190.1.p	Sme2.5_06460.1_g00003.1	basic helix-loop-helix (bHLH) family protein		basic helix-loop-helix (bHLH) family protein; FUNCTIONS IN: transcription factor activity, DNA binding; INVOLVED IN: regulation of transcription; LOCATED IN: nucleus; EXPRESSED IN: 21 plant structures; EXPRESSED DURING: 13 growth stages; CONTAINS InterPro DOMAIN/s: Basic helix-loop-helix dimerisation region bHLH (InterPro:IPR001092), Helix-loop-helix DNA-binding (InterPro:IPR011598); BEST Arabido…	GO:0005634	nucleus	AnalysisReference:501730468	GO:0003677 | GO:0003700 | GO:0003700	DNA binding | transcription factor activity | transcription factor activity	Communication:501714663 | Publication:1345963|PMID:11118137 | Publication:501705886|PMID:12679534	GO:0045449	regulation of transcription	Publication:1345963|PMID:11118137
evm.model.Chr12.727	GRAS	AT4G08250.1	Eucgr.L03490.1.p	Sme2.5_14424.1_g00001.1	scarecrow transcription factor family protein		scarecrow transcription factor family protein; FUNCTIONS IN: transcription factor activity; INVOLVED IN: regulation of transcription; LOCATED IN: cellular_component unknown; EXPRESSED IN: 8 plant structures; EXPRESSED DURING: 4 anthesis, petal differentiation and expansion stage, D bilateral stage, LP.12 twelve leaves visible; CONTAINS InterPro DOMAIN/s: GRAS transcription factor (InterPro:IPR005…	GO:0005575	cellular_component	Communication:1345790	GO:0003700 | GO:0003700	transcription factor activity | transcription factor activity	Communication:501714663 | Publication:1345963|PMID:11118137	GO:0045449	regulation of transcription	Publication:1345963|PMID:11118137
evm.model.Chr12.781	TCP	AT1G58100.1	Eucgr.F02587.1.p	Sme2.5_00034.1_g00004.1	TCP family transcription factor, putative		TCP family transcription factor, putative; FUNCTIONS IN: transcription factor activity; INVOLVED IN: regulation of transcription; LOCATED IN: cellular_component unknown; EXPRESSED IN: 22 plant structures; EXPRESSED DURING: 13 growth stages; CONTAINS InterPro DOMAIN/s: Transcription factor, TCP (InterPro:IPR005333), Transcription factor TCP subgroup (InterPro:IPR017887); BEST Arabidopsis thaliana …	GO:0005575	cellular_component	Communication:1345790	GO:0003700 | GO:0003700	transcription factor activity | transcription factor activity	Communication:501714663 | Publication:1345963|PMID:11118137	GO:0045449	regulation of transcription	Publication:1345963|PMID:11118137
evm.model.Chr12.858	FAR1	AT3G22170.2	Eucgr.A00908.3.p	Sme2.5_04901.1_g00002.1	FHY3 (FAR-RED ELONGATED HYPOCOTYLS 3); transcription activator/ transcription factor	A component of the PHYA signaling network, mediates the FR-HIR response to far-red light in concert with FAR1.	FAR-RED ELONGATED HYPOCOTYLS 3 (FHY3); FUNCTIONS IN: transcription factor activity, transcription activator activity; INVOLVED IN: red or far red light signaling pathway, red, far-red light phototransduction, response to far red light, circadian rhythm; LOCATED IN: nucleus; EXPRESSED IN: 25 plant structures; EXPRESSED DURING: 13 growth stages; CONTAINS InterPro DOMAIN/s: MULE transposase, conserv…	GO:0005634 | GO:0005634	nucleus | nucleus	Publication:1547398|PMID:11889039 | Publication:501727466|PMID:18715961	GO:0003700 | GO:0016563	transcription factor activity | transcription activator activity	Publication:501723513|PMID:18033885 | Publication:501727466|PMID:18715961	GO:0007623 | GO:0009585 | GO:0010017 | GO:0010218 | GO:0010218	circadian rhythm | "red, far-red light phototransduction" | red or far red light signaling pathway | response to far red light | response to far red light	Publication:501720207|PMID:17012604 | Publication:1547398|PMID:11889039 | Publication:501727466|PMID:18715961 | Publication:501727466|PMID:18715961 | Publication:501723513|PMID:18033885
evm.model.Chr12.909	GRAS	AT3G03450.1	Eucgr.F02630.1.p	Sme2.5_05123.1_g00001.1	RGL2 (RGA-LIKE 2); transcription factor	Encodes a DELLA protein, a member of the GRAS superfamily of putative transcription factors. DELLA proteins restrain the cell proliferation and expansion that drives plant growth. Negative regulator of the response to GA in controlling seed germination. GA triggers the degradation of RGL2 protein in a process blocked by both proteasome inhibitors and serine/threonine phosphatase inhibitors. The p…	RGA-LIKE 2 (RGL2); FUNCTIONS IN: transcription factor activity; INVOLVED IN: in 13 processes; LOCATED IN: nucleus; EXPRESSED IN: 23 plant structures; EXPRESSED DURING: 11 growth stages; CONTAINS InterPro DOMAIN/s: GRAS transcription factor (InterPro:IPR005202); BEST Arabidopsis thaliana protein match is: RGL3 (RGA-LIKE PROTEIN 3); transcription factor (TAIR:AT5G17490.1); Has 1577 Blast hits to 15…	GO:0005634 | GO:0005634	nucleus | nucleus	Publication:1547409|PMID:11877383 | Publication:501717733|PMID:16167898	GO:0003700 | GO:0003700 | GO:0003700	transcription factor activity | transcription factor activity | transcription factor activity	Publication:1547409|PMID:11877383 | Publication:1547409|PMID:11877383 | Publication:1345963|PMID:11118137	GO:0009651 | GO:0009723 | GO:0009737 | GO:0009737 | GO:0009739 | GO:0009739 | GO:0009740 | GO:0009845 | GO:0009863 | GO:0009867 | GO:0009938 | GO:0010162 | GO:0010187 | GO:0042538	response to salt stress | response to ethylene stimulus | response to abscisic acid stimulus | response to abscisic acid stimulus | response to gibberellin stimulus | response to gibberellin stimulus | gibberellic acid mediated signaling | seed germination | salicylic acid mediated signaling pathway | jasmonic acid mediated signaling pathway | negative regulation of gibberellic acid mediated sign…	Publication:501718439|PMID:16400150 | Publication:501718439|PMID:16400150 | Publication:501718439|PMID:16400150 | Publication:501728914|PMID:18941053 | Publication:501721172|PMID:17333251 | Publication:501728914|PMID:18941053 | Publication:1547409|PMID:11877383 | Publication:501720263|PMID:17141619 | Publication:501724828|PMID:18450451 | Publication:501724828|PMID:18450451 | Publication:501717733…
evm.model.Chr12.962	WRKY	AT4G26440.1	Eucgr.B04010.1.p	Sme2.5_01030.1_g00008.1	WRKY34 (WRKY DNA-BINDING PROTEIN 34); transcription factor	member of WRKY Transcription Factor; Group I	WRKY DNA-BINDING PROTEIN 34 (WRKY34); FUNCTIONS IN: transcription factor activity; INVOLVED IN: regulation of transcription, DNA-dependent; LOCATED IN: nucleus; EXPRESSED IN: flower, pollen tube; EXPRESSED DURING: 4 anthesis; CONTAINS InterPro DOMAIN/s: DNA-binding WRKY (InterPro:IPR003657); BEST Arabidopsis thaliana protein match is: WRKY2; transcription factor (TAIR:AT5G56270.1); Has 3318 Blast…	GO:0005634	nucleus	AnalysisReference:501730468	GO:0003700 | GO:0003700 | GO:0003700 | GO:0003700	transcription factor activity | transcription factor activity | transcription factor activity | transcription factor activity	Publication:492|PMID:10785665 | Publication:1345963|PMID:11118137 | Communication:1674991 | Publication:492|PMID:10785665	GO:0006355	regulation of transcription, DNA-dependent	Publication:492|PMID:10785665
evm.model.Chr12.997	NAC	AT1G79580.1	Eucgr.E01053.1.p	Sme2.5_08060.1_g00002.1	SMB (SOMBRERO); transcription factor	NAC-domain protein. Involved in root cap development. Involved in a regulatory feedback loop with FEZ. FEZ activates SMB in hte root cap daughter cells soon after division, and SMB in turn represses FEZ expression in these cells, thereby preventing further stem cell divisions.	SOMBRERO (SMB); FUNCTIONS IN: transcription factor activity; INVOLVED IN: multicellular organismal development, positive regulation of cell fate commitment, root cap development; LOCATED IN: nucleus; EXPRESSED IN: 21 plant structures; EXPRESSED DURING: 11 growth stages; CONTAINS InterPro DOMAIN/s: No apical meristem (NAM) protein (InterPro:IPR003441); BEST Arabidopsis thaliana protein match is: A…	GO:0005634	nucleus	Publication:501729344|PMID:19081078	GO:0003700	transcription factor activity	Publication:1345963|PMID:11118137	GO:0007275 | GO:0010455 | GO:0048829	multicellular organismal development | positive regulation of cell fate commitment | root cap development	Communication:501714663 | Publication:501729344|PMID:19081078 | Publication:501729344|PMID:19081078
evm.model.Chr13.103	VOZ	AT1G28520.2	Eucgr.E03208.1.p	Sme2.5_05784.1_g00002.1	VOZ1 (VASCULAR PLANT ONE ZINC FINGER PROTEIN); transcription activator		VASCULAR PLANT ONE ZINC FINGER PROTEIN (VOZ1); FUNCTIONS IN: transcription activator activity; INVOLVED IN: biological_process unknown; LOCATED IN: cellular_component unknown; EXPRESSED IN: 22 plant structures; EXPRESSED DURING: 8 growth stages; BEST Arabidopsis thaliana protein match is: VOZ2 (VASCULAR PLANT ONE ZINC FINGER PROTEIN 2); transcription activator (TAIR:AT2G42400.1); Has 45 Blast hit…	GO:0005575	cellular_component	Communication:1345790	GO:0016563	transcription activator activity	Publication:501713094|PMID:15295067	GO:0008150	biological_process	Communication:1345790
evm.model.Chr13.1034	SRS	AT5G33210.2	Eucgr.I02380.1.p		SRS8 (SHI-RELATED SEQUENCE 8)	A member of SHI gene family. Arabidopsis thaliana has ten members that encode proteins with a RING finger-like zinc finger motif. SRS8 is a putative pseudogene.	SHI-RELATED SEQUENCE 8 (SRS8); FUNCTIONS IN: molecular_function unknown; INVOLVED IN: biological_process unknown; LOCATED IN: cellular_component unknown; CONTAINS InterPro DOMAIN/s: Zinc finger, Lateral Root Primordium type 1 (InterPro:IPR006510), Protein of unknown function DUF702 (InterPro:IPR007818); BEST Arabidopsis thaliana protein match is: STY1 (STYLISH 1); protein heterodimerization/ tran…	GO:0005575	cellular_component	Communication:1345790	GO:0003674	molecular_function	Communication:501683652	GO:0008150	biological_process	Communication:1345790
evm.model.Chr13.1100	bHLH	AT1G35460.1	Eucgr.A02417.1.p	Sme2.5_00622.1_g00011.1	basic helix-loop-helix (bHLH) family protein		basic helix-loop-helix (bHLH) family protein; FUNCTIONS IN: transcription factor activity, DNA binding; INVOLVED IN: regulation of transcription; LOCATED IN: nucleus; CONTAINS InterPro DOMAIN/s: Basic helix-loop-helix dimerisation region bHLH (InterPro:IPR001092), Helix-loop-helix DNA-binding (InterPro:IPR011598); BEST Arabidopsis thaliana protein match is: basic helix-loop-helix (bHLH) family pr…	GO:0005634	nucleus	AnalysisReference:501730468	GO:0003677 | GO:0003700 | GO:0003700	DNA binding | transcription factor activity | transcription factor activity	Communication:501714663 | Publication:1345963|PMID:11118137 | Publication:501705886|PMID:12679534	GO:0045449	regulation of transcription	Publication:1345963|PMID:11118137
evm.model.Chr1.312	bZIP	AT5G65210.2	Eucgr.H04824.1.p	Sme2.5_02378.1_g00001.1	TGA1; DNA binding / calmodulin binding / transcription factor		TGA1; FUNCTIONS IN: transcription factor activity, calmodulin binding, DNA binding; INVOLVED IN: defense response to bacterium; LOCATED IN: nucleus; EXPRESSED IN: 17 plant structures; EXPRESSED DURING: 7 growth stages; CONTAINS InterPro DOMAIN/s: Basic-leucine zipper (bZIP) transcription factor (InterPro:IPR004827), bZIP transcription factor, bZIP-1 (InterPro:IPR011616); BEST Arabidopsis thaliana…	GO:0005634	nucleus	AnalysisReference:501730468	GO:0003677 | GO:0003700 | GO:0003700 | GO:0003700 | GO:0005516	DNA binding | transcription factor activity | transcription factor activity | transcription factor activity | calmodulin binding	Publication:5343|PMID:1446171 | Communication:501714663 | Publication:1345963|PMID:11118137 | Publication:1547369|PMID:11906833 | Publication:1546140|PMID:11782485	GO:0042742	defense response to bacterium	Publication:501721251|PMID:17369431
evm.model.Chr13.128	Dof	AT1G28310.1	Eucgr.E03261.1.p	Sme2.5_00720.1_g00002.1	Dof-type zinc finger domain-containing protein		Dof-type zinc finger domain-containing protein; FUNCTIONS IN: transcription factor activity, DNA binding; INVOLVED IN: regulation of transcription; CONTAINS InterPro DOMAIN/s: Zinc finger, Dof-type (InterPro:IPR003851); BEST Arabidopsis thaliana protein match is: Dof-type zinc finger domain-containing protein (TAIR:AT5G02460.1); Has 945 Blast hits to 838 proteins in 78 species: Archae - 0; Bacter…				GO:0003677 | GO:0003700 | GO:0003700	DNA binding | transcription factor activity | transcription factor activity	Communication:501714663 | Publication:1345963|PMID:11118137 | Publication:501682896|PMID:12475498	GO:0045449	regulation of transcription	Publication:1345963|PMID:11118137
evm.model.Chr13.129	Dof	AT5G60200.1	Eucgr.J00957.1.p	Sme2.5_00720.1_g00003.1	Dof-type zinc finger domain-containing protein		Dof-type zinc finger domain-containing protein; FUNCTIONS IN: transcription factor activity, DNA binding; INVOLVED IN: regulation of transcription; LOCATED IN: nucleus; EXPRESSED IN: 21 plant structures; EXPRESSED DURING: 11 growth stages; CONTAINS InterPro DOMAIN/s: Zinc finger, Dof-type (InterPro:IPR003851); BEST Arabidopsis thaliana protein match is: Dof-type zinc finger domain-containing prot…	GO:0005634	nucleus	Publication:501718991|PMID:16581911	GO:0003677 | GO:0003700 | GO:0003700	DNA binding | transcription factor activity | transcription factor activity	Communication:501714663 | Publication:1345963|PMID:11118137 | Publication:501682896|PMID:12475498	GO:0045449	regulation of transcription	Publication:1345963|PMID:11118137
evm.model.Chr13.1429	bHLH	AT1G30670.1	Eucgr.D01630.1.p	Sme2.5_11033.1_g00001.1	basic helix-loop-helix (bHLH) family protein		basic helix-loop-helix (bHLH) family protein; FUNCTIONS IN: transcription factor activity, DNA binding; INVOLVED IN: regulation of transcription; LOCATED IN: nucleus; CONTAINS InterPro DOMAIN/s: Basic helix-loop-helix dimerisation region bHLH (InterPro:IPR001092), Helix-loop-helix DNA-binding (InterPro:IPR011598); BEST Arabidopsis thaliana protein match is: basic helix-loop-helix (bHLH) family pr…	GO:0005634	nucleus	Publication:501711432|PMID:14617066	GO:0003677 | GO:0003700 | GO:0003700 | GO:0003700	DNA binding | transcription factor activity | transcription factor activity | transcription factor activity	Communication:501714663 | Communication:501714663 | Publication:1345963|PMID:11118137 | Publication:501705886|PMID:12679534	GO:0045449	regulation of transcription	Publication:1345963|PMID:11118137
evm.model.Chr13.1434	WRKY	AT1G30650.1	Eucgr.K01971.1.p	Sme2.5_01670.1_g00011.1	WRKY14; transcription factor	member of WRKY Transcription Factor; Group II-e	WRKY14; FUNCTIONS IN: transcription factor activity; INVOLVED IN: regulation of transcription, DNA-dependent; LOCATED IN: nucleus; EXPRESSED IN: 7 plant structures; EXPRESSED DURING: F mature embryo stage, petal differentiation and expansion stage, E expanded cotyledon stage; CONTAINS InterPro DOMAIN/s: DNA-binding WRKY (InterPro:IPR003657), Transcription factor, WRKY group Iie (InterPro:IPR01741…	GO:0005634	nucleus	Publication:501718991|PMID:16581911	GO:0003700 | GO:0003700 | GO:0003700 | GO:0003700	transcription factor activity | transcription factor activity | transcription factor activity | transcription factor activity	Publication:492|PMID:10785665 | Communication:1674991 | Publication:1345963|PMID:11118137 | Publication:492|PMID:10785665	GO:0006355	regulation of transcription, DNA-dependent	Publication:492|PMID:10785665
evm.model.Chr13.1471	NF-YA	AT1G30500.2	Eucgr.K01943.1.p	Sme2.5_00265.1_g00009.1	NF-YA7 (NUCLEAR FACTOR Y, SUBUNIT A7); specific transcriptional repressor/ transcription factor		NUCLEAR FACTOR Y, SUBUNIT A7 (NF-YA7); FUNCTIONS IN: transcription factor activity, specific transcriptional repressor activity; INVOLVED IN: negative regulation of gene-specific transcription, regulation of transcription, DNA-dependent; LOCATED IN: CCAAT-binding factor complex, nucleus; EXPRESSED IN: 19 plant structures; EXPRESSED DURING: 8 growth stages; CONTAINS InterPro DOMAIN/s: CCAAT-bindin…	GO:0005634 | GO:0016602	nucleus | CCAAT-binding factor complex	AnalysisReference:501730468 | Communication:501714663	GO:0003700 | GO:0003700 | GO:0016566	transcription factor activity | transcription factor activity | specific transcriptional repressor activity	Communication:501714663 | Publication:1345963|PMID:11118137 | Publication:501729885|PMID:19207209	GO:0006355 | GO:0032582	regulation of transcription, DNA-dependent | negative regulation of gene-specific transcription	Communication:501714663 | Publication:501729885|PMID:19207209
evm.model.Chr13.1642	TCP	AT4G18390.1	Eucgr.I02038.1.p	Sme2.5_02545.1_g00001.1	TCP family transcription factor, putative		TCP family transcription factor, putative; FUNCTIONS IN: transcription factor activity; INVOLVED IN: regulation of transcription; LOCATED IN: cellular_component unknown; EXPRESSED IN: 20 plant structures; EXPRESSED DURING: 13 growth stages; CONTAINS InterPro DOMAIN/s: Transcription factor, TCP (InterPro:IPR005333), CYC/TB1, R domain (InterPro:IPR017888), Transcription factor TCP subgroup (InterPr…	GO:0005575	cellular_component	Communication:1345790	GO:0003700 | GO:0003700	transcription factor activity | transcription factor activity	Communication:501714663 | Publication:1345963|PMID:11118137	GO:0045449	regulation of transcription	Publication:1345963|PMID:11118137
evm.model.Chr13.1699	NAC	AT4G36160.1	Eucgr.E01053.1.p	Sme2.5_00130.1_g00006.1	ANAC076 (ARABIDOPSIS NAC DOMAIN CONTAINING PROTEIN 76); transcription factor	Encodes a NAC-domain transcription factor. Expressed in the vascular tissue.	ARABIDOPSIS NAC DOMAIN CONTAINING PROTEIN 76 (ANAC076); FUNCTIONS IN: transcription factor activity; INVOLVED IN: regulation of transcription; LOCATED IN: nucleus; EXPRESSED IN: 25 plant structures; EXPRESSED DURING: 12 growth stages; CONTAINS InterPro DOMAIN/s: No apical meristem (NAM) protein (InterPro:IPR003441); BEST Arabidopsis thaliana protein match is: VND1 (VASCULAR RELATED NAC-DOMAIN PRO…	GO:0005634	nucleus	Publication:501718991|PMID:16581911	GO:0003700	transcription factor activity	Publication:1345963|PMID:11118137	GO:0045449	regulation of transcription	Publication:1345963|PMID:11118137
evm.model.Chr13.1766	WRKY	AT4G18170.1	Eucgr.D00336.1.p	Sme2.5_03980.1_g00003.1	WRKY28; transcription factor	member of WRKY Transcription Factor; Group II-c	WRKY28; FUNCTIONS IN: transcription factor activity; INVOLVED IN: regulation of transcription, DNA-dependent; LOCATED IN: nucleus; EXPRESSED IN: stem, sepal, stamen; EXPRESSED DURING: 4 anthesis; CONTAINS InterPro DOMAIN/s: DNA-binding WRKY (InterPro:IPR003657), Transcription factor, WRKY group IIc (InterPro:IPR017396); BEST Arabidopsis thaliana protein match is: WRKY8; transcription factor (TAIR…	GO:0005634	nucleus	AnalysisReference:501730468	GO:0003700 | GO:0003700 | GO:0003700 | GO:0003700 | GO:0003700 | GO:0003700	transcription factor activity | transcription factor activity | transcription factor activity | transcription factor activity | transcription factor activity | transcription factor activity	Publication:492|PMID:10785665 | Communication:1674991 | Communication:1674991 | Publication:1345963|PMID:11118137 | Publication:492|PMID:10785665 | Publication:492|PMID:10785665	GO:0006355	regulation of transcription, DNA-dependent	Publication:492|PMID:10785665
evm.model.Chr13.1835	Trihelix	AT3G58630.1	Eucgr.J02994.1.p	Sme2.5_02418.1_g00006.1	transcription factor		transcription factor; FUNCTIONS IN: transcription factor activity; INVOLVED IN: regulation of transcription; LOCATED IN: cellular_component unknown; EXPRESSED IN: 17 plant structures; EXPRESSED DURING: 7 growth stages; BEST Arabidopsis thaliana protein match is: transcription factor (TAIR:AT5G05550.2); Has 200 Blast hits to 196 proteins in 20 species: Archae - 0; Bacteria - 0; Metazoa - 23; Fungi…	GO:0005575	cellular_component	Communication:1345790	GO:0003700	transcription factor activity	Publication:1345963|PMID:11118137	GO:0045449	regulation of transcription	Publication:1345963|PMID:11118137
evm.model.Chr13.1842	Dof	AT2G34140.1	Eucgr.D00490.1.p	Sme2.5_02533.1_g00002.1	Dof-type zinc finger domain-containing protein		Dof-type zinc finger domain-containing protein; FUNCTIONS IN: transcription factor activity, DNA binding; INVOLVED IN: regulation of transcription; LOCATED IN: cellular_component unknown; EXPRESSED IN: hypocotyl, flower, root, stamen; EXPRESSED DURING: 4 anthesis, petal differentiation and expansion stage; CONTAINS InterPro DOMAIN/s: Zinc finger, Dof-type (InterPro:IPR003851); BEST Arabidopsis th…	GO:0005575	cellular_component	Communication:1345790	GO:0003677 | GO:0003700 | GO:0003700	DNA binding | transcription factor activity | transcription factor activity	Communication:501714663 | Publication:1345963|PMID:11118137 | Publication:501682896|PMID:12475498	GO:0045449	regulation of transcription	AnalysisReference:501730468
evm.model.Chr13.1851	bHLH	AT2G40200.1	Eucgr.E02743.1.p	Sme2.5_12132.1_g00002.1	basic helix-loop-helix (bHLH) family protein		basic helix-loop-helix (bHLH) family protein; FUNCTIONS IN: transcription factor activity, DNA binding; INVOLVED IN: regulation of transcription; LOCATED IN: nucleus; EXPRESSED IN: 21 plant structures; EXPRESSED DURING: 13 growth stages; CONTAINS InterPro DOMAIN/s: Basic helix-loop-helix dimerisation region bHLH (InterPro:IPR001092), Helix-loop-helix DNA-binding (InterPro:IPR011598); BEST Arabido…	GO:0005634	nucleus	AnalysisReference:501730468	GO:0003677 | GO:0003700 | GO:0003700	DNA binding | transcription factor activity | transcription factor activity	Communication:501714663 | Publication:1345963|PMID:11118137 | Publication:501705886|PMID:12679534	GO:0045449	regulation of transcription	Publication:1345963|PMID:11118137
evm.model.Chr13.1862	HSF	AT5G45710.1	Eucgr.E02813.1.p	Sme2.5_04312.1_g00009.1	RHA1 (ROOT HANDEDNESS 1); DNA binding / transcription factor	member of Heat Stress Transcription Factor (Hsf) family	ROOT HANDEDNESS 1 (RHA1); FUNCTIONS IN: transcription factor activity, DNA binding; INVOLVED IN: in 6 processes; EXPRESSED IN: 23 plant structures; EXPRESSED DURING: 15 growth stages; BEST Arabidopsis thaliana protein match is: AT-HSFA4A; DNA binding / transcription factor (TAIR:AT4G18880.1); Has 362 Blast hits to 349 proteins in 62 species: Archae - 0; Bacteria - 4; Metazoa - 56; Fungi - 0; Plan…	GO:0005634	nucleus	AnalysisReference:501730468	GO:0003677 | GO:0003700 | GO:0003700	DNA binding | transcription factor activity | transcription factor activity	Communication:501714663 | Communication:501714663 | Publication:1345963|PMID:11118137	GO:0009408 | GO:0009733 | GO:0009958 | GO:0048364 | GO:0048527 | GO:0048530	response to heat | response to auxin stimulus | positive gravitropism | root development | lateral root development | fruit morphogenesis	Publication:501724632|PMID:18381353 | Publication:501724632|PMID:18381353 | Publication:501724632|PMID:18381353 | Publication:501724632|PMID:18381353 | Publication:501724632|PMID:18381353 | Publication:501724632|PMID:18381353
evm.model.Chr13.1864_evm.model.Chr13.1863	BES1	AT1G78700.1	Eucgr.D00428.1.p	Sme2.5_01013.1_g00006.1	brassinosteroid signalling positive regulator-related		brassinosteroid signalling positive regulator-related; FUNCTIONS IN: transcription regulator activity; INVOLVED IN: biological_process unknown; LOCATED IN: cellular_component unknown; EXPRESSED IN: 23 plant structures; EXPRESSED DURING: 13 growth stages; CONTAINS InterPro DOMAIN/s: BZR1, transcriptional repressor (InterPro:IPR008540); BEST Arabidopsis thaliana protein match is: brassinosteroid si…	GO:0005575	cellular_component	Communication:1345790	GO:0030528	transcription regulator activity	Publication:501707644|PMID:11970900	GO:0008150	biological_process	Communication:1345790
evm.model.Chr13.265	bHLH	AT1G61660.1	Eucgr.E03614.1.p	Sme2.5_10236.1_g00005.1	basic helix-loop-helix (bHLH) family protein		basic helix-loop-helix (bHLH) family protein; FUNCTIONS IN: transcription factor activity, DNA binding; INVOLVED IN: regulation of transcription; LOCATED IN: nucleus; EXPRESSED IN: 22 plant structures; EXPRESSED DURING: 13 growth stages; CONTAINS InterPro DOMAIN/s: Basic helix-loop-helix dimerisation region bHLH (InterPro:IPR001092), Helix-loop-helix DNA-binding (InterPro:IPR011598); BEST Arabido…	GO:0005634	nucleus	AnalysisReference:501730468	GO:0003677 | GO:0003700 | GO:0003700	DNA binding | transcription factor activity | transcription factor activity	Communication:501714663 | Communication:501714663 | Publication:501705886|PMID:12679534	GO:0045449	regulation of transcription	AnalysisReference:501730468
evm.model.Chr13.289	GeBP	AT4G00390.1	Eucgr.B03921.1.p	Sme2.5_04651.1_g00003.1	transcription regulator		transcription regulator; FUNCTIONS IN: transcription regulator activity; LOCATED IN: nucleolus; EXPRESSED IN: seed; EXPRESSED DURING: E expanded cotyledon stage; CONTAINS InterPro DOMAIN/s: Protein of unknown function DUF573 (InterPro:IPR007592); BEST Arabidopsis thaliana protein match is: DNA-binding storekeeper protein-related (TAIR:AT1G61730.1); Has 16329 Blast hits to 5920 proteins in 603 spe…	GO:0005730	nucleolus	Publication:501714224|PMID:15496452	GO:0030528	transcription regulator activity	Publication:501682971|PMID:12535344
evm.model.Chr13.376	TCP	AT2G31070.1	Eucgr.K01089.1.p	Sme2.5_00555.1_g00005.1	TCP10 (TCP DOMAIN PROTEIN 10); transcription factor	TCP family protein involved in heterchronic regulation of leaf differentiation.	TCP DOMAIN PROTEIN 10 (TCP10); FUNCTIONS IN: transcription factor activity; INVOLVED IN: cell differentiation, positive regulation of development, heterochronic, leaf development, leaf morphogenesis, regulation of transcription; LOCATED IN: cellular_component unknown; EXPRESSED IN: 23 plant structures; EXPRESSED DURING: 13 growth stages; CONTAINS InterPro DOMAIN/s: Transcription factor, TCP (Inte…	GO:0005575	cellular_component	Communication:1345790	GO:0003700 | GO:0003700	transcription factor activity | transcription factor activity	Communication:501714663 | Publication:1345963|PMID:11118137	GO:0009965 | GO:0030154 | GO:0045449 | GO:0045962 | GO:0048366	leaf morphogenesis | cell differentiation | regulation of transcription | "positive regulation of development, heterochronic" | leaf development	Publication:501728682|PMID:18805992 | Publication:501728682|PMID:18805992 | Publication:1345963|PMID:11118137 | Publication:501728682|PMID:18805992 | Publication:501717683|PMID:16169896
evm.model.Chr13.499	bZIP	AT3G30530.1	Eucgr.J01431.1.p	Sme2.5_11344.1_g00001.1	ATBZIP42 (ARABIDOPSIS THALIANA BASIC LEUCINE-ZIPPER 42); DNA binding / protein heterodimerization/ protein homodimerization/ transcription factor		ARABIDOPSIS THALIANA BASIC LEUCINE-ZIPPER 42 (ATBZIP42); FUNCTIONS IN: transcription factor activity, protein heterodimerization activity, protein homodimerization activity, DNA binding; INVOLVED IN: regulation of transcription, DNA-dependent; LOCATED IN: nucleus; EXPRESSED IN: inflorescence meristem, flower; EXPRESSED DURING: petal differentiation and expansion stage; CONTAINS InterPro DOMAIN/s:…	GO:0005634	nucleus	AnalysisReference:501730468	GO:0003677 | GO:0003700 | GO:0003700 | GO:0003700 | GO:0042803 | GO:0046982	DNA binding | transcription factor activity | transcription factor activity | transcription factor activity | protein homodimerization activity | protein heterodimerization activity	Communication:501714663 | Communication:501714663 | Publication:1345963|PMID:11118137 | Publication:1547369|PMID:11906833 | Publication:501719057|PMID:16709202 | Publication:501719057|PMID:16709202	GO:0006355 | GO:0006355	regulation of transcription, DNA-dependent | "regulation of transcription, DNA-dependent"	Communication:501714663 | AnalysisReference:501730468
evm.model.Chr13.502	NAC	AT2G46770.1	Eucgr.E01053.1.p	Sme2.5_00661.1_g00008.1	EMB2301 (EMBRYO DEFECTIVE 2301); transcription activator/ transcription factor	NAC transcription factor NST1. NST1 and NST2 are redundant in regulating secondary wall thickening in anther walls and siliques. NST1 promoter was detected in various tissues in which lignified secondary walls develop.	EMBRYO DEFECTIVE 2301 (EMB2301); FUNCTIONS IN: transcription factor activity, transcription activator activity; INVOLVED IN: in 6 processes; LOCATED IN: cellular_component unknown; EXPRESSED IN: 10 plant structures; CONTAINS InterPro DOMAIN/s: No apical meristem (NAM) protein (InterPro:IPR003441); BEST Arabidopsis thaliana protein match is: ANAC066 (ARABIDOPSIS NAC DOMAIN PROTEIN 66); transcripti…	GO:0005575	cellular_component	Communication:1345790	GO:0003700 | GO:0016563	transcription factor activity | transcription activator activity	Publication:1345963|PMID:11118137 | Publication:501728868|PMID:18952777	GO:0007275 | GO:0009793 | GO:0009809 | GO:0009834 | GO:0009834 | GO:0009901 | GO:0010047	multicellular organismal development | embryonic development ending in seed dormancy | lignin biosynthetic process | secondary cell wall biogenesis | secondary cell wall biogenesis | anther dehiscence | fruit dehiscence	Communication:501714663 | Communication:501718471 | Publication:501720740|PMID:17237351 | Publication:501717929|PMID:16214898 | Publication:501720740|PMID:17237351 | Publication:501717929|PMID:16214898 | Publication:501727253|PMID:18657234
evm.model.Chr13.506	NAC	AT2G46770.1	Eucgr.E01053.1.p	Sme2.5_00661.1_g00008.1	EMB2301 (EMBRYO DEFECTIVE 2301); transcription activator/ transcription factor	NAC transcription factor NST1. NST1 and NST2 are redundant in regulating secondary wall thickening in anther walls and siliques. NST1 promoter was detected in various tissues in which lignified secondary walls develop.	EMBRYO DEFECTIVE 2301 (EMB2301); FUNCTIONS IN: transcription factor activity, transcription activator activity; INVOLVED IN: in 6 processes; LOCATED IN: cellular_component unknown; EXPRESSED IN: 10 plant structures; CONTAINS InterPro DOMAIN/s: No apical meristem (NAM) protein (InterPro:IPR003441); BEST Arabidopsis thaliana protein match is: ANAC066 (ARABIDOPSIS NAC DOMAIN PROTEIN 66); transcripti…	GO:0005575	cellular_component	Communication:1345790	GO:0003700 | GO:0016563	transcription factor activity | transcription activator activity	Publication:1345963|PMID:11118137 | Publication:501728868|PMID:18952777	GO:0007275 | GO:0009793 | GO:0009809 | GO:0009834 | GO:0009834 | GO:0009901 | GO:0010047	multicellular organismal development | embryonic development ending in seed dormancy | lignin biosynthetic process | secondary cell wall biogenesis | secondary cell wall biogenesis | anther dehiscence | fruit dehiscence	Communication:501714663 | Communication:501718471 | Publication:501720740|PMID:17237351 | Publication:501717929|PMID:16214898 | Publication:501720740|PMID:17237351 | Publication:501717929|PMID:16214898 | Publication:501727253|PMID:18657234
evm.model.Chr13.511	NAC	AT2G46770.1	Eucgr.E01053.1.p	Sme2.5_00661.1_g00008.1	EMB2301 (EMBRYO DEFECTIVE 2301); transcription activator/ transcription factor	NAC transcription factor NST1. NST1 and NST2 are redundant in regulating secondary wall thickening in anther walls and siliques. NST1 promoter was detected in various tissues in which lignified secondary walls develop.	EMBRYO DEFECTIVE 2301 (EMB2301); FUNCTIONS IN: transcription factor activity, transcription activator activity; INVOLVED IN: in 6 processes; LOCATED IN: cellular_component unknown; EXPRESSED IN: 10 plant structures; CONTAINS InterPro DOMAIN/s: No apical meristem (NAM) protein (InterPro:IPR003441); BEST Arabidopsis thaliana protein match is: ANAC066 (ARABIDOPSIS NAC DOMAIN PROTEIN 66); transcripti…	GO:0005575	cellular_component	Communication:1345790	GO:0003700 | GO:0016563	transcription factor activity | transcription activator activity	Publication:1345963|PMID:11118137 | Publication:501728868|PMID:18952777	GO:0007275 | GO:0009793 | GO:0009809 | GO:0009834 | GO:0009834 | GO:0009901 | GO:0010047	multicellular organismal development | embryonic development ending in seed dormancy | lignin biosynthetic process | secondary cell wall biogenesis | secondary cell wall biogenesis | anther dehiscence | fruit dehiscence	Communication:501714663 | Communication:501718471 | Publication:501720740|PMID:17237351 | Publication:501717929|PMID:16214898 | Publication:501720740|PMID:17237351 | Publication:501717929|PMID:16214898 | Publication:501727253|PMID:18657234
evm.model.Chr13.53	WRKY	AT1G62300.1	Eucgr.F00740.1.p	Sme2.5_17732.1_g00001.1	WRKY6; transcription factor	transcription factor WRKY6 (WRKY6)	WRKY6; FUNCTIONS IN: transcription factor activity; INVOLVED IN: response to chitin, regulation of transcription, DNA-dependent; LOCATED IN: nucleus; EXPRESSED IN: 14 plant structures; EXPRESSED DURING: 6 growth stages; CONTAINS InterPro DOMAIN/s: DNA-binding WRKY (InterPro:IPR003657); BEST Arabidopsis thaliana protein match is: WRKY31; transcription factor (TAIR:AT4G22070.1); Has 2281 Blast hits…	GO:0005634	nucleus	AnalysisReference:501730468	GO:0003700 | GO:0003700 | GO:0003700 | GO:0003700 | GO:0003700 | GO:0003700 | GO:0003700	transcription factor activity | transcription factor activity | transcription factor activity | transcription factor activity | transcription factor activity | transcription factor activity | transcription factor activity	Communication:501714663 | Publication:492|PMID:10785665 | Communication:1674991 | Communication:1674991 | Publication:1345963|PMID:11118137 | Publication:492|PMID:10785665 | Publication:492|PMID:10785665	GO:0006355 | GO:0010200	regulation of transcription, DNA-dependent | response to chitin	Communication:501714663 | Publication:501722879|PMID:17722694
evm.model.Chr13.546	bHLH	AT1G69010.1	Eucgr.B03113.2.p	Sme2.5_03826.1_g00003.1	BIM2 (BES1-interacting Myc-like protein 2); DNA binding / transcription factor		BES1-interacting Myc-like protein 2 (BIM2); FUNCTIONS IN: transcription factor activity, DNA binding; INVOLVED IN: dTDP-rhamnose biosynthetic process, regulation of transcription; LOCATED IN: nucleus; EXPRESSED IN: 22 plant structures; EXPRESSED DURING: 13 growth stages; CONTAINS InterPro DOMAIN/s: Basic helix-loop-helix dimerisation region bHLH (InterPro:IPR001092), Helix-loop-helix DNA-binding …	GO:0005634	nucleus	AnalysisReference:501730468	GO:0003677 | GO:0003700 | GO:0003700 | GO:0003700	DNA binding | transcription factor activity | transcription factor activity | transcription factor activity	Communication:501714663 | Communication:501714663 | Publication:1345963|PMID:11118137 | Publication:501705886|PMID:12679534	GO:0019305 | GO:0045449	dTDP-rhamnose biosynthetic process | regulation of transcription	AnalysisReference:1445901 | AnalysisReference:501730468
evm.model.Chr13.632	WRKY	AT1G13960.1	Eucgr.B03189.1.p	Sme2.5_05222.1_g00004.1	WRKY4; DNA binding / transcription factor	Encodes WRKY DNA-binding protein 4 (WRKY4).	WRKY4; FUNCTIONS IN: transcription factor activity, DNA binding; INVOLVED IN: regulation of transcription, DNA-dependent; LOCATED IN: nucleus, chloroplast; EXPRESSED IN: 22 plant structures; EXPRESSED DURING: 10 growth stages; CONTAINS InterPro DOMAIN/s: DNA-binding WRKY (InterPro:IPR003657); BEST Arabidopsis thaliana protein match is: WRKY3; transcription factor (TAIR:AT2G03340.1); Has 3438 Blas…	GO:0005634 | GO:0009507	nucleus | chloroplast	AnalysisReference:501730468 | AnalysisReference:501730133	GO:0003677 | GO:0003700 | GO:0003700 | GO:0003700 | GO:0003700 | GO:0003700 | GO:0003700 | GO:0003700	DNA binding | transcription factor activity | transcription factor activity | transcription factor activity | transcription factor activity | transcription factor activity | transcription factor activity | transcription factor activity	Publication:501714711|PMID:15705956 | Communication:501714663 | Publication:492|PMID:10785665 | Publication:1345963|PMID:11118137 | Communication:1674991 | Communication:1674991 | Publication:492|PMID:10785665 | Publication:492|PMID:10785665	GO:0006355 | GO:0006355	regulation of transcription, DNA-dependent | "regulation of transcription, DNA-dependent"	Communication:501714663 | Publication:492|PMID:10785665
evm.model.Chr13.645	NAC	AT1G26870.1	Eucgr.I01940.1.p	Sme2.5_06364.1_g00002.1	FEZ (FEZ); transcription factor		FEZ (FEZ); FUNCTIONS IN: transcription factor activity; INVOLVED IN: multicellular organismal development, response to auxin stimulus, root cap development, somatic stem cell division, positive regulation of asymmetric cell division; LOCATED IN: nucleus; EXPRESSED IN: lateral root cap, columella root cap initial cell, root, leaf; EXPRESSED DURING: 4 leaf senescence stage; CONTAINS InterPro DOMAIN…	GO:0005634	nucleus	Publication:501729344|PMID:19081078	GO:0003700	transcription factor activity	Publication:1345963|PMID:11118137	GO:0007275 | GO:0009733 | GO:0045770 | GO:0048103 | GO:0048829	multicellular organismal development | response to auxin stimulus | positive regulation of asymmetric cell division | somatic stem cell division | root cap development	Communication:501714663 | Publication:501729344|PMID:19081078 | Publication:501729344|PMID:19081078 | Publication:501729344|PMID:19081078 | Publication:501729344|PMID:19081078
evm.model.Chr13.707	bHLH	AT1G26945.1	Eucgr.B03420.1.p	Sme2.5_04864.1_g00002.1	KDR (KIDARI); transcription regulator	Encodes a basic helix-loop-helix (bHLH) protein involved in blue/far-red light signaling. Physically interacts with HFR1 and negatively regulates its activity.	KIDARI (KDR); FUNCTIONS IN: transcription regulator activity; INVOLVED IN: response to light stimulus; LOCATED IN: nucleus, chloroplast; CONTAINS InterPro DOMAIN/s: Basic helix-loop-helix dimerisation region bHLH (InterPro:IPR001092), Helix-loop-helix DNA-binding (InterPro:IPR011598); BEST Arabidopsis thaliana protein match is: transcription regulator (TAIR:AT3G28857.1); Has 72 Blast hits to 72 p…	GO:0005634 | GO:0009507	nucleus | chloroplast	AnalysisReference:501730468 | AnalysisReference:501730133	GO:0030528	transcription regulator activity	AnalysisReference:501730468	GO:0009416	response to light stimulus	Publication:501719365|PMID:16786307
evm.model.Chr13.837	bHLH	AT1G10610.1	Eucgr.G01783.1.p	Sme2.5_07215.1_g00003.1	DNA binding / transcription factor		DNA binding / transcription factor; FUNCTIONS IN: transcription factor activity, DNA binding; INVOLVED IN: regulation of transcription; LOCATED IN: nucleus; EXPRESSED IN: 22 plant structures; EXPRESSED DURING: 13 growth stages; CONTAINS InterPro DOMAIN/s: Basic helix-loop-helix dimerisation region bHLH (InterPro:IPR001092), Helix-loop-helix DNA-binding (InterPro:IPR011598); BEST Arabidopsis thali…	GO:0005634	nucleus	AnalysisReference:501730468	GO:0003677 | GO:0003700 | GO:0003700 | GO:0003700	DNA binding | transcription factor activity | transcription factor activity | transcription factor activity	Communication:501714663 | Communication:501714663 | Publication:1345963|PMID:11118137 | Publication:501705886|PMID:12679534	GO:0045449	regulation of transcription	Publication:1345963|PMID:11118137
evm.model.Chr13.904	bHLH	AT1G68810.1	Eucgr.G02351.1.p	Sme2.5_00190.1_g00012.1	basic helix-loop-helix (bHLH) family protein		basic helix-loop-helix (bHLH) family protein; FUNCTIONS IN: transcription factor activity, DNA binding; INVOLVED IN: regulation of transcription; LOCATED IN: nucleus; EXPRESSED IN: 20 plant structures; EXPRESSED DURING: 12 growth stages; CONTAINS InterPro DOMAIN/s: Basic helix-loop-helix dimerisation region bHLH (InterPro:IPR001092), Helix-loop-helix DNA-binding (InterPro:IPR011598); BEST Arabido…	GO:0005634	nucleus	AnalysisReference:501730468	GO:0003677 | GO:0003700 | GO:0003700	DNA binding | transcription factor activity | transcription factor activity	Communication:501714663 | Publication:1345963|PMID:11118137 | Publication:501705886|PMID:12679534	GO:0045449	regulation of transcription	Publication:1345963|PMID:11118137
evm.model.Chr13.907.1	NAC	AT1G25580.1	Eucgr.G02349.1.p	Sme2.5_00190.1_g00015.1	ANAC008 (Arabidopsis NAC domain containing protein 8); transcription factor		Arabidopsis NAC domain containing protein 8 (ANAC008); FUNCTIONS IN: transcription factor activity; INVOLVED IN: multicellular organismal development, regulation of transcription; EXPRESSED IN: 23 plant structures; EXPRESSED DURING: 13 growth stages; CONTAINS InterPro DOMAIN/s: No apical meristem (NAM) protein (InterPro:IPR003441); BEST Arabidopsis thaliana protein match is: anac044 (Arabidopsis …	GO:0005575	cellular_component	Communication:1345790	GO:0003700	transcription factor activity	Publication:1345963|PMID:11118137	GO:0000077 | GO:0007275 | GO:0010332 | GO:0040020	DNA damage checkpoint | multicellular organismal development | response to gamma radiation | regulation of meiosis	Publication:501705980|PMID:12750343 | Communication:501714663 | Publication:501730481|PMID:19549833 | Publication:501705980|PMID:12750343
evm.model.Chr13.952	LBD	AT1G67100.1	Eucgr.J01501.1.p	Sme2.5_00238.1_g00001.1	LBD40 (LOB DOMAIN-CONTAINING PROTEIN 40)		LOB DOMAIN-CONTAINING PROTEIN 40 (LBD40); INVOLVED IN: response to gibberellin stimulus; EXPRESSED IN: 6 plant structures; EXPRESSED DURING: 6 growth stages; CONTAINS InterPro DOMAIN/s: Lateral organ boundaries, LOB (InterPro:IPR004883); BEST Arabidopsis thaliana protein match is: LBD41 (LOB DOMAIN-CONTAINING PROTEIN 41) (TAIR:AT3G02550.1); Has 362 Blast hits to 362 proteins in 19 species: Archae…							GO:0009739 | GO:0009739	response to gibberellin stimulus | response to gibberellin stimulus	Publication:501723369|PMID:17933900 | Publication:501723369|PMID:17933900
evm.model.Chr14.1144	NAC	AT5G14000.1	Eucgr.H03362.1.p	Sme2.5_04806.1_g00001.1	anac084 (Arabidopsis NAC domain containing protein 84); transcription factor		Arabidopsis NAC domain containing protein 84 (anac084); FUNCTIONS IN: transcription factor activity; INVOLVED IN: multicellular organismal development, regulation of transcription; LOCATED IN: cellular_component unknown; EXPRESSED IN: 7 plant structures; EXPRESSED DURING: 4 anthesis, C globular stage, petal differentiation and expansion stage; CONTAINS InterPro DOMAIN/s: No apical meristem (NAM) …	GO:0005575	cellular_component	Communication:1345790	GO:0003700	transcription factor activity	Publication:1345963|PMID:11118137	GO:0007275 | GO:0045449	multicellular organismal development | regulation of transcription	Communication:501714663 | AnalysisReference:501730468
evm.model.Chr14.1205	WRKY	AT1G80840.1	Eucgr.F03955.1.p	Sme2.5_04190.1_g00001.1	WRKY40; transcription factor	Pathogen-induced transcription factor. Binds W-box sequences in vitro. Forms protein complexes with itself and with WRKY40 and WRKY60. Coexpression with WRKY18 or WRKY60 made plants more susceptible to both P. syringae and B. cinerea. WRKY18, WRKY40, and WRKY60 have partially redundant roles in response to the hemibiotrophic bacterial pathogen Pseudomonas syringae and the necrotrophic fungal path…	WRKY40; FUNCTIONS IN: transcription factor activity; INVOLVED IN: in 8 processes; LOCATED IN: nucleus; EXPRESSED IN: 20 plant structures; EXPRESSED DURING: 10 growth stages; CONTAINS InterPro DOMAIN/s: DNA-binding WRKY (InterPro:IPR003657); BEST Arabidopsis thaliana protein match is: WRKY18; transcription factor (TAIR:AT4G31800.2); Has 1973 Blast hits to 1689 proteins in 109 species: Archae - 0; …	GO:0005634	nucleus	Publication:501718948|PMID:16603654	GO:0003700 | GO:0003700 | GO:0003700 | GO:0003700 | GO:0003700 | GO:0003700 | GO:0003700 | GO:0003700	transcription factor activity | transcription factor activity | transcription factor activity | transcription factor activity | transcription factor activity | transcription factor activity | transcription factor activity | transcription factor activity	Publication:501718948|PMID:16603654 | Communication:501714663 | Publication:492|PMID:10785665 | Communication:1674991 | Communication:1674991 | Publication:1345963|PMID:11118137 | Publication:492|PMID:10785665 | Publication:492|PMID:10785665	GO:0006355 | GO:0009611 | GO:0009751 | GO:0010200 | GO:0031347 | GO:0042742 | GO:0050691 | GO:0050832	regulation of transcription, DNA-dependent | response to wounding | response to salicylic acid stimulus | response to chitin | regulation of defense response | defense response to bacterium | regulation of defense response to virus by host | defense response to fungus	Communication:501714663 | Publication:501729049|PMID:17953483 | Publication:501683335|PMID:12602888 | Publication:501722879|PMID:17722694 | Publication:501681548|PMID:12068113 | Publication:501683335|PMID:12602888 | Publication:501722637|PMID:17185563 | Publication:501718948|PMID:16603654
evm.model.Chr14.1307	FAR1	AT1G52520.1	Eucgr.J03076.1.p	Sme2.5_00351.1_g00011.1	FRS6 (FAR1-related sequence 6); zinc ion binding		FAR1-related sequence 6 (FRS6); FUNCTIONS IN: zinc ion binding; INVOLVED IN: response to red or far red light; LOCATED IN: cellular_component unknown; EXPRESSED IN: 22 plant structures; EXPRESSED DURING: 12 growth stages; CONTAINS InterPro DOMAIN/s: MULE transposase, conserved domain (InterPro:IPR018289), Transcription factor, FAR1-related (InterPro:IPR004330), Zinc finger, PMZ-type (InterPro:IPR…	GO:0005575	cellular_component	Communication:1345790	GO:0008270	zinc ion binding	AnalysisReference:501730468	GO:0009639	response to red or far red light	Communication:501714663
evm.model.Chr14.1608	GATA	AT4G32890.1	Eucgr.J02947.1.p	Sme2.5_00372.1_g00006.1	zinc finger (GATA type) family protein		zinc finger (GATA type) family protein; FUNCTIONS IN: transcription factor activity; INVOLVED IN: regulation of transcription, DNA-dependent; LOCATED IN: nucleus; EXPRESSED IN: 15 plant structures; EXPRESSED DURING: 7 growth stages; CONTAINS InterPro DOMAIN/s: Zinc finger, NHR/GATA-type (InterPro:IPR013088), Transcription factor, GATA, plant (InterPro:IPR016679), Zinc finger, GATA-type (InterPro:…	GO:0005634	nucleus	AnalysisReference:501730468	GO:0003700 | GO:0003700	transcription factor activity | transcription factor activity	Communication:501714663 | Publication:1345963|PMID:11118137	GO:0006355	regulation of transcription, DNA-dependent	AnalysisReference:501730468
evm.model.Chr14.1741	GRAS	AT3G13840.1	Eucgr.J02815.1.p	Sme2.5_05650.1_g00002.1	scarecrow transcription factor family protein		scarecrow transcription factor family protein; FUNCTIONS IN: transcription factor activity; INVOLVED IN: regulation of transcription; LOCATED IN: cellular_component unknown; EXPRESSED IN: stem, leaf whorl, sepal, flower, root; EXPRESSED DURING: petal differentiation and expansion stage; CONTAINS InterPro DOMAIN/s: GRAS transcription factor (InterPro:IPR005202); BEST Arabidopsis thaliana protein m…	GO:0005575	cellular_component	Communication:1345790	GO:0003700 | GO:0003700	transcription factor activity | transcription factor activity	Communication:501714663 | Publication:1345963|PMID:11118137	GO:0045449	regulation of transcription	Publication:1345963|PMID:11118137
evm.model.Chr14.1874	WRKY	AT2G38470.1	Eucgr.B04010.1.p	Sme2.5_01585.1_g00006.1	WRKY33; transcription factor	Member of the plant WRKY transcription factor family. Regulates the antagonistic relationship between defense pathways mediating responses to P. syringae and necrotrophic fungal pathogens. Located in nucleus. Involved in response to various abiotic stresses - especially salt stress.	WRKY33; FUNCTIONS IN: transcription factor activity; INVOLVED IN: in 10 processes; LOCATED IN: nucleus; EXPRESSED IN: 22 plant structures; EXPRESSED DURING: 13 growth stages; CONTAINS InterPro DOMAIN/s: DNA-binding WRKY (InterPro:IPR003657); BEST Arabidopsis thaliana protein match is: WRKY4; DNA binding / transcription factor (TAIR:AT1G13960.2); Has 5341 Blast hits to 3123 proteins in 217 species…	GO:0005634 | GO:0005634	nucleus | nucleus	Publication:501720061|PMID:17059405 | Publication:501728999|PMID:18839316	GO:0003700 | GO:0003700 | GO:0003700 | GO:0003700 | GO:0003700 | GO:0003700	transcription factor activity | transcription factor activity | transcription factor activity | transcription factor activity | transcription factor activity | transcription factor activity	Publication:501720061|PMID:17059405 | Publication:492|PMID:10785665 | Publication:492|PMID:10785665 | Publication:1345963|PMID:11118137 | Communication:1674991 | Communication:1674991	GO:0006355 | GO:0006970 | GO:0009408 | GO:0009409 | GO:0009414 | GO:0009651 | GO:0010120 | GO:0010200 | GO:0042742 | GO:0050832	regulation of transcription, DNA-dependent | response to osmotic stress | response to heat | response to cold | response to water deprivation | response to salt stress | camalexin biosynthetic process | response to chitin | defense response to bacterium | defense response to fungus	Publication:492|PMID:10785665 | Publication:501728999|PMID:18839316 | Publication:501728999|PMID:18839316 | Publication:501728999|PMID:18839316 | Publication:501728999|PMID:18839316 | Publication:501728999|PMID:18839316 | Publication:501727265|PMID:18650934 | Publication:501722879|PMID:17722694 | Publication:501720061|PMID:17059405 | Publication:501720061|PMID:17059405
evm.model.Chr14.1892	LBD	AT2G30340.1	Eucgr.G03121.1.p	Sme2.5_10091.1_g00001.1	LBD13 (LOB DOMAIN-CONTAINING PROTEIN 13)		LOB DOMAIN-CONTAINING PROTEIN 13 (LBD13); FUNCTIONS IN: molecular_function unknown; INVOLVED IN: biological_process unknown; LOCATED IN: membrane; EXPRESSED IN: root, leaf; CONTAINS InterPro DOMAIN/s: Lateral organ boundaries, LOB (InterPro:IPR004883); BEST Arabidopsis thaliana protein match is: LBD15 (LOB DOMAIN-CONTAINING PROTEIN 15) (TAIR:AT2G40470.1); Has 7004 Blast hits to 4288 proteins in 3…	GO:0016020	membrane	Publication:501721401|PMID:17432890	GO:0003674	molecular_function	Communication:1345790	GO:0008150	biological_process	Communication:1345790
evm.model.Chr14.1909	bZIP	AT2G40620.1	Eucgr.G03135.1.p	Sme2.5_01394.1_g00005.1	bZIP transcription factor family protein		bZIP transcription factor family protein; FUNCTIONS IN: transcription factor activity, DNA binding; INVOLVED IN: regulation of transcription, DNA-dependent; LOCATED IN: nucleus; EXPRESSED IN: 24 plant structures; EXPRESSED DURING: 15 growth stages; CONTAINS InterPro DOMAIN/s: Basic-leucine zipper (bZIP) transcription factor (InterPro:IPR004827), bZIP transcription factor, bZIP-1 (InterPro:IPR0116…	GO:0005634	nucleus	AnalysisReference:501730468	GO:0003677 | GO:0003700 | GO:0003700 | GO:0003700	DNA binding | transcription factor activity | transcription factor activity | transcription factor activity	Communication:501714663 | Communication:501714663 | Publication:1345963|PMID:11118137 | Publication:1547369|PMID:11906833	GO:0006355 | GO:0006355	regulation of transcription, DNA-dependent | "regulation of transcription, DNA-dependent"	Communication:501714663 | AnalysisReference:501730468
evm.model.Chr14.1963	LBD	AT2G30130.1	Eucgr.E02016.1.p	Sme2.5_04124.1_g00010.1	ASL5; DNA binding / protein binding	Overexpression/activation tagged allele has epinastic leaves, reduced apical dominance and is sterile. Gene is similar to asymmetric leaves (AS)/lateral organ boundary (LOB) genes which repress KNOX gene expression.	ASL5; FUNCTIONS IN: protein binding, DNA binding; INVOLVED IN: shoot morphogenesis, leaf morphogenesis; EXPRESSED IN: sepal, root, stamen; EXPRESSED DURING: 4 anthesis; CONTAINS InterPro DOMAIN/s: Lateral organ boundaries, LOB (InterPro:IPR004883); BEST Arabidopsis thaliana protein match is: LBD4 (LOB DOMAIN-CONTAINING PROTEIN 4) (TAIR:AT1G31320.1); Has 713 Blast hits to 708 proteins in 25 specie…				GO:0003677 | GO:0005515	DNA binding | protein binding	Publication:501682070|PMID:12040093 | Publication:501682070|PMID:12040093	GO:0009965 | GO:0010016	leaf morphogenesis | shoot morphogenesis	Publication:501707016|PMID:12787254 | Publication:501707016|PMID:12787254
evm.model.Chr14.2057	GRAS	AT3G54220.1	Eucgr.K01320.1.p	Sme2.5_02291.1_g00006.1	SCR (SCARECROW); protein binding / protein homodimerization/ sequence-specific DNA binding / transcription factor	Encodes a member of a novel family having similarity to DNA binding proteins containing basic-leucine zipper regions; scr is expressed in cortex/endodermal initial cells and in the endodermal cell lineage. Regulates the radial organization of the root. Is required cell-autonomously for distal specification of the quiescent center, which in turn regulates stem cell fate of immediately surrounding …	SCARECROW (SCR); FUNCTIONS IN: protein binding, transcription factor activity, sequence-specific DNA binding, protein homodimerization activity; INVOLVED IN: maintenance of protein location in nucleus, radial pattern formation, gravitropism, asymmetric cell division; LOCATED IN: nucleus; EXPRESSED IN: 22 plant structures; EXPRESSED DURING: 13 growth stages; CONTAINS InterPro DOMAIN/s: GRAS transc…	GO:0005634	nucleus	Publication:501713031|PMID:15314023	GO:0003700 | GO:0003700 | GO:0005515 | GO:0005515 | GO:0005515 | GO:0005515 | GO:0043565	transcription factor activity | transcription factor activity | protein binding | protein binding | protein binding | protein binding | sequence-specific DNA binding	Publication:1345963|PMID:11118137 | Publication:3754|PMID:8756724 | Publication:501721367|PMID:17446396 | Publication:501723231|PMID:17785527 | Publication:501723231|PMID:17785527 | Publication:501721367|PMID:17446396 | Publication:501721367|PMID:17446396	GO:0008356 | GO:0009630 | GO:0009956 | GO:0051457	asymmetric cell division | gravitropism | radial pattern formation | maintenance of protein location in nucleus	Publication:3754|PMID:8756724 | Publication:1345378|PMID:10322541 | Publication:846|PMID:10631180 | Publication:501721367|PMID:17446396
evm.model.Chr14.2067	NAC	AT4G28530.1	Eucgr.K03256.1.p	Sme2.5_09643.1_g00001.1	anac074 (Arabidopsis NAC domain containing protein 74); transcription factor		Arabidopsis NAC domain containing protein 74 (anac074); FUNCTIONS IN: transcription factor activity; INVOLVED IN: multicellular organismal development, regulation of transcription; LOCATED IN: cellular_component unknown; EXPRESSED IN: 18 plant structures; EXPRESSED DURING: 13 growth stages; CONTAINS InterPro DOMAIN/s: No apical meristem (NAM) protein (InterPro:IPR003441); BEST Arabidopsis thalian…	GO:0005575	cellular_component	Communication:1345790	GO:0003700	transcription factor activity	Publication:1345963|PMID:11118137	GO:0007275 | GO:0045449	multicellular organismal development | regulation of transcription	Communication:501714663 | AnalysisReference:501730468
evm.model.Chr14.2111	LBD	AT3G58190.1	Eucgr.B01529.1.p	Sme2.5_03000.1_g00005.1	LBD29 (LATERAL ORGAN BOUNDARIES-DOMAIN 29)	This gene contains two auxin-responsive element (AuxRE).	LATERAL ORGAN BOUNDARIES-DOMAIN 29 (LBD29); INVOLVED IN: response to auxin stimulus, lateral root formation; LOCATED IN: nucleus; CONTAINS InterPro DOMAIN/s: Lateral organ boundaries, LOB (InterPro:IPR004883); BEST Arabidopsis thaliana protein match is: unknown protein (TAIR:AT2G42440.1); Has 504 Blast hits to 501 proteins in 15 species: Archae - 0; Bacteria - 0; Metazoa - 0; Fungi - 0; Plants - …	GO:0005634	nucleus	Publication:501720685|PMID:17259263				GO:0010311	lateral root formation	Publication:501720685|PMID:17259263
evm.model.Chr14.2112	LBD	AT2G42430.1	Eucgr.K03284.1.p	Sme2.5_00014.1_g00024.1	LBD16 (LATERAL ORGAN BOUNDARIES-DOMAIN 16)	LOB-domain protein gene LBD16. This gene contains one auxin-responsive element (AuxRE).	LATERAL ORGAN BOUNDARIES-DOMAIN 16 (LBD16); INVOLVED IN: response to auxin stimulus, lateral root formation; LOCATED IN: nucleus; EXPRESSED IN: leaf lamina base, root, leaf; CONTAINS InterPro DOMAIN/s: Lateral organ boundaries, LOB (InterPro:IPR004883); BEST Arabidopsis thaliana protein match is: LBD29 (LATERAL ORGAN BOUNDARIES-DOMAIN 29) (TAIR:AT3G58190.1); Has 539 Blast hits to 536 proteins in …	GO:0005634	nucleus	Publication:501720685|PMID:17259263				GO:0010311	lateral root formation	Publication:501720685|PMID:17259263
evm.model.Chr14.2130.1	bHLH	AT2G20180.2	Eucgr.K03592.1.p	Sme2.5_07421.1_g00001.1	PIL5 (PHYTOCHROME INTERACTING FACTOR 3-LIKE 5); DNA binding / phytochrome binding / transcription factor	Encodes a novel Myc-related bHLH transcription factor that has transcriptional activation activity in the dark. It is a key negative regulator of phytochrome-mediated seed germination and acts by inhibiting chlorophyll biosynthesis, light-mediated suppression of hypocotyl elongation and far-red light-mediated suppression of seed germination, and promoting negative gravitropism in hypocotyls. Ligh…	PHYTOCHROME INTERACTING FACTOR 3-LIKE 5 (PIL5); FUNCTIONS IN: phytochrome binding, transcription factor activity, DNA binding; INVOLVED IN: in 11 processes; LOCATED IN: nucleus; EXPRESSED IN: 20 plant structures; EXPRESSED DURING: 13 growth stages; CONTAINS InterPro DOMAIN/s: Basic helix-loop-helix dimerisation region bHLH (InterPro:IPR001092), Helix-loop-helix DNA-binding (InterPro:IPR011598); B…	GO:0005634 | GO:0005634	nucleus | nucleus	Publication:501714257|PMID:15486102 | Publication:501718226|PMID:16359394	GO:0003677 | GO:0003700 | GO:0003700 | GO:0003700 | GO:0003700 | GO:0010313	DNA binding | transcription factor activity | transcription factor activity | transcription factor activity | transcription factor activity | phytochrome binding	Publication:501721355|PMID:17449805 | Publication:501718226|PMID:16359394 | Publication:1345963|PMID:11118137 | Publication:501705886|PMID:12679534 | Publication:501706884|PMID:12826627 | Publication:501714257|PMID:15486102	GO:0006783 | GO:0009686 | GO:0009740 | GO:0009959 | GO:0009959 | GO:0010029 | GO:0010099 | GO:0010100 | GO:0010161 | GO:0010187 | GO:0010187 | GO:0015995 | GO:0045449	heme biosynthetic process | gibberellin biosynthetic process | gibberellic acid mediated signaling | negative gravitropism | negative gravitropism | regulation of seed germination | regulation of photomorphogenesis | negative regulation of photomorphogenesis | red light signaling pathway | negative regulation of seed germination | negative regulation of seed germination | chlorophyll biosynthetic…	Publication:501725056|PMID:18591656 | Publication:501719487|PMID:16740147 | Publication:501723840|PMID:18053005 | Publication:501719487|PMID:16740147 | Publication:501718226|PMID:16359394 | Publication:501718226|PMID:16359394 | Publication:501718226|PMID:16359394 | Publication:501725184|PMID:18539749 | Publication:501725184|PMID:18539749 | Publication:501718025|PMID:16303558 | Publication:5017142…
evm.model.Chr14.2201	bHLH	AT3G07340.1	Eucgr.K02109.1.p	Sme2.5_00081.1_g00022.1	basic helix-loop-helix (bHLH) family protein		basic helix-loop-helix (bHLH) family protein; FUNCTIONS IN: transcription factor activity, DNA binding; INVOLVED IN: regulation of transcription; LOCATED IN: nucleus, chloroplast; EXPRESSED IN: 22 plant structures; EXPRESSED DURING: 11 growth stages; CONTAINS InterPro DOMAIN/s: Basic helix-loop-helix dimerisation region bHLH (InterPro:IPR001092), Helix-loop-helix DNA-binding (InterPro:IPR011598);…	GO:0005634 | GO:0009507	nucleus | chloroplast	AnalysisReference:501730468 | AnalysisReference:501730133	GO:0003677 | GO:0003700 | GO:0003700	DNA binding | transcription factor activity | transcription factor activity	Communication:501714663 | Publication:1345963|PMID:11118137 | Publication:501705886|PMID:12679534	GO:0045449	regulation of transcription	Publication:1345963|PMID:11118137
evm.model.Chr14.2231	FAR1	AT3G07500.1	Eucgr.K02085.1.p	Sme2.5_06925.1_g00002.1	far-red impaired responsive family protein / FAR1 family protein		far-red impaired responsive family protein / FAR1 family protein; FUNCTIONS IN: molecular_function unknown; INVOLVED IN: response to red or far red light; LOCATED IN: cellular_component unknown; CONTAINS InterPro DOMAIN/s: Transcription factor, FAR1-related (InterPro:IPR004330); BEST Arabidopsis thaliana protein match is: far-red impaired responsive family protein / FAR1 family protein (TAIR:AT2G…	GO:0005575	cellular_component	Communication:1345790	GO:0003674	molecular_function	Communication:1345790	GO:0009639	response to red or far red light	Communication:501714663
evm.model.Chr14.2305	bHLH	AT4G16430.1	Eucgr.K03293.1.p	Sme2.5_00014.1_g00019.1	basic helix-loop-helix (bHLH) family protein		basic helix-loop-helix (bHLH) family protein; FUNCTIONS IN: transcription factor activity, DNA binding; INVOLVED IN: regulation of transcription; LOCATED IN: nucleus; EXPRESSED IN: 22 plant structures; EXPRESSED DURING: 13 growth stages; CONTAINS InterPro DOMAIN/s: Basic helix-loop-helix dimerisation region bHLH (InterPro:IPR001092), Helix-loop-helix DNA-binding (InterPro:IPR011598); BEST Arabido…	GO:0005634	nucleus	AnalysisReference:501730468	GO:0003677 | GO:0003700 | GO:0003700	DNA binding | transcription factor activity | transcription factor activity	Communication:501714663 | Publication:1345963|PMID:11118137 | Publication:501705886|PMID:12679534	GO:0045449	regulation of transcription	Publication:1345963|PMID:11118137
evm.model.Chr14.2312.1	WRKY	AT2G30590.1	Eucgr.B01503.1.p	Sme2.5_15021.1_g00001.1	WRKY21; calmodulin binding / transcription factor	Encodes WRKY DNA-binding protein 21 (WRKY21).	WRKY21; FUNCTIONS IN: transcription factor activity, calmodulin binding; INVOLVED IN: regulation of transcription, DNA-dependent, regulation of transcription; LOCATED IN: nucleus; EXPRESSED IN: 22 plant structures; EXPRESSED DURING: 13 growth stages; CONTAINS InterPro DOMAIN/s: DNA-binding WRKY (InterPro:IPR003657), Transcription factor, WRKY, Zn-cluster (InterPro:IPR018872); BEST Arabidopsis tha…	GO:0005634	nucleus	Publication:492|PMID:10785665	GO:0003700 | GO:0003700 | GO:0003700 | GO:0003700 | GO:0003700 | GO:0005516	transcription factor activity | transcription factor activity | transcription factor activity | transcription factor activity | transcription factor activity | calmodulin binding	Communication:501714663 | Publication:492|PMID:10785665 | Communication:1674991 | Publication:1345963|PMID:11118137 | Publication:492|PMID:10785665 | Publication:501714937|PMID:15733871	GO:0006355 | GO:0045449	regulation of transcription, DNA-dependent | regulation of transcription	Communication:501714663 | AnalysisReference:501730468
evm.model.Chr14.2326	bHLH	AT4G02590.2	Eucgr.B01487.2.p	Sme2.5_04079.1_g00005.1	UNE12 (unfertilized embryo sac 12); DNA binding / transcription factor		unfertilized embryo sac 12 (UNE12); FUNCTIONS IN: transcription factor activity, DNA binding; INVOLVED IN: double fertilization forming a zygote and endosperm, regulation of transcription; LOCATED IN: nucleus; EXPRESSED IN: 22 plant structures; EXPRESSED DURING: 13 growth stages; CONTAINS InterPro DOMAIN/s: Basic helix-loop-helix dimerisation region bHLH (InterPro:IPR001092), Helix-loop-helix DNA…	GO:0005634	nucleus	AnalysisReference:501730468	GO:0003677 | GO:0003700 | GO:0003700	DNA binding | transcription factor activity | transcription factor activity	Communication:501714663 | Publication:1345963|PMID:11118137 | Publication:501705886|PMID:12679534	GO:0009567 | GO:0045449	double fertilization forming a zygote and endosperm | regulation of transcription	Publication:501714637|PMID:15634699 | Publication:1345963|PMID:11118137
evm.model.Chr14.2399.1	bHLH	AT4G09820.1	Eucgr.H01487.1.p	Sme2.5_00592.1_g00005.1	TT8 (TRANSPARENT TESTA 8); DNA binding / transcription factor	TT8 is a regulation factor that acts in a concerted action with TT1, PAP1 and TTG1 on the regulation of flavonoid pathways, namely proanthocyanidin and anthocyanin biosynthesis. Affects dihydroflavonol 4-reductase gene expression. It is thought that a ternary complex composed of TT2, TT8 and TTG1 is necessary for correct expression of BAN in seed endothelium. Also important for important for marg…	TRANSPARENT TESTA 8 (TT8); FUNCTIONS IN: transcription factor activity, DNA binding; INVOLVED IN: trichome differentiation, proanthocyanidin biosynthetic process, flavonoid biosynthetic process; LOCATED IN: nucleus; EXPRESSED IN: stem, hypocotyl, micropylar endosperm; EXPRESSED DURING: C globular stage; CONTAINS InterPro DOMAIN/s: Basic helix-loop-helix dimerisation region bHLH (InterPro:IPR00109…	GO:0005634	nucleus	AnalysisReference:501730468	GO:0003677 | GO:0003700 | GO:0003700	DNA binding | transcription factor activity | transcription factor activity	Communication:501714663 | Publication:1345963|PMID:11118137 | Publication:501705886|PMID:12679534	GO:0009813 | GO:0010023 | GO:0010026	flavonoid biosynthetic process | proanthocyanidin biosynthetic process | trichome differentiation	Publication:5807|PMID:11041882 | Publication:501719063|PMID:16709193 | Publication:501728769|PMID:18784284
evm.model.Chr14.2410	bHLH	AT4G30980.1	Eucgr.H04337.2.p	Sme2.5_01047.1_g00014.1	basic helix-loop-helix (bHLH) family protein		basic helix-loop-helix (bHLH) family protein; FUNCTIONS IN: transcription factor activity, DNA binding; INVOLVED IN: regulation of transcription; LOCATED IN: nucleus; CONTAINS InterPro DOMAIN/s: Basic helix-loop-helix dimerisation region bHLH (InterPro:IPR001092), Helix-loop-helix DNA-binding (InterPro:IPR011598); BEST Arabidopsis thaliana protein match is: basic helix-loop-helix (bHLH) family pr…	GO:0005634	nucleus	AnalysisReference:501730468	GO:0003677 | GO:0003700 | GO:0003700	DNA binding | transcription factor activity | transcription factor activity	Communication:501714663 | Publication:1345963|PMID:11118137 | Publication:501705886|PMID:12679534	GO:0045449	regulation of transcription	Publication:1345963|PMID:11118137
evm.model.Chr14.2494	NF-YB	AT2G47810.1	Eucgr.H01189.1.p	Sme2.5_04427.1_g00009.1	NF-YB5 (NUCLEAR FACTOR Y, SUBUNIT B5); transcription factor		NUCLEAR FACTOR Y, SUBUNIT B5 (NF-YB5); FUNCTIONS IN: transcription factor activity; INVOLVED IN: regulation of transcription, DNA-dependent; LOCATED IN: nucleus, intracellular; EXPRESSED IN: male gametophyte, sepal, root, carpel; EXPRESSED DURING: 4 anthesis; CONTAINS InterPro DOMAIN/s: Transcription factor, CBFA/NFYB, DNA topoisomerase (InterPro:IPR003957), Transcription factor CBF/NF-Y/archaeal…	GO:0005622 | GO:0005634	intracellular | nucleus	AnalysisReference:501730468 | AnalysisReference:501730468	GO:0003700	transcription factor activity	Publication:1345963|PMID:11118137	GO:0006355	regulation of transcription, DNA-dependent	AnalysisReference:501730468
evm.model.Chr14.2563	GATA	AT5G49300.1	Eucgr.H04023.1.p	Sme2.5_04775.1_g00008.1	zinc finger (GATA type) family protein		zinc finger (GATA type) family protein; FUNCTIONS IN: transcription factor activity; INVOLVED IN: regulation of transcription, DNA-dependent; LOCATED IN: nucleus; CONTAINS InterPro DOMAIN/s: Zinc finger, NHR/GATA-type (InterPro:IPR013088), Zinc finger, GATA-type (InterPro:IPR000679); BEST Arabidopsis thaliana protein match is: zinc finger (GATA type) family protein (TAIR:AT3G06740.1); Has 816 Bla…	GO:0005634	nucleus	AnalysisReference:501730468	GO:0003700 | GO:0003700	transcription factor activity | transcription factor activity	Communication:501714663 | Publication:1345963|PMID:11118137	GO:0006355	regulation of transcription, DNA-dependent	AnalysisReference:501730468
evm.model.Chr14.2589	GRAS	AT3G03450.1	Eucgr.H04039.1.p	Sme2.5_03023.1_g00005.1	RGL2 (RGA-LIKE 2); transcription factor	Encodes a DELLA protein, a member of the GRAS superfamily of putative transcription factors. DELLA proteins restrain the cell proliferation and expansion that drives plant growth. Negative regulator of the response to GA in controlling seed germination. GA triggers the degradation of RGL2 protein in a process blocked by both proteasome inhibitors and serine/threonine phosphatase inhibitors. The p…	RGA-LIKE 2 (RGL2); FUNCTIONS IN: transcription factor activity; INVOLVED IN: in 13 processes; LOCATED IN: nucleus; EXPRESSED IN: 23 plant structures; EXPRESSED DURING: 11 growth stages; CONTAINS InterPro DOMAIN/s: GRAS transcription factor (InterPro:IPR005202); BEST Arabidopsis thaliana protein match is: RGL3 (RGA-LIKE PROTEIN 3); transcription factor (TAIR:AT5G17490.1); Has 1577 Blast hits to 15…	GO:0005634 | GO:0005634	nucleus | nucleus	Publication:1547409|PMID:11877383 | Publication:501717733|PMID:16167898	GO:0003700 | GO:0003700 | GO:0003700	transcription factor activity | transcription factor activity | transcription factor activity	Publication:1547409|PMID:11877383 | Publication:1547409|PMID:11877383 | Publication:1345963|PMID:11118137	GO:0009651 | GO:0009723 | GO:0009737 | GO:0009737 | GO:0009739 | GO:0009739 | GO:0009740 | GO:0009845 | GO:0009863 | GO:0009867 | GO:0009938 | GO:0010162 | GO:0010187 | GO:0042538	response to salt stress | response to ethylene stimulus | response to abscisic acid stimulus | response to abscisic acid stimulus | response to gibberellin stimulus | response to gibberellin stimulus | gibberellic acid mediated signaling | seed germination | salicylic acid mediated signaling pathway | jasmonic acid mediated signaling pathway | negative regulation of gibberellic acid mediated sign…	Publication:501718439|PMID:16400150 | Publication:501718439|PMID:16400150 | Publication:501718439|PMID:16400150 | Publication:501728914|PMID:18941053 | Publication:501721172|PMID:17333251 | Publication:501728914|PMID:18941053 | Publication:1547409|PMID:11877383 | Publication:501720263|PMID:17141619 | Publication:501724828|PMID:18450451 | Publication:501724828|PMID:18450451 | Publication:501717733…
evm.model.Chr14.2591.1	WRKY	AT2G34830.1	Eucgr.H01007.1.p	Sme2.5_01670.1_g00011.1	WRKY35 (WRKY DNA-binding protein 35); transcription factor	member of WRKY Transcription Factor; Group II-e	WRKY DNA-binding protein 35 (WRKY35); FUNCTIONS IN: transcription factor activity; INVOLVED IN: embryonic development ending in seed dormancy, regulation of transcription, DNA-dependent, pollen development; LOCATED IN: nucleus; EXPRESSED IN: shoot apex, flower, root; EXPRESSED DURING: petal differentiation and expansion stage; CONTAINS InterPro DOMAIN/s: DNA-binding WRKY (InterPro:IPR003657), Tra…	GO:0005634	nucleus	AnalysisReference:501730468	GO:0003700 | GO:0003700 | GO:0003700 | GO:0003700 | GO:0003700 | GO:0003700	transcription factor activity | transcription factor activity | transcription factor activity | transcription factor activity | transcription factor activity | transcription factor activity	Publication:492|PMID:10785665 | Communication:1674991 | Communication:1674991 | Publication:1345963|PMID:11118137 | Publication:492|PMID:10785665 | Publication:492|PMID:10785665	GO:0006355 | GO:0009555 | GO:0009793	regulation of transcription, DNA-dependent | pollen development | embryonic development ending in seed dormancy	Publication:492|PMID:10785665 | Publication:501729801|PMID:19237690 | Publication:501714637|PMID:15634699
evm.model.Chr14.2603	WRKY	AT2G47260.1	Eucgr.H00996.1.p	Sme2.5_03353.1_g00002.1	WRKY23; transcription factor	member of WRKY Transcription Factor; Group I	WRKY23; FUNCTIONS IN: transcription factor activity; INVOLVED IN: regulation of transcription, DNA-dependent, regulation of transcription; LOCATED IN: nucleus; EXPRESSED IN: 22 plant structures; EXPRESSED DURING: 12 growth stages; CONTAINS InterPro DOMAIN/s: DNA-binding WRKY (InterPro:IPR003657), Transcription factor, WRKY group IIc (InterPro:IPR017396); BEST Arabidopsis thaliana protein match is…	GO:0005634	nucleus	AnalysisReference:501730468	GO:0003700 | GO:0003700 | GO:0003700 | GO:0003700	transcription factor activity | transcription factor activity | transcription factor activity | transcription factor activity	Communication:501714663 | Communication:1674991 | Publication:1345963|PMID:11118137 | Publication:492|PMID:10785665	GO:0006355 | GO:0045449	regulation of transcription, DNA-dependent | regulation of transcription	Communication:501714663 | AnalysisReference:501730468
evm.model.Chr14.2619	SBP	AT2G47070.1	Eucgr.A01019.1.p	Sme2.5_04891.1_g00001.1	SPL1 (SQUAMOSA PROMOTER BINDING PROTEIN-LIKE 1); DNA binding / transcription factor	member of SPL gene family, encodes DNA binding proteins and putative transcription factors. All have the SBP-box, which encodes the SBP-domain, required for and sufficient for interaction with DNA.	SQUAMOSA PROMOTER BINDING PROTEIN-LIKE 1 (SPL1); FUNCTIONS IN: transcription factor activity, DNA binding; INVOLVED IN: regulation of transcription; LOCATED IN: nucleus; EXPRESSED IN: 22 plant structures; EXPRESSED DURING: 13 growth stages; CONTAINS InterPro DOMAIN/s: Transcription factor, SBP-box (InterPro:IPR004333), Ankyrin (InterPro:IPR002110); BEST Arabidopsis thaliana protein match is: SPL1…	GO:0005634 | GO:0005634	nucleus | nucleus	AnalysisReference:501730468 | Communication:501714663	GO:0003677 | GO:0003700	DNA binding | transcription factor activity	Communication:501714663 | Publication:1345963|PMID:11118137	GO:0045449	regulation of transcription	Publication:1345963|PMID:11118137
evm.model.Chr14.345	Dof	AT2G28510.1	Eucgr.J00957.1.p	Sme2.5_00019.1_g00022.1	Dof-type zinc finger domain-containing protein		Dof-type zinc finger domain-containing protein; FUNCTIONS IN: transcription factor activity, DNA binding; INVOLVED IN: regulation of transcription; LOCATED IN: nucleolus; EXPRESSED IN: 22 plant structures; EXPRESSED DURING: 13 growth stages; CONTAINS InterPro DOMAIN/s: Zinc finger, Dof-type (InterPro:IPR003851); BEST Arabidopsis thaliana protein match is: Dof-type zinc finger domain-containing pr…	GO:0005730	nucleolus	Publication:501714224|PMID:15496452	GO:0003677 | GO:0003700 | GO:0003700	DNA binding | transcription factor activity | transcription factor activity	Communication:501714663 | Publication:1345963|PMID:11118137 | Publication:501682896|PMID:12475498	GO:0045449	regulation of transcription	Publication:1345963|PMID:11118137
evm.model.Chr14.351	LBD	AT1G07900.1	Eucgr.B02465.1.p	Sme2.5_08661.1_g00001.1	LBD1 (LOB DOMAIN-CONTAINING PROTEIN 1)		LOB DOMAIN-CONTAINING PROTEIN 1 (LBD1); INVOLVED IN: biological_process unknown; LOCATED IN: mitochondrion; CONTAINS InterPro DOMAIN/s: Lateral organ boundaries, LOB (InterPro:IPR004883); BEST Arabidopsis thaliana protein match is: LBD11 (LOB DOMAIN-CONTAINING PROTEIN 11) (TAIR:AT2G28500.1); Has 594 Blast hits to 591 proteins in 19 species: Archae - 0; Bacteria - 0; Metazoa - 0; Fungi - 0; Plants…	GO:0005739 | GO:0005739	mitochondrion | mitochondrion	Publication:1546214|PMID:11743115 | Publication:501711651|PMID:14671022				GO:0008150	biological_process	Communication:1345790
evm.model.Chr14.377	NAC	AT1G69490.1	Eucgr.B02485.1.p	Sme2.5_15135.1_g00001.1	NAP (NAC-like, activated by AP3/PI); transcription factor	Encodes a member of the NAC transcription factor gene family. It is expressed in floral primordia and upregulated by AP3 and PI. Its expression is associated with leaf senescence.	NAC-like, activated by AP3/PI (NAP); FUNCTIONS IN: transcription factor activity; INVOLVED IN: flower development, multicellular organismal development, leaf senescence, multidimensional cell growth; LOCATED IN: nucleus; EXPRESSED IN: 18 plant structures; EXPRESSED DURING: 7 growth stages; CONTAINS InterPro DOMAIN/s: No apical meristem (NAM) protein (InterPro:IPR003441); BEST Arabidopsis thaliana…	GO:0005634	nucleus	Publication:501718837|PMID:16640597	GO:0003700	transcription factor activity	Publication:1345963|PMID:11118137	GO:0007275 | GO:0009825 | GO:0009908 | GO:0010150	multicellular organismal development | multidimensional cell growth | flower development | leaf senescence	Communication:501714663 | Publication:2767|PMID:9489703 | Publication:2767|PMID:9489703 | Publication:501718837|PMID:16640597
evm.model.Chr14.669.2	bHLH	AT2G28160.1	Eucgr.B03931.1.p	Sme2.5_01944.1_g00011.1	FRU (FER-LIKE REGULATOR OF IRON UPTAKE); DNA binding / transcription factor	Encodes a putative transcription factor that regulates iron uptake responses. mRNA is detected in the outer cell layers of the root and accumulates in response to iron deficiency. The expression of many iron-regulated genes is dependent on FIT1. It specifically regulates FRO2 at the level of mRNA accumulation and IRT1 at the level of protein accumulation.Similar to FER in tomato and is a regulato…	FER-LIKE REGULATOR OF IRON UPTAKE (FRU); FUNCTIONS IN: transcription factor activity, DNA binding; INVOLVED IN: regulation of iron ion transport, response to iron ion, response to cytokinin stimulus, regulation of transcription; LOCATED IN: nucleus; EXPRESSED IN: root; CONTAINS InterPro DOMAIN/s: Basic helix-loop-helix dimerisation region bHLH (InterPro:IPR001092), Helix-loop-helix DNA-binding (I…	GO:0005634	nucleus	AnalysisReference:501730468	GO:0003677 | GO:0003700 | GO:0003700	DNA binding | transcription factor activity | transcription factor activity	Communication:501714663 | Publication:1345963|PMID:11118137 | Publication:501705886|PMID:12679534	GO:0009735 | GO:0010039 | GO:0045449	response to cytokinin stimulus | response to iron ion | regulation of transcription	Publication:501724578|PMID:18397377 | Publication:501714846|PMID:15539473 | Publication:1345963|PMID:11118137
evm.model.Chr14.708	LBD	AT1G65620.3	Eucgr.C02148.1.p	Sme2.5_00002.1_g00022.1	AS2 (ASYMMETRIC LEAVES 2); protein binding	Required for formation of a symmetric flat leaf lamina, encodes a member of a family of proteins characterized by cysteine repeats and a leucine zipper; involved in KNOX gene regulation. Acts together with ASL1 in proximal-distal symmetry determination. Forms a complex with AS1 that binds to the BP promoter and leads to silencing of BP.	ASYMMETRIC LEAVES 2 (AS2); FUNCTIONS IN: protein binding; INVOLVED IN: in 6 processes; LOCATED IN: nucleus; EXPRESSED IN: 17 plant structures; EXPRESSED DURING: 6 growth stages; CONTAINS InterPro DOMAIN/s: Lateral organ boundaries, LOB (InterPro:IPR004883); BEST Arabidopsis thaliana protein match is: ASL1 (TAIR:AT5G66870.1); Has 565 Blast hits to 562 proteins in 18 species: Archae - 0; Bacteria -…	GO:0005634	nucleus	Publication:501720988|PMID:17293570	GO:0005515	protein binding	Publication:501717864|PMID:16243907	GO:0009799 | GO:0009943 | GO:0009944 | GO:0009944 | GO:0009954 | GO:0010305 | GO:0048441	determination of symmetry | adaxial/abaxial axis specification | polarity specification of adaxial/abaxial axis | polarity specification of adaxial/abaxial axis | proximal/distal pattern formation | leaf vascular tissue pattern formation | petal development	Publication:501680455|PMID:11311158 | Publication:501728970|PMID:18849474 | Publication:501720988|PMID:17293570 | Publication:501720988|PMID:17293570 | Publication:501714973|PMID:15821980 | Publication:501722551|PMID:17559509 | Publication:501714973|PMID:15821980
evm.model.Chr1.475	NAC	AT3G15510.1	Eucgr.F01091.1.p	Sme2.5_00641.1_g00006.1	ATNAC2 (ARABIDOPSIS NAC DOMAIN CONTAINING PROTEIN 2); transcription factor	Note of caution: not to be confused with another protein (AtNAC6 locus AT5G39610) which on occasion has also been referred to as AtNAC2.	ARABIDOPSIS NAC DOMAIN CONTAINING PROTEIN 2 (ATNAC2); FUNCTIONS IN: transcription factor activity; INVOLVED IN: multicellular organismal development, regulation of transcription; LOCATED IN: cellular_component unknown; EXPRESSED IN: 13 plant structures; EXPRESSED DURING: LP.06 six leaves visible, 4 anthesis, LP.04 four leaves visible, petal differentiation and expansion stage; CONTAINS InterPro D…	GO:0005575	cellular_component	Communication:1345790	GO:0003700 | GO:0003700	transcription factor activity | transcription factor activity	Publication:1546477 | Publication:1345963|PMID:11118137	GO:0007275 | GO:0045449	multicellular organismal development | regulation of transcription	Communication:501714663 | AnalysisReference:501730468
evm.model.Chr14.808	FAR1	AT2G27110.2	Eucgr.I01547.1.p	Sme2.5_01096.1_g00012.1	FRS3 (FAR1-related sequence 3); zinc ion binding		FAR1-related sequence 3 (FRS3); FUNCTIONS IN: zinc ion binding; INVOLVED IN: response to red or far red light; LOCATED IN: cellular_component unknown; EXPRESSED IN: 22 plant structures; EXPRESSED DURING: 13 growth stages; CONTAINS InterPro DOMAIN/s: MULE transposase, conserved domain (InterPro:IPR018289), Zinc finger, PMZ-type (InterPro:IPR006564), Zinc finger, SWIM-type (InterPro:IPR007527); BES…	GO:0005575	cellular_component	Communication:1345790	GO:0008270	zinc ion binding	AnalysisReference:501730468	GO:0009639	response to red or far red light	Communication:501714663
evm.model.Chr14.835	NF-YB	AT2G27470.1	Eucgr.J00499.1.p	Sme2.5_01490.1_g00005.1	NF-YB11 (NUCLEAR FACTOR Y, SUBUNIT B11); transcription factor		NUCLEAR FACTOR Y, SUBUNIT B11 (NF-YB11); FUNCTIONS IN: transcription factor activity; INVOLVED IN: regulation of transcription; LOCATED IN: intracellular; EXPRESSED IN: 21 plant structures; EXPRESSED DURING: 13 growth stages; CONTAINS InterPro DOMAIN/s: Transcription factor CBF/NF-Y/archaeal histone (InterPro:IPR003958), Histone-fold (InterPro:IPR009072); BEST Arabidopsis thaliana protein match i…	GO:0005622	intracellular	AnalysisReference:501730468	GO:0003700	transcription factor activity	Publication:1345963|PMID:11118137	GO:0045449	regulation of transcription	Publication:1345963|PMID:11118137
evm.model.Chr14.878	bZIP	AT1G08320.3	Eucgr.J00491.1.p	Sme2.5_03810.1_g00007.1	bZIP family transcription factor		bZIP family transcription factor; FUNCTIONS IN: transcription factor activity, DNA binding; INVOLVED IN: regulation of transcription, DNA-dependent; LOCATED IN: nucleus; EXPRESSED IN: 9 plant structures; EXPRESSED DURING: 6 growth stages; CONTAINS InterPro DOMAIN/s: Basic-leucine zipper (bZIP) transcription factor (InterPro:IPR004827), bZIP transcription factor, bZIP-1 (InterPro:IPR011616); BEST …	GO:0005634 | GO:0009507	nucleus | chloroplast	AnalysisReference:501730468 | AnalysisReference:501730133	GO:0003677 | GO:0003700	DNA binding | transcription factor activity	Communication:501714663 | Publication:1547369|PMID:11906833	GO:0006355	regulation of transcription, DNA-dependent	AnalysisReference:501730468
evm.model.Chr14.920	Trihelix	AT1G76870.1	Eucgr.J00785.1.p	Sme2.5_30117.1_g00001.1			FUNCTIONS IN: molecular_function unknown; INVOLVED IN: biological_process unknown; LOCATED IN: cellular_component unknown; EXPRESSED IN: 16 plant structures; EXPRESSED DURING: 11 growth stages; BEST Arabidopsis thaliana protein match is: transcription factor (TAIR:AT1G21200.1); Has 324 Blast hits to 269 proteins in 64 species: Archae - 0; Bacteria - 2; Metazoa - 125; Fungi - 12; Plants - 63; Viru…	GO:0005575	cellular_component	Communication:1345790	GO:0003674	molecular_function	Communication:501683652	GO:0008150	biological_process	Communication:1345790
evm.model.Chr14.960	EIL	AT1G73730.1	Eucgr.B03664.2.p	Sme2.5_02331.1_g00001.1	EIL3 (ETHYLENE-INSENSITIVE3-LIKE3); DNA binding / transcription factor	Encodes a putative transcription factor involved in ethylene signalling. Isolated DNA binding domain has been shown to bind DNA in vitro.	ETHYLENE-INSENSITIVE3-LIKE3 (EIL3); FUNCTIONS IN: transcription factor activity, DNA binding; INVOLVED IN: cellular response to sulfate starvation, ethylene mediated signaling pathway, sulfur metabolic process, regulation of transcription; LOCATED IN: nucleus; EXPRESSED IN: 23 plant structures; EXPRESSED DURING: 15 growth stages; CONTAINS InterPro DOMAIN/s: Ethylene insensitive 3 (InterPro:IPR006…	GO:0005634	nucleus	AnalysisReference:501730468	GO:0003677 | GO:0003700 | GO:0003700	DNA binding | transcription factor activity | transcription factor activity	Publication:501715194|PMID:15811366 | Publication:3192|PMID:9215635 | Publication:1345963|PMID:11118137	GO:0006790 | GO:0009873 | GO:0009970 | GO:0045449	sulfur metabolic process | ethylene mediated signaling pathway | cellular response to sulfate starvation | regulation of transcription	Publication:501720335|PMID:17114350 | Publication:3192|PMID:9215635 | Publication:501720335|PMID:17114350 | Publication:1345963|PMID:11118137
evm.model.Chr15.1007	SRS	AT3G51060.1	Eucgr.J02389.1.p	Sme2.5_01553.1_g00006.1	STY1 (STYLISH 1); protein heterodimerization/ transcription factor	A member of SHI gene family. Arabidopsis thaliana has ten members that encode proteins with a RING finger-like zinc finger motif. Despite being highly divergent in sequence, many of the SHI-related genes are partially redundant in function and synergistically promote gynoecium, stamen and leaf development in Arabidopsis. STY1/STY2 double mutants showed defective style, stigma as well as serrated …	STYLISH 1 (STY1); FUNCTIONS IN: transcription factor activity, protein heterodimerization activity; INVOLVED IN: auxin homeostasis, style development, xylem and phloem pattern formation, negative regulation of gibberellic acid mediated signaling, stigma development; LOCATED IN: nucleus; EXPRESSED IN: 6 plant structures; CONTAINS InterPro DOMAIN/s: Lateral Root Primordium type 1, C-terminal (Inter…	GO:0005634	nucleus	Publication:501682698|PMID:12361963	GO:0003700 | GO:0046982	transcription factor activity | protein heterodimerization activity	Publication:1546494 | Publication:501719488|PMID:16740146	GO:0009938 | GO:0010051 | GO:0010252 | GO:0048479 | GO:0048480	negative regulation of gibberellic acid mediated signaling | xylem and phloem pattern formation | auxin homeostasis | style development | stigma development	Publication:1546494 | Publication:501682698|PMID:12361963 | Publication:501719489|PMID:16740145 | Publication:501682698|PMID:12361963 | Publication:501682698|PMID:12361963
evm.model.Chr15.1014	GATA	AT5G66320.2	Eucgr.I02372.1.p	Sme2.5_01085.1_g00003.1	zinc finger (GATA type) family protein	Encodes GATA transcription factor gene GNC, involved in regulating carbon and nitrogen metabolism. Expression occurs in aerial tissue at an early stage of development and is inducible by nitrate.	zinc finger (GATA type) family protein; FUNCTIONS IN: transcription factor activity; INVOLVED IN: regulation of transcription, DNA-dependent; LOCATED IN: nucleus; EXPRESSED IN: 21 plant structures; EXPRESSED DURING: 13 growth stages; CONTAINS InterPro DOMAIN/s: Zinc finger, NHR/GATA-type (InterPro:IPR013088), Transcription factor, GATA, plant (InterPro:IPR016679), Zinc finger, GATA-type (InterPro…	GO:0005634	nucleus	AnalysisReference:501730468	GO:0003700 | GO:0003700	transcription factor activity | transcription factor activity	Communication:501714663 | Publication:1345963|PMID:11118137	GO:0006355	regulation of transcription, DNA-dependent	AnalysisReference:501730468
evm.model.Chr15.1041	NAC	AT2G18060.1	Eucgr.I02366.2.p	Sme2.5_01611.1_g00008.1	VND1 (VASCULAR RELATED NAC-DOMAIN PROTEIN 1); transcription factor	Encodes a NAC-domain transcription factor. Expressed in the vascular tissue.	VASCULAR RELATED NAC-DOMAIN PROTEIN 1 (VND1); FUNCTIONS IN: transcription factor activity; INVOLVED IN: response to chitin, regulation of transcription; LOCATED IN: cellular_component unknown; EXPRESSED IN: 6 plant structures; EXPRESSED DURING: petal differentiation and expansion stage; CONTAINS InterPro DOMAIN/s: No apical meristem (NAM) protein (InterPro:IPR003441); BEST Arabidopsis thaliana pr…	GO:0005575	cellular_component	Communication:1345790	GO:0003700	transcription factor activity	Publication:1345963|PMID:11118137	GO:0010200 | GO:0045449	response to chitin | regulation of transcription	Publication:501722879|PMID:17722694 | Publication:1345963|PMID:11118137
evm.model.Chr15.1044	BBR-BPC	AT5G42520.1	Eucgr.D01054.1.p	Sme2.5_05661.1_g00006.1	ATBPC6; DNA binding / transcription factor		ATBPC6; FUNCTIONS IN: transcription factor activity, DNA binding; INVOLVED IN: regulation of transcription, DNA-dependent; LOCATED IN: nucleus; EXPRESSED IN: 22 plant structures; EXPRESSED DURING: 13 growth stages; CONTAINS InterPro DOMAIN/s: GAGA binding-like (InterPro:IPR010409); BEST Arabidopsis thaliana protein match is: BPC4 (BASIC PENTACYSTEINE 4); DNA binding / transcription factor (TAIR:A…	GO:0005634	nucleus	Publication:501711763|PMID:14731261	GO:0003677 | GO:0003700	DNA binding | transcription factor activity	Publication:501711763|PMID:14731261 | Publication:501711763|PMID:14731261	GO:0006355	regulation of transcription, DNA-dependent	Publication:501711763|PMID:14731261
evm.model.Chr15.1127	bZIP	AT4G35900.1	Eucgr.H00931.1.p	Sme2.5_03302.1_g00002.1	FD; DNA binding / protein binding / transcription activator/ transcription factor	bZIP protein required for positive regulation of flowering. Mutants are late flowering. FD interacts with FT to promote flowering.Expressed in the shoot apex in floral anlagen, then declines in floral primordia.	FD; FUNCTIONS IN: protein binding, transcription factor activity, transcription activator activity, DNA binding; INVOLVED IN: positive regulation of flower development, regulation of flower development, photoperiodism; LOCATED IN: nucleus; EXPRESSED IN: shoot apex, leaf whorl, embryo, flower, seed; EXPRESSED DURING: F mature embryo stage, petal differentiation and expansion stage, D bilateral sta…	GO:0005634	nucleus	Publication:501718823|PMID:16099979	GO:0003677 | GO:0003700 | GO:0003700 | GO:0005515 | GO:0005515 | GO:0016563	DNA binding | transcription factor activity | transcription factor activity | protein binding | protein binding | transcription activator activity	Communication:501714663 | Publication:1345963|PMID:11118137 | Publication:1547369|PMID:11906833 | Publication:501718823|PMID:16099979 | Publication:501717507|PMID:16099980 | Publication:501717507|PMID:16099980	GO:0009648 | GO:0009909 | GO:0009909 | GO:0009911	photoperiodism | regulation of flower development | regulation of flower development | positive regulation of flower development	Publication:2560|PMID:9615462 | Publication:501718823|PMID:16099979 | Publication:1546988 | Publication:5500|PMID:1896021
evm.model.Chr15.116	LBD	AT3G27650.1	Eucgr.I01750.1.p	Sme2.5_00740.1_g00009.1	LBD25 (LOB DOMAIN-CONTAINING PROTEIN 25)		LOB DOMAIN-CONTAINING PROTEIN 25 (LBD25); INVOLVED IN: biological_process unknown; LOCATED IN: cellular_component unknown; EXPRESSED IN: flower; EXPRESSED DURING: petal differentiation and expansion stage; CONTAINS InterPro DOMAIN/s: Lateral organ boundaries, LOB (InterPro:IPR004883); BEST Arabidopsis thaliana protein match is: LOB (LATERAL ORGAN BOUNDARIES) (TAIR:AT5G63090.4); Has 554 Blast hits…	GO:0005575	cellular_component	Communication:1345790				GO:0008150	biological_process	Communication:1345790
evm.model.Chr15.1196	GRAS	AT4G08250.1	Eucgr.I00236.1.p	Sme2.5_04024.1_g00004.1	scarecrow transcription factor family protein		scarecrow transcription factor family protein; FUNCTIONS IN: transcription factor activity; INVOLVED IN: regulation of transcription; LOCATED IN: cellular_component unknown; EXPRESSED IN: 8 plant structures; EXPRESSED DURING: 4 anthesis, petal differentiation and expansion stage, D bilateral stage, LP.12 twelve leaves visible; CONTAINS InterPro DOMAIN/s: GRAS transcription factor (InterPro:IPR005…	GO:0005575	cellular_component	Communication:1345790	GO:0003700 | GO:0003700	transcription factor activity | transcription factor activity	Communication:501714663 | Publication:1345963|PMID:11118137	GO:0045449	regulation of transcription	Publication:1345963|PMID:11118137
evm.model.Chr15.1211	Trihelix	AT1G76880.1	Eucgr.F02707.1.p	Sme2.5_06171.1_g00008.1	trihelix DNA-binding protein, putative		trihelix DNA-binding protein, putative; FUNCTIONS IN: transcription factor activity; INVOLVED IN: regulation of transcription; EXPRESSED IN: 23 plant structures; EXPRESSED DURING: 13 growth stages; CONTAINS InterPro DOMAIN/s: SANT, DNA-binding (InterPro:IPR001005), MADF domain (InterPro:IPR006578), MYB-like (InterPro:IPR017877); BEST Arabidopsis thaliana protein match is: GT2; transcription facto…				GO:0003700	transcription factor activity	Publication:1345963|PMID:11118137	GO:0045449	regulation of transcription	Publication:1345963|PMID:11118137
evm.model.Chr15.1240	GRAS	AT4G36710.1	Eucgr.H01257.1.p	Sme2.5_00099.1_g00002.1	transcription factor		transcription factor; FUNCTIONS IN: transcription factor activity; INVOLVED IN: regulation of transcription; LOCATED IN: cellular_component unknown; EXPRESSED IN: 22 plant structures; EXPRESSED DURING: 12 growth stages; CONTAINS InterPro DOMAIN/s: GRAS transcription factor (InterPro:IPR005202); BEST Arabidopsis thaliana protein match is: scarecrow-like transcription factor 6 (SCL6) (TAIR:AT4G0015…	GO:0005575	cellular_component	Communication:1345790	GO:0003700 | GO:0003700	transcription factor activity | transcription factor activity	Communication:501714663 | Publication:1345963|PMID:11118137	GO:0045449	regulation of transcription	Publication:1345963|PMID:11118137
evm.model.Chr15.1288	Dof	AT1G51700.1	Eucgr.F03105.1.p	Sme2.5_06310.1_g00004.1	ADOF1; DNA binding / transcription factor	Encodes dof zinc finger protein (adof1).	ADOF1; FUNCTIONS IN: transcription factor activity, DNA binding; INVOLVED IN: response to chitin, regulation of transcription; LOCATED IN: cellular_component unknown; EXPRESSED IN: 21 plant structures; EXPRESSED DURING: 13 growth stages; CONTAINS InterPro DOMAIN/s: Zinc finger, Dof-type (InterPro:IPR003851); BEST Arabidopsis thaliana protein match is: ADOF2; DNA binding / transcription factor (TA…	GO:0005575	cellular_component	Communication:1345790	GO:0003677 | GO:0003700 | GO:0003700	DNA binding | transcription factor activity | transcription factor activity	Communication:501714663 | Publication:1345963|PMID:11118137 | Publication:501682896|PMID:12475498	GO:0010200 | GO:0045449	response to chitin | regulation of transcription	Publication:501722879|PMID:17722694 | Publication:1345963|PMID:11118137
evm.model.Chr15.1348	FAR1	AT4G38180.1	Eucgr.I01547.2.p	Sme2.5_01453.1_g00001.1	FRS5 (FAR1-related sequence 5); zinc ion binding		FAR1-related sequence 5 (FRS5); FUNCTIONS IN: zinc ion binding; INVOLVED IN: response to red or far red light; LOCATED IN: cellular_component unknown; EXPRESSED IN: 22 plant structures; EXPRESSED DURING: 13 growth stages; CONTAINS InterPro DOMAIN/s: MULE transposase, conserved domain (InterPro:IPR018289), Transcription factor, FAR1-related (InterPro:IPR004330), Zinc finger, PMZ-type (InterPro:IPR…	GO:0005575	cellular_component	Communication:1345790	GO:0008270	zinc ion binding	AnalysisReference:501730468	GO:0009639	response to red or far red light	Communication:501714663
evm.model.Chr15.1395.2	bZIP	AT5G65210.2	Eucgr.H04824.1.p	Sme2.5_02378.1_g00001.1	TGA1; DNA binding / calmodulin binding / transcription factor		TGA1; FUNCTIONS IN: transcription factor activity, calmodulin binding, DNA binding; INVOLVED IN: defense response to bacterium; LOCATED IN: nucleus; EXPRESSED IN: 17 plant structures; EXPRESSED DURING: 7 growth stages; CONTAINS InterPro DOMAIN/s: Basic-leucine zipper (bZIP) transcription factor (InterPro:IPR004827), bZIP transcription factor, bZIP-1 (InterPro:IPR011616); BEST Arabidopsis thaliana…	GO:0005634	nucleus	AnalysisReference:501730468	GO:0003677 | GO:0003700 | GO:0003700 | GO:0003700 | GO:0005516	DNA binding | transcription factor activity | transcription factor activity | transcription factor activity | calmodulin binding	Publication:5343|PMID:1446171 | Communication:501714663 | Publication:1345963|PMID:11118137 | Publication:1547369|PMID:11906833 | Publication:1546140|PMID:11782485	GO:0042742	defense response to bacterium	Publication:501721251|PMID:17369431
evm.model.Chr15.1456	EIL	AT5G10120.1	Eucgr.I00420.1.p	Sme2.5_05928.1_g00003.1	ethylene insensitive 3 family protein		ethylene insensitive 3 family protein; FUNCTIONS IN: transcription factor activity; INVOLVED IN: regulation of transcription; LOCATED IN: nucleus; EXPRESSED IN: stem, hypocotyl, flower, root, seed; EXPRESSED DURING: F mature embryo stage, petal differentiation and expansion stage; CONTAINS InterPro DOMAIN/s: Ethylene insensitive 3 (InterPro:IPR006957); BEST Arabidopsis thaliana protein match is: …	GO:0005634	nucleus	AnalysisReference:501730468	GO:0003700	transcription factor activity	Publication:1345963|PMID:11118137	GO:0045449	regulation of transcription	Publication:1345963|PMID:11118137
evm.model.Chr15.1477	GRAS	AT4G37650.1	Eucgr.I00704.1.p	Sme2.5_00127.1_g00012.1	SHR (SHORT ROOT); protein binding / sequence-specific DNA binding / transcription factor	Involved in radial organization of the root and shoot axial organs. Essential for normal shoot gravitropism. The protein moves in a highly specific manner from the cells of the stele in which it is synthesized outward. Movement requires sequences within the GRAS and VHIID domains.	SHORT ROOT (SHR); FUNCTIONS IN: protein binding, transcription factor activity, sequence-specific DNA binding; INVOLVED IN: radial pattern formation, regulation of hormone metabolic process, asymmetric cell division; LOCATED IN: nucleus; EXPRESSED IN: 20 plant structures; EXPRESSED DURING: 13 growth stages; CONTAINS InterPro DOMAIN/s: GRAS transcription factor (InterPro:IPR005202); BEST Arabidops…	GO:0005634	nucleus	Publication:501680554|PMID:11565032	GO:0003700 | GO:0003700 | GO:0003700 | GO:0003700 | GO:0005515 | GO:0005515 | GO:0005515 | GO:0005515 | GO:0043565 | GO:0043565	transcription factor activity | transcription factor activity | transcription factor activity | transcription factor activity | protein binding | protein binding | protein binding | protein binding | sequence-specific DNA binding | sequence-specific DNA binding	Communication:501714663 | Publication:1345963|PMID:11118137 | Publication:342|PMID:10850497 | Publication:501718840|PMID:16640459 | Publication:501721367|PMID:17446396 | Publication:501723231|PMID:17785527 | Publication:501723231|PMID:17785527 | Publication:501721367|PMID:17446396 | Publication:501718840|PMID:16640459 | Publication:501721367|PMID:17446396	GO:0008356 | GO:0009956 | GO:0032350	asymmetric cell division | radial pattern formation | regulation of hormone metabolic process	Publication:342|PMID:10850497 | Publication:342|PMID:10850497 | Publication:501718840|PMID:16640459
evm.model.Chr15.1493	LBD	AT5G67420.1	Eucgr.H02293.1.p	Sme2.5_13510.1_g00001.1	LBD37 (LOB DOMAIN-CONTAINING PROTEIN 37)		LOB DOMAIN-CONTAINING PROTEIN 37 (LBD37); INVOLVED IN: biological_process unknown; LOCATED IN: cellular_component unknown; EXPRESSED IN: 23 plant structures; EXPRESSED DURING: 13 growth stages; CONTAINS InterPro DOMAIN/s: Lateral organ boundaries, LOB (InterPro:IPR004883); BEST Arabidopsis thaliana protein match is: LBD38 (LOB DOMAIN-CONTAINING PROTEIN 38) (TAIR:AT3G49940.1); Has 361 Blast hits t…	GO:0005575	cellular_component	Communication:1345790				GO:0008150	biological_process	Communication:1345790
evm.model.Chr15.1504	GRAS	AT3G49950.1	Eucgr.H02292.1.p	Sme2.5_02111.1_g00009.1	scarecrow transcription factor family protein		scarecrow transcription factor family protein; FUNCTIONS IN: transcription factor activity; INVOLVED IN: regulation of transcription; EXPRESSED IN: shoot apex; CONTAINS InterPro DOMAIN/s: GRAS transcription factor (InterPro:IPR005202); BEST Arabidopsis thaliana protein match is: unknown protein (TAIR:AT5G67411.1); Has 1165 Blast hits to 1150 proteins in 165 species: Archae - 0; Bacteria - 2; Meta…				GO:0003700 | GO:0003700	transcription factor activity | transcription factor activity	Communication:501714663 | Publication:1345963|PMID:11118137	GO:0045449	regulation of transcription	Publication:1345963|PMID:11118137
evm.model.Chr15.1706	NAC	AT2G46770.1	Eucgr.E01053.1.p	Sme2.5_00661.1_g00008.1	EMB2301 (EMBRYO DEFECTIVE 2301); transcription activator/ transcription factor	NAC transcription factor NST1. NST1 and NST2 are redundant in regulating secondary wall thickening in anther walls and siliques. NST1 promoter was detected in various tissues in which lignified secondary walls develop.	EMBRYO DEFECTIVE 2301 (EMB2301); FUNCTIONS IN: transcription factor activity, transcription activator activity; INVOLVED IN: in 6 processes; LOCATED IN: cellular_component unknown; EXPRESSED IN: 10 plant structures; CONTAINS InterPro DOMAIN/s: No apical meristem (NAM) protein (InterPro:IPR003441); BEST Arabidopsis thaliana protein match is: ANAC066 (ARABIDOPSIS NAC DOMAIN PROTEIN 66); transcripti…	GO:0005575	cellular_component	Communication:1345790	GO:0003700 | GO:0016563	transcription factor activity | transcription activator activity	Publication:1345963|PMID:11118137 | Publication:501728868|PMID:18952777	GO:0007275 | GO:0009793 | GO:0009809 | GO:0009834 | GO:0009834 | GO:0009901 | GO:0010047	multicellular organismal development | embryonic development ending in seed dormancy | lignin biosynthetic process | secondary cell wall biogenesis | secondary cell wall biogenesis | anther dehiscence | fruit dehiscence	Communication:501714663 | Communication:501718471 | Publication:501720740|PMID:17237351 | Publication:501717929|PMID:16214898 | Publication:501720740|PMID:17237351 | Publication:501717929|PMID:16214898 | Publication:501727253|PMID:18657234
evm.model.Chr15.1821	NAC	AT1G65910.1	Eucgr.F02910.1.p	Sme2.5_00172.1_g00029.1	anac028 (Arabidopsis NAC domain containing protein 28); transcription factor		Arabidopsis NAC domain containing protein 28 (anac028); FUNCTIONS IN: transcription factor activity; INVOLVED IN: multicellular organismal development, regulation of transcription; LOCATED IN: cellular_component unknown; EXPRESSED IN: 19 plant structures; EXPRESSED DURING: 10 growth stages; CONTAINS InterPro DOMAIN/s: No apical meristem (NAM) protein (InterPro:IPR003441); BEST Arabidopsis thalian…	GO:0005575	cellular_component	Communication:1345790	GO:0003700	transcription factor activity	Publication:1345963|PMID:11118137	GO:0007275 | GO:0045449	multicellular organismal development | regulation of transcription	Communication:501714663 | AnalysisReference:501730468
evm.model.Chr15.1868	bHLH	AT5G09750.1	Eucgr.H04946.1.p	Sme2.5_01618.1_g00007.1	HEC3 (HECATE 3); DNA binding / transcription factor		HECATE 3 (HEC3); FUNCTIONS IN: transcription factor activity, DNA binding; INVOLVED IN: transmitting tissue development, carpel formation, regulation of transcription; LOCATED IN: nucleus; EXPRESSED IN: transmitting tissue, stigma, funicle, vascular system, septum; EXPRESSED DURING: gynoecium developmental stages, flower development stages; CONTAINS InterPro DOMAIN/s: Basic helix-loop-helix dimer…	GO:0005634	nucleus	AnalysisReference:501730468	GO:0003677 | GO:0003700 | GO:0003700 | GO:0003700	DNA binding | transcription factor activity | transcription factor activity | transcription factor activity	Communication:501714663 | Communication:501714663 | Publication:1345963|PMID:11118137 | Publication:501705886|PMID:12679534	GO:0010500 | GO:0045449 | GO:0048462	transmitting tissue development | regulation of transcription | carpel formation	Publication:501723168|PMID:17855426 | Publication:1345963|PMID:11118137 | Publication:501723168|PMID:17855426
evm.model.Chr15.1888	bHLH	AT4G37850.1	Eucgr.I02518.1.p	Sme2.5_00057.1_g00016.1	basic helix-loop-helix (bHLH) family protein		basic helix-loop-helix (bHLH) family protein; FUNCTIONS IN: transcription factor activity, DNA binding; INVOLVED IN: regulation of transcription; LOCATED IN: nucleus; CONTAINS InterPro DOMAIN/s: Basic helix-loop-helix dimerisation region bHLH (InterPro:IPR001092), Helix-loop-helix DNA-binding (InterPro:IPR011598); BEST Arabidopsis thaliana protein match is: basic helix-loop-helix (bHLH) family pr…	GO:0005634	nucleus	AnalysisReference:501730468	GO:0003677 | GO:0003700 | GO:0003700	DNA binding | transcription factor activity | transcription factor activity	Communication:501714663 | Publication:1345963|PMID:11118137 | Publication:501705886|PMID:12679534	GO:0045449	regulation of transcription	Publication:1345963|PMID:11118137
evm.model.Chr15.1898	bHLH	AT3G56970.1	Eucgr.A02250.1.p	Sme2.5_00186.1_g00004.1	BHLH038; DNA binding / transcription factor		BHLH038; FUNCTIONS IN: transcription factor activity, DNA binding; INVOLVED IN: regulation of transcription; LOCATED IN: nucleus; CONTAINS InterPro DOMAIN/s: Achaete-scute transcription factor related (InterPro:IPR015660), Basic helix-loop-helix dimerisation region bHLH (InterPro:IPR001092), Helix-loop-helix DNA-binding (InterPro:IPR011598); BEST Arabidopsis thaliana protein match is: BHLH039; DN…	GO:0005634	nucleus	AnalysisReference:501730468	GO:0003677 | GO:0003700 | GO:0003700	DNA binding | transcription factor activity | transcription factor activity	Communication:501714663 | Publication:1345963|PMID:11118137 | Publication:501705886|PMID:12679534	GO:0045449	regulation of transcription	Publication:1345963|PMID:11118137
evm.model.Chr15.1993	bZIP	AT2G22850.1	Eucgr.H02330.1.p	Sme2.5_07193.1_g00003.1	AtbZIP6 (Arabidopsis thaliana basic leucine-zipper 6); DNA binding / transcription factor		Arabidopsis thaliana basic leucine-zipper 6 (AtbZIP6); FUNCTIONS IN: transcription factor activity, DNA binding; INVOLVED IN: regulation of transcription, DNA-dependent; LOCATED IN: nucleus; EXPRESSED IN: 24 plant structures; EXPRESSED DURING: 12 growth stages; CONTAINS InterPro DOMAIN/s: Basic-leucine zipper (bZIP) transcription factor (InterPro:IPR004827), bZIP transcription factor, bZIP-1 (Int…	GO:0005634	nucleus	Publication:501718991|PMID:16581911	GO:0003677 | GO:0003700 | GO:0003700 | GO:0003700	DNA binding | transcription factor activity | transcription factor activity | transcription factor activity	Communication:501714663 | Communication:501714663 | Publication:1345963|PMID:11118137 | Publication:1547369|PMID:11906833	GO:0006355 | GO:0006355	regulation of transcription, DNA-dependent | "regulation of transcription, DNA-dependent"	Communication:501714663 | AnalysisReference:501730468
evm.model.Chr15.2035	CAMTA	AT5G64220.2	Eucgr.H04783.1.p	Sme2.5_00225.1_g00014.1	calmodulin-binding protein		calmodulin-binding protein; FUNCTIONS IN: transcription regulator activity, calmodulin binding; INVOLVED IN: biological_process unknown; EXPRESSED IN: 23 plant structures; EXPRESSED DURING: 13 growth stages; CONTAINS InterPro DOMAIN/s: CG-1 (InterPro:IPR005559), IQ calmodulin-binding region (InterPro:IPR000048), Ankyrin (InterPro:IPR002110); BEST Arabidopsis thaliana protein match is: EICBP.B (ET…				GO:0005516 | GO:0030528	calmodulin binding | transcription regulator activity	Publication:1546140|PMID:11782485 | Publication:501682352|PMID:12218065	GO:0008150	biological_process	Communication:1345790
evm.model.Chr15.2196	bHLH	AT1G72210.1	Eucgr.H04738.1.p	Sme2.5_01011.1_g00006.1	basic helix-loop-helix (bHLH) family protein (bHLH096)		basic helix-loop-helix (bHLH) family protein (bHLH096); FUNCTIONS IN: transcription factor activity, DNA binding; INVOLVED IN: regulation of transcription; LOCATED IN: nucleus; CONTAINS InterPro DOMAIN/s: Basic helix-loop-helix dimerisation region bHLH (InterPro:IPR001092), Helix-loop-helix DNA-binding (InterPro:IPR011598); BEST Arabidopsis thaliana protein match is: basic helix-loop-helix (bHLH)…	GO:0005634	nucleus	AnalysisReference:501730468	GO:0003677 | GO:0003700 | GO:0003700	DNA binding | transcription factor activity | transcription factor activity	Communication:501714663 | Publication:1345963|PMID:11118137 | Publication:501705886|PMID:12679534	GO:0045449	regulation of transcription	AnalysisReference:501730468
evm.model.Chr15.2234	ZF-HD	AT4G24660.1	Eucgr.F00403.1.p	Sme2.5_04712.1_g00002.1	ATHB22 (HOMEOBOX PROTEIN 22); DNA binding / transcription factor		HOMEOBOX PROTEIN 22 (ATHB22); FUNCTIONS IN: transcription factor activity, DNA binding; INVOLVED IN: embryonic development ending in seed dormancy; LOCATED IN: nucleus; EXPRESSED IN: 22 plant structures; EXPRESSED DURING: 13 growth stages; CONTAINS InterPro DOMAIN/s: Homeobox (InterPro:IPR001356), Homeobox, conserved site (InterPro:IPR017970), Homeobox domain, ZF-HD class (InterPro:IPR006455), ZF…	GO:0005634	nucleus	AnalysisReference:501730468	GO:0003677 | GO:0003700	DNA binding | transcription factor activity	Publication:501680378|PMID:11289511 | Communication:501714663	GO:0009793	embryonic development ending in seed dormancy	Publication:501714637|PMID:15634699
evm.model.Chr15.2270	Dof	AT5G65590.1	Eucgr.I00569.1.p	Sme2.5_02584.1_g00003.1	Dof-type zinc finger domain-containing protein		Dof-type zinc finger domain-containing protein; FUNCTIONS IN: transcription factor activity, DNA binding; INVOLVED IN: regulation of transcription; LOCATED IN: chloroplast; CONTAINS InterPro DOMAIN/s: Zinc finger, Dof-type (InterPro:IPR003851); BEST Arabidopsis thaliana protein match is: Dof-type zinc finger domain-containing protein (TAIR:AT4G38000.1); Has 626 Blast hits to 622 proteins in 44 sp…	GO:0009507	chloroplast	AnalysisReference:501730133	GO:0003677 | GO:0003700 | GO:0003700	DNA binding | transcription factor activity | transcription factor activity	Communication:501714663 | Publication:1345963|PMID:11118137 | Publication:501682896|PMID:12475498	GO:0045449	regulation of transcription	Publication:1345963|PMID:11118137
evm.model.Chr15.2307	GeBP	AT5G28040.1	Eucgr.B03921.1.p	Sme2.5_02456.1_g00009.1	transcription regulator		transcription regulator; FUNCTIONS IN: transcription regulator activity; EXPRESSED IN: 25 plant structures; EXPRESSED DURING: 13 growth stages; CONTAINS InterPro DOMAIN/s: Protein of unknown function DUF573 (InterPro:IPR007592); BEST Arabidopsis thaliana protein match is: transcription regulator (TAIR:AT3G04930.1); Has 185 Blast hits to 182 proteins in 24 species: Archae - 0; Bacteria - 12; Metaz…				GO:0030528	transcription regulator activity	Publication:501682971|PMID:12535344
evm.model.Chr15.293	HSF	AT2G26150.1	Eucgr.K03325.1.p	Sme2.5_00023.1_g00025.1	ATHSFA2; DNA binding / transcription factor	member of Heat Stress Transcription Factor (Hsf) family. Involved in response to misfolded protein accumulation in the cytosol. Regulated by alternative splicing and non-sense-mediated decay.	ATHSFA2; FUNCTIONS IN: transcription factor activity, DNA binding; INVOLVED IN: response to high light intensity, cellular response to unfolded protein, response to hydrogen peroxide, response to heat, response to chitin; LOCATED IN: endomembrane system, nucleus; EXPRESSED IN: 8 plant structures; EXPRESSED DURING: 4 anthesis, C globular stage, petal differentiation and expansion stage; CONTAINS I…	GO:0005634 | GO:0012505	nucleus | endomembrane system	AnalysisReference:501730468 | AnalysisReference:501730133	GO:0003677 | GO:0003700 | GO:0003700	DNA binding | transcription factor activity | transcription factor activity	Communication:501714663 | Communication:501714663 | Publication:1345963|PMID:11118137	GO:0009408 | GO:0009408 | GO:0009644 | GO:0010200 | GO:0034620 | GO:0034620 | GO:0034620 | GO:0042542	response to heat | response to heat | response to high light intensity | response to chitin | cellular response to unfolded protein | cellular response to unfolded protein | cellular response to unfolded protein | response to hydrogen peroxide	Publication:501712900|PMID:15247379 | Publication:501720058|PMID:17059409 | Publication:501720058|PMID:17059409 | Publication:501722879|PMID:17722694 | Publication:501729791|PMID:19244141 | Publication:501729791|PMID:19244141 | Publication:501729791|PMID:19244141 | Publication:501720058|PMID:17059409
evm.model.Chr15.297	bHLH	AT3G28857.1	Eucgr.J01215.1.p	Sme2.5_09229.1_g00001.1	transcription regulator		transcription regulator; FUNCTIONS IN: transcription regulator activity; INVOLVED IN: regulation of transcription; LOCATED IN: nucleus; CONTAINS InterPro DOMAIN/s: Basic helix-loop-helix dimerisation region bHLH (InterPro:IPR001092); BEST Arabidopsis thaliana protein match is: PRE1 (PACLOBUTRAZOL RESISTANCE1); DNA binding / transcription factor (TAIR:AT5G39860.1); Has 72 Blast hits to 72 proteins…	GO:0005634	nucleus	AnalysisReference:501730468	GO:0030528	transcription regulator activity	AnalysisReference:501730468	GO:0045449	regulation of transcription	AnalysisReference:501730468
evm.model.Chr15.301	bHLH	AT3G47640.2	Eucgr.B00470.1.p	Sme2.5_00563.1_g00003.1	basic helix-loop-helix (bHLH) family protein		basic helix-loop-helix (bHLH) family protein; FUNCTIONS IN: transcription factor activity, DNA binding; INVOLVED IN: regulation of transcription; LOCATED IN: nucleus, chloroplast; EXPRESSED IN: 22 plant structures; EXPRESSED DURING: 13 growth stages; CONTAINS InterPro DOMAIN/s: Basic helix-loop-helix dimerisation region bHLH (InterPro:IPR001092), Helix-loop-helix DNA-binding (InterPro:IPR011598);…	GO:0005634 | GO:0009507	nucleus | chloroplast	AnalysisReference:501730468 | AnalysisReference:501730133	GO:0003677 | GO:0003700 | GO:0003700	DNA binding | transcription factor activity | transcription factor activity	Communication:501714663 | Publication:1345963|PMID:11118137 | Publication:501705886|PMID:12679534	GO:0045449	regulation of transcription	Publication:1345963|PMID:11118137
evm.model.Chr15.311	ZF-HD	AT3G28917.1	Eucgr.K02471.1.p	Sme2.5_02806.1_g00003.1	MIF2 (MINI ZINC FINGER 2); DNA binding		MINI ZINC FINGER 2 (MIF2); FUNCTIONS IN: DNA binding; INVOLVED IN: biological_process unknown; EXPRESSED IN: stem, fruit, flower, inflorescence; CONTAINS InterPro DOMAIN/s: ZF-HD homeobox protein Cys/His-rich dimerisation region (InterPro:IPR006456); BEST Arabidopsis thaliana protein match is: MIF3 (MINI ZINC FINGER) (TAIR:AT1G18835.1); Has 224 Blast hits to 224 proteins in 23 species: Archae - 0…				GO:0003677	DNA binding	Publication:501718397|PMID:16412086	GO:0008150	biological_process	Communication:1345790
evm.model.Chr15.312	ZF-HD	AT5G15210.1	Eucgr.F00403.1.p	Sme2.5_02806.1_g00001.1	ATHB30 (ARABIDOPSIS THALIANA HOMEOBOX PROTEIN 30); DNA binding / transcription factor	Encodes ZFHD3, a member of the zinc finger homeodomain transcriptional factor family.	ARABIDOPSIS THALIANA HOMEOBOX PROTEIN 30 (ATHB30); FUNCTIONS IN: transcription factor activity, DNA binding; INVOLVED IN: regulation of transcription; EXPRESSED IN: 19 plant structures; EXPRESSED DURING: 9 growth stages; CONTAINS InterPro DOMAIN/s: Homeobox domain, ZF-HD class (InterPro:IPR006455), ZF-HD homeobox protein Cys/His-rich dimerisation region (InterPro:IPR006456), Homeodomain-related (…				GO:0003677 | GO:0003700	DNA binding | transcription factor activity	Publication:501718353|PMID:16428600 | Communication:501714663	GO:0045449	regulation of transcription	AnalysisReference:501730468
evm.model.Chr15.313	ZF-HD	AT5G15210.1	Eucgr.I02434.1.p	Sme2.5_02806.1_g00001.1	ATHB30 (ARABIDOPSIS THALIANA HOMEOBOX PROTEIN 30); DNA binding / transcription factor	Encodes ZFHD3, a member of the zinc finger homeodomain transcriptional factor family.	ARABIDOPSIS THALIANA HOMEOBOX PROTEIN 30 (ATHB30); FUNCTIONS IN: transcription factor activity, DNA binding; INVOLVED IN: regulation of transcription; EXPRESSED IN: 19 plant structures; EXPRESSED DURING: 9 growth stages; CONTAINS InterPro DOMAIN/s: Homeobox domain, ZF-HD class (InterPro:IPR006455), ZF-HD homeobox protein Cys/His-rich dimerisation region (InterPro:IPR006456), Homeodomain-related (…				GO:0003677 | GO:0003700	DNA binding | transcription factor activity	Publication:501718353|PMID:16428600 | Communication:501714663	GO:0045449	regulation of transcription	AnalysisReference:501730468
evm.model.Chr15.32	TCP	AT3G27010.1	Eucgr.B03529.1.p	Sme2.5_11392.1_g00002.1	AT-TCP20; transcription factor	Belongs to a TCP protein transcription factor family. Members of this family contain a predicted basic-helix-loop-helix domain involved in DNA binding. Related to rice PCF1 and PCF2 genes. Binds to the GCCCR element of CYCB1;1. Involved in regulation of expression of cell cycle control and ribosomal protein genes.	AT-TCP20; FUNCTIONS IN: transcription factor activity; INVOLVED IN: anatomical structure morphogenesis, cell cycle; LOCATED IN: cellular_component unknown; EXPRESSED IN: 6 plant structures; EXPRESSED DURING: LP.10 ten leaves visible, petal differentiation and expansion stage, D bilateral stage, E expanded cotyledon stage; CONTAINS InterPro DOMAIN/s: Transcription factor, TCP (InterPro:IPR005333),…	GO:0005575	cellular_component	Communication:1345790	GO:0003700 | GO:0003700 | GO:0003700	transcription factor activity | transcription factor activity | transcription factor activity	Publication:501683565|PMID:12631321 | Communication:501714663 | Publication:1345963|PMID:11118137	GO:0009653	anatomical structure morphogenesis	Publication:501683565|PMID:12631321
evm.model.Chr15.335	NAC	AT5G61430.1	Eucgr.B00529.1.p	Sme2.5_00161.1_g00008.1	ANAC100 (ARABIDOPSIS NAC DOMAIN CONTAINING PROTEIN 100); transcription factor		ARABIDOPSIS NAC DOMAIN CONTAINING PROTEIN 100 (ANAC100); FUNCTIONS IN: transcription factor activity; INVOLVED IN: multicellular organismal development, regulation of transcription; LOCATED IN: cellular_component unknown; EXPRESSED IN: 9 plant structures; EXPRESSED DURING: 4 anthesis, LP.04 four leaves visible, petal differentiation and expansion stage; CONTAINS InterPro DOMAIN/s: No apical meris…	GO:0005575	cellular_component	Communication:1345790	GO:0003700	transcription factor activity	Publication:1345963|PMID:11118137	GO:0007275 | GO:0045449	multicellular organismal development | regulation of transcription	Communication:501714663 | AnalysisReference:501730468
evm.model.Chr15.341	Dof	AT5G39660.1	Eucgr.I01947.1.p	Sme2.5_00669.1_g00003.1	CDF2 (CYCLING DOF FACTOR 2); DNA binding / protein binding / transcription factor	Dof-type zinc finger domain-containing protein, identical to H-protein promoter binding factor-2a GI:3386546 from (Arabidopsis thaliana). Interacts with LKP2 and FKF1, but its overexpression does not change flowering time under short or long day conditions.	CYCLING DOF FACTOR 2 (CDF2); FUNCTIONS IN: protein binding, transcription factor activity, DNA binding; INVOLVED IN: regulation of timing of transition from vegetative to reproductive phase, regulation of transcription; LOCATED IN: cellular_component unknown; EXPRESSED IN: 22 plant structures; EXPRESSED DURING: 12 growth stages; CONTAINS InterPro DOMAIN/s: Zinc finger, Dof-type (InterPro:IPR00385…	GO:0005575	cellular_component	Communication:1345790	GO:0003677 | GO:0003700 | GO:0003700 | GO:0005515 | GO:0005515	DNA binding | transcription factor activity | transcription factor activity | protein binding | protein binding	Communication:501714663 | Publication:1345963|PMID:11118137 | Publication:501682896|PMID:12475498 | Publication:501717264|PMID:16002617 | Publication:501717264|PMID:16002617	GO:0045449	regulation of transcription	Publication:1345963|PMID:11118137
evm.model.Chr15.354	GRAS	AT1G50420.1	Eucgr.I02056.1.p	Sme2.5_00779.1_g00015.1	SCL3; transcription factor	Encodes a scarecrow-like protein (SCL3) Putative transcription factors interacting with the gene product of VHA-B1 (vacuolar ATPase subunit B1; as shown through yeast two-hybrid assay).	SCL3; FUNCTIONS IN: transcription factor activity; INVOLVED IN: response to gibberellin stimulus, regulation of transcription; LOCATED IN: nucleus; EXPRESSED IN: 23 plant structures; EXPRESSED DURING: 13 growth stages; CONTAINS InterPro DOMAIN/s: GRAS transcription factor (InterPro:IPR005202); BEST Arabidopsis thaliana protein match is: SCL21 (SCARECROW-LIKE 21); transcription factor (TAIR:AT2G04…	GO:0005634	nucleus	Publication:501720456|PMID:17081979	GO:0003700 | GO:0003700 | GO:0003700 | GO:0003700	transcription factor activity | transcription factor activity | transcription factor activity | transcription factor activity	Communication:501714663 | Publication:1345963|PMID:11118137 | Publication:1486|PMID:10341448 | Publication:1486|PMID:10341448	GO:0009739 | GO:0009739 | GO:0045449	response to gibberellin stimulus | response to gibberellin stimulus | regulation of transcription	Publication:501723369|PMID:17933900 | Publication:501723369|PMID:17933900 | Publication:1345963|PMID:11118137
evm.model.Chr15.366	TCP	AT3G02150.1	Eucgr.B00608.1.p	Sme2.5_00037.1_g00027.1	PTF1 (PLASTID TRANSCRIPTION FACTOR 1); transcription factor	a chloroplast trans-acting factor of the psbD light-responsive promoter.TCP gene involved in heterochronic control of leaf differentiation.	PLASTID TRANSCRIPTION FACTOR 1 (PTF1); FUNCTIONS IN: transcription factor activity; INVOLVED IN: cell differentiation, positive regulation of development, heterochronic, leaf morphogenesis, regulation of transcription; LOCATED IN: chloroplast; EXPRESSED IN: 21 plant structures; EXPRESSED DURING: 13 growth stages; CONTAINS InterPro DOMAIN/s: Transcription factor, TCP (InterPro:IPR005333), Transcri…	GO:0009507	chloroplast	Publication:501679389|PMID:11161017	GO:0003700 | GO:0003700	transcription factor activity | transcription factor activity	Communication:501714663 | Publication:1345963|PMID:11118137	GO:0009965 | GO:0030154 | GO:0045449 | GO:0045962	leaf morphogenesis | cell differentiation | regulation of transcription | "positive regulation of development, heterochronic"	Publication:501728682|PMID:18805992 | Publication:501728682|PMID:18805992 | Publication:1345963|PMID:11118137 | Publication:501728682|PMID:18805992
evm.model.Chr15.37	WRKY	AT5G13080.1	Eucgr.H03349.1.p	Sme2.5_02389.1_g00002.1	WRKY75; transcription factor	WRKY75 is one of several transcription factors induced during Pi deprivation. It is nuclear localized and regulated differentially during Pi starvation. RNAi mediated suppression of WRKY75 made the plants more susceptible to Pi stress as indicated by the higher accumulation of anthocyanin during Pi starvation.	WRKY75; FUNCTIONS IN: transcription factor activity; INVOLVED IN: regulation of transcription in response to stress, regulation of response to nutrient levels, regulation of transcription, DNA-dependent, lateral root development; LOCATED IN: nucleus; EXPRESSED IN: 6 plant structures; EXPRESSED DURING: 4 anthesis; CONTAINS InterPro DOMAIN/s: DNA-binding WRKY (InterPro:IPR003657); BEST Arabidopsis …	GO:0005634	nucleus	Publication:501720910|PMID:17322336	GO:0003700 | GO:0003700 | GO:0003700 | GO:0003700 | GO:0003700	transcription factor activity | transcription factor activity | transcription factor activity | transcription factor activity | transcription factor activity	Communication:501714663 | Publication:492|PMID:10785665 | Communication:1674991 | Publication:1345963|PMID:11118137 | Publication:492|PMID:10785665	GO:0006355 | GO:0032107 | GO:0043620 | GO:0048527	regulation of transcription, DNA-dependent | regulation of response to nutrient levels | regulation of transcription in response to stress | lateral root development	Communication:501714663 | Publication:501720910|PMID:17322336 | Publication:501720910|PMID:17322336 | Publication:501720910|PMID:17322336
evm.model.Chr15.428	WRKY	AT1G13960.1	Eucgr.B03189.1.p	Sme2.5_05222.1_g00004.1	WRKY4; DNA binding / transcription factor	Encodes WRKY DNA-binding protein 4 (WRKY4).	WRKY4; FUNCTIONS IN: transcription factor activity, DNA binding; INVOLVED IN: regulation of transcription, DNA-dependent; LOCATED IN: nucleus, chloroplast; EXPRESSED IN: 22 plant structures; EXPRESSED DURING: 10 growth stages; CONTAINS InterPro DOMAIN/s: DNA-binding WRKY (InterPro:IPR003657); BEST Arabidopsis thaliana protein match is: WRKY3; transcription factor (TAIR:AT2G03340.1); Has 3438 Blas…	GO:0005634 | GO:0009507	nucleus | chloroplast	AnalysisReference:501730468 | AnalysisReference:501730133	GO:0003677 | GO:0003700 | GO:0003700 | GO:0003700 | GO:0003700 | GO:0003700 | GO:0003700 | GO:0003700	DNA binding | transcription factor activity | transcription factor activity | transcription factor activity | transcription factor activity | transcription factor activity | transcription factor activity | transcription factor activity	Publication:501714711|PMID:15705956 | Communication:501714663 | Publication:492|PMID:10785665 | Publication:1345963|PMID:11118137 | Communication:1674991 | Communication:1674991 | Publication:492|PMID:10785665 | Publication:492|PMID:10785665	GO:0006355 | GO:0006355	regulation of transcription, DNA-dependent | "regulation of transcription, DNA-dependent"	Communication:501714663 | Publication:492|PMID:10785665
evm.model.Chr15.462	TCP	AT1G67260.2	Eucgr.B00699.1.p	Sme2.5_04228.1_g00002.1	TCP1; DNA binding / transcription factor	Encodes protein with TCP (TB1,CYC,PCF) domain which is likely to be involved in DNA binding and protein-protein interactions. Based on genome analysis, there is a 9-member gene family that possesses this domain in Arabidopsis. Orthologue of Antirrhinum gene CYCLOIDEA.	TCP1; FUNCTIONS IN: transcription factor activity, DNA binding; INVOLVED IN: flower development; LOCATED IN: cellular_component unknown; EXPRESSED IN: floral meristem; EXPRESSED DURING: 2 floral meristem notched, 1 floral meristem visible; CONTAINS InterPro DOMAIN/s: Transcription factor, TCP (InterPro:IPR005333), CYC/TB1, R domain (InterPro:IPR017888), Transcription factor TCP subgroup (InterPro…	GO:0005575	cellular_component	Communication:1345790	GO:0003677 | GO:0003700 | GO:0003700	DNA binding | transcription factor activity | transcription factor activity	Publication:1446|PMID:10363373 | Publication:501683550|PMID:12644657 | Publication:1345963|PMID:11118137	GO:0009908	flower development	Publication:501680689|PMID:11470410
evm.model.Chr15.463	TCP	AT1G67260.2	Eucgr.B00699.1.p	Sme2.5_04228.1_g00002.1	TCP1; DNA binding / transcription factor	Encodes protein with TCP (TB1,CYC,PCF) domain which is likely to be involved in DNA binding and protein-protein interactions. Based on genome analysis, there is a 9-member gene family that possesses this domain in Arabidopsis. Orthologue of Antirrhinum gene CYCLOIDEA.	TCP1; FUNCTIONS IN: transcription factor activity, DNA binding; INVOLVED IN: flower development; LOCATED IN: cellular_component unknown; EXPRESSED IN: floral meristem; EXPRESSED DURING: 2 floral meristem notched, 1 floral meristem visible; CONTAINS InterPro DOMAIN/s: Transcription factor, TCP (InterPro:IPR005333), CYC/TB1, R domain (InterPro:IPR017888), Transcription factor TCP subgroup (InterPro…	GO:0005575	cellular_component	Communication:1345790	GO:0003677 | GO:0003700 | GO:0003700	DNA binding | transcription factor activity | transcription factor activity	Publication:1446|PMID:10363373 | Publication:501683550|PMID:12644657 | Publication:1345963|PMID:11118137	GO:0009908	flower development	Publication:501680689|PMID:11470410
evm.model.Chr15.464	TCP	AT1G67260.2	Eucgr.B00699.1.p	Sme2.5_04228.1_g00002.1	TCP1; DNA binding / transcription factor	Encodes protein with TCP (TB1,CYC,PCF) domain which is likely to be involved in DNA binding and protein-protein interactions. Based on genome analysis, there is a 9-member gene family that possesses this domain in Arabidopsis. Orthologue of Antirrhinum gene CYCLOIDEA.	TCP1; FUNCTIONS IN: transcription factor activity, DNA binding; INVOLVED IN: flower development; LOCATED IN: cellular_component unknown; EXPRESSED IN: floral meristem; EXPRESSED DURING: 2 floral meristem notched, 1 floral meristem visible; CONTAINS InterPro DOMAIN/s: Transcription factor, TCP (InterPro:IPR005333), CYC/TB1, R domain (InterPro:IPR017888), Transcription factor TCP subgroup (InterPro…	GO:0005575	cellular_component	Communication:1345790	GO:0003677 | GO:0003700 | GO:0003700	DNA binding | transcription factor activity | transcription factor activity	Publication:1446|PMID:10363373 | Publication:501683550|PMID:12644657 | Publication:1345963|PMID:11118137	GO:0009908	flower development	Publication:501680689|PMID:11470410
evm.model.Chr15.550	Dof	AT3G50410.1	Eucgr.H01971.1.p	Sme2.5_01191.1_g00008.1	OBP1 (OBF BINDING PROTEIN 1); DNA binding / protein binding / transcription factor	Arabidopsis Dof protein containing a single 51-amino acid zinc finger DNA-binding domain, which may play an important roles in plant growth and development.	OBF BINDING PROTEIN 1 (OBP1); FUNCTIONS IN: protein binding, transcription factor activity, DNA binding; INVOLVED IN: response to auxin stimulus, positive regulation of transcription, positive regulation of cell cycle, cell wall modification, response to salicylic acid stimulus; EXPRESSED IN: 24 plant structures; EXPRESSED DURING: 9 growth stages; CONTAINS InterPro DOMAIN/s: Zinc finger, Dof-type…				GO:0003677 | GO:0003677 | GO:0003677 | GO:0003700 | GO:0003700 | GO:0005515	DNA binding | DNA binding | DNA binding | transcription factor activity | transcription factor activity | protein binding	Publication:4137|PMID:8718629 | Communication:501714663 | Publication:4137|PMID:8718629 | Publication:1345963|PMID:11118137 | Publication:501682896|PMID:12475498 | Publication:4137|PMID:8718629	GO:0009733 | GO:0009751 | GO:0042545 | GO:0045787 | GO:0045941	response to auxin stimulus | response to salicylic acid stimulus | cell wall modification | positive regulation of cell cycle | positive regulation of transcription	Publication:571|PMID:10758484 | Publication:571|PMID:10758484 | Publication:501727233|PMID:18665917 | Publication:501727233|PMID:18665917 | Publication:571|PMID:10758484
evm.model.Chr15.562	bHLH	AT5G65640.1	Eucgr.F02171.1.p	Sme2.5_03403.1_g00001.1	bHLH093 (beta HLH protein 93); DNA binding / transcription factor		beta HLH protein 93 (bHLH093); FUNCTIONS IN: transcription factor activity, DNA binding; INVOLVED IN: regulation of transcription; LOCATED IN: nucleus; EXPRESSED IN: 22 plant structures; EXPRESSED DURING: 13 growth stages; CONTAINS InterPro DOMAIN/s: Basic helix-loop-helix dimerisation region bHLH (InterPro:IPR001092), Helix-loop-helix DNA-binding (InterPro:IPR011598); BEST Arabidopsis thaliana p…	GO:0005634	nucleus	AnalysisReference:501730468	GO:0003677 | GO:0003700 | GO:0003700	DNA binding | transcription factor activity | transcription factor activity	Communication:501714663 | Publication:1345963|PMID:11118137 | Publication:501705886|PMID:12679534	GO:0045449	regulation of transcription	AnalysisReference:501730468
evm.model.Chr15.606	bHLH	AT5G37800.1	Eucgr.F02831.1.p	Sme2.5_06337.1_g00004.1	basic helix-loop-helix (bHLH) family protein		basic helix-loop-helix (bHLH) family protein; FUNCTIONS IN: transcription factor activity, DNA binding; INVOLVED IN: regulation of transcription; LOCATED IN: nucleus; CONTAINS InterPro DOMAIN/s: Basic helix-loop-helix dimerisation region bHLH (InterPro:IPR001092), Helix-loop-helix DNA-binding (InterPro:IPR011598); BEST Arabidopsis thaliana protein match is: basic helix-loop-helix (bHLH) family pr…	GO:0005634	nucleus	AnalysisReference:501730468	GO:0003677 | GO:0003700 | GO:0003700	DNA binding | transcription factor activity | transcription factor activity	Communication:501714663 | Publication:1345963|PMID:11118137 | Publication:501705886|PMID:12679534	GO:0045449	regulation of transcription	Publication:1345963|PMID:11118137
evm.model.Chr15.907	HSF	AT4G36990.1	Eucgr.I00929.1.p	Sme2.5_00010.1_g00004.1	HSF4 (HEAT SHOCK FACTOR 4); DNA binding / transcription factor/ transcription repressor	encodes a protein whose sequence is similar to heat shock factors that regulate the expression of heat shock proteins. Transcript level is increased in response to heat shock. However, overexpression of this gene did not result in the increase of decrease of heat shock proteins.	HEAT SHOCK FACTOR 4 (HSF4); FUNCTIONS IN: transcription repressor activity, transcription factor activity, DNA binding; INVOLVED IN: response to cyclopentenone, response to heat; LOCATED IN: nucleus; CONTAINS InterPro DOMAIN/s: Winged helix repressor DNA-binding (InterPro:IPR011991), Heat shock factor (HSF)-type, DNA-binding (InterPro:IPR000232); BEST Arabidopsis thaliana protein match is: AT-HSF…	GO:0005634	nucleus	AnalysisReference:501730468	GO:0003677 | GO:0003700 | GO:0003700 | GO:0016564	DNA binding | transcription factor activity | transcription factor activity | transcription repressor activity	Communication:501714663 | Communication:501714663 | Publication:1345963|PMID:11118137 | Publication:501729963|PMID:19324928	GO:0009408	response to heat	Publication:2459|PMID:9645433
evm.model.Chr15.944	GATA	AT3G50870.1	Eucgr.H04023.1.p	Sme2.5_00813.1_g00008.1	MNP (MONOPOLE); transcription factor	mutant has Embryo defect; GATA Factor Transcriptional Regulator	MONOPOLE (MNP); FUNCTIONS IN: transcription factor activity; INVOLVED IN: regulation of transcription, DNA-dependent; LOCATED IN: nucleus; EXPRESSED IN: 9 plant structures; EXPRESSED DURING: 6 growth stages; CONTAINS InterPro DOMAIN/s: Zinc finger, NHR/GATA-type (InterPro:IPR013088), Zinc finger, GATA-type (InterPro:IPR000679); BEST Arabidopsis thaliana protein match is: zinc finger (GATA type) f…	GO:0005634	nucleus	AnalysisReference:501730468	GO:0003700 | GO:0003700	transcription factor activity | transcription factor activity	Communication:501714663 | Publication:1345963|PMID:11118137	GO:0006355	regulation of transcription, DNA-dependent	AnalysisReference:501730468
evm.model.Chr15.949	ZF-HD	AT2G18350.1	Eucgr.I02434.1.p	Sme2.5_00813.1_g00012.1	AtHB24 (ARABIDOPSIS THALIANA HOMEOBOX PROTEIN 24); DNA binding / transcription factor		ARABIDOPSIS THALIANA HOMEOBOX PROTEIN 24 (AtHB24); FUNCTIONS IN: transcription factor activity, DNA binding; INVOLVED IN: regulation of transcription; LOCATED IN: cellular_component unknown; EXPRESSED IN: 19 plant structures; EXPRESSED DURING: 12 growth stages; CONTAINS InterPro DOMAIN/s: Homeobox domain, ZF-HD class (InterPro:IPR006455), ZF-HD homeobox protein Cys/His-rich dimerisation region (I…	GO:0005575	cellular_component	Communication:1345790	GO:0003677 | GO:0003700	DNA binding | transcription factor activity	Publication:501718353|PMID:16428600 | Communication:501714663	GO:0045449	regulation of transcription	AnalysisReference:501730468
evm.model.Chr15.956	bHLH	AT2G18300.1	Eucgr.I01279.1.p	Sme2.5_01734.1_g00001.1	basic helix-loop-helix (bHLH) family protein		basic helix-loop-helix (bHLH) family protein; FUNCTIONS IN: transcription factor activity; INVOLVED IN: response to cytokinin stimulus, regulation of transcription; LOCATED IN: nucleus; EXPRESSED IN: 13 plant structures; EXPRESSED DURING: 8 growth stages; CONTAINS InterPro DOMAIN/s: Basic helix-loop-helix dimerisation region bHLH (InterPro:IPR001092), Helix-loop-helix DNA-binding (InterPro:IPR011…	GO:0005634	nucleus	AnalysisReference:501730468	GO:0003700 | GO:0003700	transcription factor activity | transcription factor activity	Publication:1345963|PMID:11118137 | Publication:501705886|PMID:12679534	GO:0009735 | GO:0045449	response to cytokinin stimulus | regulation of transcription	Publication:501717764|PMID:16212609 | Publication:1345963|PMID:11118137
evm.model.Chr15.993	HSF	AT2G26150.1	Eucgr.C03056.1.p	Sme2.5_08000.1_g00008.1	ATHSFA2; DNA binding / transcription factor	member of Heat Stress Transcription Factor (Hsf) family. Involved in response to misfolded protein accumulation in the cytosol. Regulated by alternative splicing and non-sense-mediated decay.	ATHSFA2; FUNCTIONS IN: transcription factor activity, DNA binding; INVOLVED IN: response to high light intensity, cellular response to unfolded protein, response to hydrogen peroxide, response to heat, response to chitin; LOCATED IN: endomembrane system, nucleus; EXPRESSED IN: 8 plant structures; EXPRESSED DURING: 4 anthesis, C globular stage, petal differentiation and expansion stage; CONTAINS I…	GO:0005634 | GO:0012505	nucleus | endomembrane system	AnalysisReference:501730468 | AnalysisReference:501730133	GO:0003677 | GO:0003700 | GO:0003700	DNA binding | transcription factor activity | transcription factor activity	Communication:501714663 | Communication:501714663 | Publication:1345963|PMID:11118137	GO:0009408 | GO:0009408 | GO:0009644 | GO:0010200 | GO:0034620 | GO:0034620 | GO:0034620 | GO:0042542	response to heat | response to heat | response to high light intensity | response to chitin | cellular response to unfolded protein | cellular response to unfolded protein | cellular response to unfolded protein | response to hydrogen peroxide	Publication:501712900|PMID:15247379 | Publication:501720058|PMID:17059409 | Publication:501720058|PMID:17059409 | Publication:501722879|PMID:17722694 | Publication:501729791|PMID:19244141 | Publication:501729791|PMID:19244141 | Publication:501729791|PMID:19244141 | Publication:501720058|PMID:17059409
evm.model.Chr16.1079	CPP	AT4G29000.1	Eucgr.C01266.1.p	Sme2.5_03503.1_g00002.1	tesmin/TSO1-like CXC domain-containing protein		tesmin/TSO1-like CXC domain-containing protein; FUNCTIONS IN: transcription factor activity; INVOLVED IN: regulation of transcription; LOCATED IN: cellular_component unknown; EXPRESSED IN: 23 plant structures; EXPRESSED DURING: 14 growth stages; CONTAINS InterPro DOMAIN/s: Tesmin/TSO1-like, CXC (InterPro:IPR005172); BEST Arabidopsis thaliana protein match is: tesmin/TSO1-like CXC domain-containin…	GO:0005575	cellular_component	Communication:1345790	GO:0003700	transcription factor activity	Publication:1345963|PMID:11118137	GO:0045449	regulation of transcription	Publication:1345963|PMID:11118137
evm.model.Chr16.1119	Nin-like	AT4G35590.1	Eucgr.J00345.1.p	Sme2.5_00965.1_g00005.1	RWP-RK domain-containing protein		RWP-RK domain-containing protein; FUNCTIONS IN: transcription factor activity; INVOLVED IN: regulation of transcription; LOCATED IN: endomembrane system; EXPRESSED IN: 12 plant structures; EXPRESSED DURING: 4 anthesis, petal differentiation and expansion stage, D bilateral stage, LP.12 twelve leaves visible; CONTAINS InterPro DOMAIN/s: Plant regulator RWP-RK (InterPro:IPR003035); BEST Arabidopsis…	GO:0012505	endomembrane system	AnalysisReference:501730133	GO:0003700	transcription factor activity	Publication:1345963|PMID:11118137	GO:0045449	regulation of transcription	Publication:1345963|PMID:11118137
evm.model.Chr16.1154	Trihelix	AT3G24490.1	Eucgr.J02994.1.p	Sme2.5_01862.1_g00008.1	transcription factor		transcription factor; FUNCTIONS IN: transcription factor activity; INVOLVED IN: regulation of transcription; LOCATED IN: cellular_component unknown; EXPRESSED IN: 22 plant structures; EXPRESSED DURING: 13 growth stages; CONTAINS InterPro DOMAIN/s: MADF domain (InterPro:IPR006578); BEST Arabidopsis thaliana protein match is: ASIL1 (ARABIDOPSIS 6B-INTERACTING PROTEIN 1-LIKE 1); sequence-specific DN…	GO:0005575	cellular_component	Communication:1345790	GO:0003700	transcription factor activity	Publication:1345963|PMID:11118137	GO:0045449	regulation of transcription	Publication:1345963|PMID:11118137
evm.model.Chr16.1316	bHLH	AT1G01260.1	Eucgr.E00047.1.p	Sme2.5_00047.1_g00028.1	basic helix-loop-helix (bHLH) family protein		basic helix-loop-helix (bHLH) family protein; FUNCTIONS IN: transcription factor activity, DNA binding; INVOLVED IN: regulation of transcription; LOCATED IN: nucleus; EXPRESSED IN: 24 plant structures; EXPRESSED DURING: 15 growth stages; CONTAINS InterPro DOMAIN/s: Basic helix-loop-helix dimerisation region bHLH (InterPro:IPR001092), Helix-loop-helix DNA-binding (InterPro:IPR011598); BEST Arabido…	GO:0005634	nucleus	AnalysisReference:501730468	GO:0003677 | GO:0003700 | GO:0003700	DNA binding | transcription factor activity | transcription factor activity	Communication:501714663 | Publication:1345963|PMID:11118137 | Publication:501705886|PMID:12679534	GO:0045449	regulation of transcription	Publication:1345963|PMID:11118137
evm.model.Chr16.1433	YABBY	AT2G45190.1	Eucgr.D02474.1.p	Sme2.5_03738.1_g00001.1	AFO (ABNORMAL FLORAL ORGANS); protein binding / transcription factor/ transcription regulator	Encodes a member of the YABBY family of transcriptional regulators that is involved in abaxial cell type specification in leaves and fruits. YAB1 acts in a non-cell autonomous fashion within the meristem to affect phyllotactic patterning. The non-autonomous effect on the central region of the meristem is mediated through the activity if Lateral Suppressor (LAS).	ABNORMAL FLORAL ORGANS (AFO); FUNCTIONS IN: protein binding, transcription factor activity, transcription regulator activity; INVOLVED IN: in 7 processes; LOCATED IN: nucleus; EXPRESSED IN: 17 plant structures; EXPRESSED DURING: 11 growth stages; CONTAINS InterPro DOMAIN/s: High mobility group, superfamily (InterPro:IPR009071), YABBY protein (InterPro:IPR006780); BEST Arabidopsis thaliana protein…	GO:0005634	nucleus	Publication:1529|PMID:10323860	GO:0003700 | GO:0003700 | GO:0005515 | GO:0030528	transcription factor activity | transcription factor activity | protein binding | transcription regulator activity	Communication:501714663 | Publication:1345963|PMID:11118137 | Publication:501713074|PMID:15299139 | Publication:1529|PMID:10323860	GO:0009909 | GO:0009933 | GO:0009944 | GO:0010154 | GO:0010158 | GO:0010159 | GO:0045165	regulation of flower development | meristem structural organization | polarity specification of adaxial/abaxial axis | fruit development | abaxial cell fate specification | specification of organ position | cell fate commitment	Publication:1510|PMID:10331982 | Publication:1887|PMID:9878633 | Communication:501714663 | Publication:501717659|PMID:16192305 | Publication:501717659|PMID:16192305 | Publication:501724773|PMID:18469164 | Publication:1887|PMID:9878633
evm.model.Chr16.1484	bHLH	AT4G00050.1	Eucgr.D02499.1.p	Sme2.5_05849.1_g00001.1	UNE10 (unfertilized embryo sac 10); DNA binding / transcription factor		unfertilized embryo sac 10 (UNE10); FUNCTIONS IN: transcription factor activity, DNA binding; INVOLVED IN: double fertilization forming a zygote and endosperm, regulation of transcription; LOCATED IN: nucleus; EXPRESSED IN: 20 plant structures; EXPRESSED DURING: 13 growth stages; CONTAINS InterPro DOMAIN/s: Basic helix-loop-helix dimerisation region bHLH (InterPro:IPR001092), Helix-loop-helix DNA…	GO:0005634	nucleus	AnalysisReference:501730468	GO:0003677 | GO:0003700 | GO:0003700	DNA binding | transcription factor activity | transcription factor activity	Communication:501714663 | Publication:1345963|PMID:11118137 | Publication:501705886|PMID:12679534	GO:0009567 | GO:0045449	double fertilization forming a zygote and endosperm | regulation of transcription	Publication:501714637|PMID:15634699 | Publication:1345963|PMID:11118137
evm.model.Chr16.1491	GATA	AT2G45050.1	Eucgr.J02947.1.p	Sme2.5_10108.1_g00003.1	zinc finger (GATA type) family protein		zinc finger (GATA type) family protein; FUNCTIONS IN: transcription factor activity; INVOLVED IN: regulation of transcription, DNA-dependent; LOCATED IN: nucleus; EXPRESSED IN: leaf lamina base, petal, root, carpel; EXPRESSED DURING: 4 anthesis, petal differentiation and expansion stage; CONTAINS InterPro DOMAIN/s: Zinc finger, NHR/GATA-type (InterPro:IPR013088), Transcription factor, GATA, plant…	GO:0005634	nucleus	AnalysisReference:501730468	GO:0003700 | GO:0003700	transcription factor activity | transcription factor activity	Communication:501714663 | Publication:1345963|PMID:11118137	GO:0006355	regulation of transcription, DNA-dependent	AnalysisReference:501730468
evm.model.Chr16.1598	LBD	AT4G00220.1	Eucgr.E01414.1.p	Sme2.5_09999.1_g00001.1	JLO (JAGGED LATERAL ORGANS)	Encodes a protein containing a LOB domain that is expressed in embryos, flower primordium and lateral floral organ boundaries. Overexpression is correlated with activation of STM and KNAT1 and down regulation of PIN1 and reduced auxin transport levels. Ectopic expression in plants results in premature termination of the shoot apical meristem and small, lobed leaves.	JAGGED LATERAL ORGANS (JLO); INVOLVED IN: xylem histogenesis, organ boundary specification between lateral organs and the meristem; LOCATED IN: cellular_component unknown; EXPRESSED IN: 8 plant structures; EXPRESSED DURING: petal differentiation and expansion stage; CONTAINS InterPro DOMAIN/s: Lateral organ boundaries, LOB (InterPro:IPR004883); BEST Arabidopsis thaliana protein match is: LBD18 (L…	GO:0005575	cellular_component	Communication:1345790				GO:0010089 | GO:0010199	xylem development | organ boundary specification between lateral organs and the meristem	Publication:501729309|PMID:19088331 | Publication:501722558|PMID:17557810
evm.model.Chr16.1601	LBD	AT4G00210.1	Eucgr.E01415.1.p	Sme2.5_06188.1_g00003.1	LBD31 (LOB DOMAIN-CONTAINING PROTEIN 31)		LOB DOMAIN-CONTAINING PROTEIN 31 (LBD31); INVOLVED IN: biological_process unknown; LOCATED IN: cellular_component unknown; CONTAINS InterPro DOMAIN/s: Lateral organ boundaries, LOB (InterPro:IPR004883); BEST Arabidopsis thaliana protein match is: LBD19 (LOB DOMAIN-CONTAINING PROTEIN 19) (TAIR:AT2G45410.1); Has 573 Blast hits to 570 proteins in 18 species: Archae - 0; Bacteria - 0; Metazoa - 0; Fu…	GO:0005575	cellular_component	Communication:1345790				GO:0008150	biological_process	Communication:1345790
evm.model.Chr16.173_evm.model.Chr16.174	bHLH	AT3G57800.2	Eucgr.A02413.3.p	Sme2.5_00622.1_g00009.1	basic helix-loop-helix (bHLH) family protein		basic helix-loop-helix (bHLH) family protein; FUNCTIONS IN: transcription factor activity, DNA binding; INVOLVED IN: regulation of transcription; LOCATED IN: nucleus; EXPRESSED IN: 21 plant structures; EXPRESSED DURING: 13 growth stages; CONTAINS InterPro DOMAIN/s: Basic helix-loop-helix dimerisation region bHLH (InterPro:IPR001092), Helix-loop-helix DNA-binding (InterPro:IPR011598); BEST Arabido…	GO:0005634	nucleus	AnalysisReference:501730468	GO:0003677 | GO:0003700 | GO:0003700 | GO:0003700	DNA binding | transcription factor activity | transcription factor activity | transcription factor activity	Communication:501714663 | Communication:501714663 | Publication:1345963|PMID:11118137 | Publication:501705886|PMID:12679534	GO:0045449	regulation of transcription	Publication:1345963|PMID:11118137
evm.model.Chr16.1773	bHLH	AT2G46970.1	Eucgr.B01825.2.p	Sme2.5_02242.1_g00002.1	PIL1 (PHYTOCHROME INTERACTING FACTOR 3-LIKE 1); transcription factor	encodes a novel Myc-related bHLH transcription factor, which physically associated with APRR1/TOC1 and is a member of PIF3 transcription factor family.	PHYTOCHROME INTERACTING FACTOR 3-LIKE 1 (PIL1); FUNCTIONS IN: transcription factor activity; INVOLVED IN: red or far red light signaling pathway, shade avoidance, regulation of transcription; LOCATED IN: nucleus; CONTAINS InterPro DOMAIN/s: Basic helix-loop-helix dimerisation region bHLH (InterPro:IPR001092), Helix-loop-helix DNA-binding (InterPro:IPR011598); BEST Arabidopsis thaliana protein mat…	GO:0005634	nucleus	AnalysisReference:501730468	GO:0003700 | GO:0003700 | GO:0003700	transcription factor activity | transcription factor activity | transcription factor activity	Publication:1345963|PMID:11118137 | Publication:501705886|PMID:12679534 | Publication:501706884|PMID:12826627	GO:0009641 | GO:0010017 | GO:0010017 | GO:0045449	shade avoidance | red or far red light signaling pathway | red or far red light signaling pathway | regulation of transcription	Publication:501718653|PMID:16565297 | Publication:501719809|PMID:16891401 | Publication:501723260|PMID:17965713 | Publication:1345963|PMID:11118137
evm.model.Chr16.1810	GRAS	AT1G50420.1	Eucgr.B03716.1.p	Sme2.5_00779.1_g00015.1	SCL3; transcription factor	Encodes a scarecrow-like protein (SCL3) Putative transcription factors interacting with the gene product of VHA-B1 (vacuolar ATPase subunit B1; as shown through yeast two-hybrid assay).	SCL3; FUNCTIONS IN: transcription factor activity; INVOLVED IN: response to gibberellin stimulus, regulation of transcription; LOCATED IN: nucleus; EXPRESSED IN: 23 plant structures; EXPRESSED DURING: 13 growth stages; CONTAINS InterPro DOMAIN/s: GRAS transcription factor (InterPro:IPR005202); BEST Arabidopsis thaliana protein match is: SCL21 (SCARECROW-LIKE 21); transcription factor (TAIR:AT2G04…	GO:0005634	nucleus	Publication:501720456|PMID:17081979	GO:0003700 | GO:0003700 | GO:0003700 | GO:0003700	transcription factor activity | transcription factor activity | transcription factor activity | transcription factor activity	Communication:501714663 | Publication:1345963|PMID:11118137 | Publication:1486|PMID:10341448 | Publication:1486|PMID:10341448	GO:0009739 | GO:0009739 | GO:0045449	response to gibberellin stimulus | response to gibberellin stimulus | regulation of transcription	Publication:501723369|PMID:17933900 | Publication:501723369|PMID:17933900 | Publication:1345963|PMID:11118137
evm.model.Chr16.1824	SRS	AT5G12330.1	Eucgr.J00697.1.p	Sme2.5_00751.1_g00003.1	LRP1 (LATERAL ROOT PRIMORDIUM 1); protein homodimerization	A member of SHI gene family. Arabidopsis thaliana has ten members that encode proteins with a RING finger-like zinc finger motif. Despite being highly divergent in sequence, many of the SHI-related genes are partially redundant in function and synergistically promote gynoecium, stamen and leaf development in Arabidopsis. Expressed in lateral root primordia and induced by auxin. SWP1 is involved i…	LATERAL ROOT PRIMORDIUM 1 (LRP1); FUNCTIONS IN: protein homodimerization activity; INVOLVED IN: response to auxin stimulus, root development; LOCATED IN: cellular_component unknown; EXPRESSED IN: 15 plant structures; EXPRESSED DURING: 7 growth stages; CONTAINS InterPro DOMAIN/s: Zinc finger, Lateral Root Primordium type 1 (InterPro:IPR006510), Protein of unknown function DUF702 (InterPro:IPR00781…	GO:0005575	cellular_component	Communication:1345790	GO:0042803	protein homodimerization activity	Publication:501719488|PMID:16740146	GO:0009733 | GO:0048364	response to auxin stimulus | root development	Publication:501683450|PMID:12566580 | Publication:501729015|PMID:18835563
evm.model.Chr16.1834	bZIP	AT3G12250.1	Eucgr.G03217.2.p	Sme2.5_00158.1_g00005.1	TGA6 (TGACG MOTIF-BINDING FACTOR 6); DNA binding / transcription factor	basic leucine zipper transcription factor involved in the activation of SA-responsive genes.	TGACG MOTIF-BINDING FACTOR 6 (TGA6); FUNCTIONS IN: transcription factor activity, DNA binding; INVOLVED IN: systemic acquired resistance, response to xenobiotic stimulus; LOCATED IN: nucleus, chloroplast; EXPRESSED IN: 21 plant structures; EXPRESSED DURING: 12 growth stages; CONTAINS InterPro DOMAIN/s: Basic-leucine zipper (bZIP) transcription factor (InterPro:IPR004827), bZIP transcription facto…	GO:0005634 | GO:0009507	nucleus | chloroplast	AnalysisReference:501730468 | AnalysisReference:501730133	GO:0003677 | GO:0003700 | GO:0003700 | GO:0003700 | GO:0003700 | GO:0003700	DNA binding | transcription factor activity | transcription factor activity | transcription factor activity | transcription factor activity | transcription factor activity	Communication:501714663 | Publication:501721251|PMID:17369431 | Publication:3211|PMID:9225852 | Communication:501714663 | Publication:1345963|PMID:11118137 | Publication:1547369|PMID:11906833	GO:0009410 | GO:0009627	response to xenobiotic stimulus | systemic acquired resistance	Publication:501729194|PMID:18984675 | Publication:1496|PMID:10339621
evm.model.Chr16.1847	HSF	AT1G46264.1	Eucgr.J00680.1.p	Sme2.5_01029.1_g00008.1	AT-HSFB4; DNA binding / transcription factor	member of Heat Stress Transcription Factor (Hsf) family	AT-HSFB4; FUNCTIONS IN: transcription factor activity, DNA binding; INVOLVED IN: regulation of transcription, DNA-dependent; LOCATED IN: nucleus; EXPRESSED IN: 17 plant structures; EXPRESSED DURING: 8 growth stages; CONTAINS InterPro DOMAIN/s: Winged helix repressor DNA-binding (InterPro:IPR011991), Heat shock factor (HSF)-type, DNA-binding (InterPro:IPR000232); BEST Arabidopsis thaliana protein …	GO:0005634	nucleus	AnalysisReference:501730468	GO:0003677 | GO:0003700 | GO:0003700	DNA binding | transcription factor activity | transcription factor activity	Communication:501714663 | Communication:501714663 | Publication:1345963|PMID:11118137	GO:0006355	regulation of transcription, DNA-dependent	AnalysisReference:501730468
evm.model.Chr16.1905	YABBY	AT2G26580.1	Eucgr.C01515.2.p	Sme2.5_03738.1_g00001.1	YAB5 (YABBY5); transcription factor		YABBY5 (YAB5); FUNCTIONS IN: transcription factor activity; INVOLVED IN: regulation of transcription; EXPRESSED IN: 18 plant structures; EXPRESSED DURING: 13 growth stages; CONTAINS InterPro DOMAIN/s: High mobility group, superfamily (InterPro:IPR009071), YABBY protein (InterPro:IPR006780); BEST Arabidopsis thaliana protein match is: YAB2 (YABBY2); transcription factor (TAIR:AT1G08465.1); Has 343…				GO:0003700	transcription factor activity	Publication:1345963|PMID:11118137	GO:0045449	regulation of transcription	Publication:1345963|PMID:11118137
evm.model.Chr16.192	bZIP	AT5G06839.3	Eucgr.A02436.1.p	Sme2.5_03810.1_g00007.1	bZIP family transcription factor		bZIP family transcription factor; FUNCTIONS IN: transcription factor activity, DNA binding; INVOLVED IN: signal transduction, protein amino acid phosphorylation, regulation of transcription, DNA-dependent; LOCATED IN: nucleus; EXPRESSED IN: leaf whorl, flower, root, seed; EXPRESSED DURING: 4 anthesis, petal differentiation and expansion stage, E expanded cotyledon stage; CONTAINS InterPro DOMAIN/…	GO:0005634	nucleus	AnalysisReference:501730468	GO:0003677 | GO:0003700 | GO:0003700	DNA binding | transcription factor activity | transcription factor activity	Communication:501714663 | Communication:501714663 | Publication:1547369|PMID:11906833	GO:0006355 | GO:0006468 | GO:0007165	regulation of transcription, DNA-dependent | protein amino acid phosphorylation | signal transduction	AnalysisReference:501730468 | AnalysisReference:501730468 | AnalysisReference:501730468
evm.model.Chr16.2	GRAS	AT3G54220.1	Eucgr.K01320.1.p	Sme2.5_03410.1_g00006.1	SCR (SCARECROW); protein binding / protein homodimerization/ sequence-specific DNA binding / transcription factor	Encodes a member of a novel family having similarity to DNA binding proteins containing basic-leucine zipper regions; scr is expressed in cortex/endodermal initial cells and in the endodermal cell lineage. Regulates the radial organization of the root. Is required cell-autonomously for distal specification of the quiescent center, which in turn regulates stem cell fate of immediately surrounding …	SCARECROW (SCR); FUNCTIONS IN: protein binding, transcription factor activity, sequence-specific DNA binding, protein homodimerization activity; INVOLVED IN: maintenance of protein location in nucleus, radial pattern formation, gravitropism, asymmetric cell division; LOCATED IN: nucleus; EXPRESSED IN: 22 plant structures; EXPRESSED DURING: 13 growth stages; CONTAINS InterPro DOMAIN/s: GRAS transc…	GO:0005634	nucleus	Publication:501713031|PMID:15314023	GO:0003700 | GO:0003700 | GO:0005515 | GO:0005515 | GO:0005515 | GO:0005515 | GO:0043565	transcription factor activity | transcription factor activity | protein binding | protein binding | protein binding | protein binding | sequence-specific DNA binding	Publication:1345963|PMID:11118137 | Publication:3754|PMID:8756724 | Publication:501721367|PMID:17446396 | Publication:501723231|PMID:17785527 | Publication:501723231|PMID:17785527 | Publication:501721367|PMID:17446396 | Publication:501721367|PMID:17446396	GO:0008356 | GO:0009630 | GO:0009956 | GO:0051457	asymmetric cell division | gravitropism | radial pattern formation | maintenance of protein location in nucleus	Publication:3754|PMID:8756724 | Publication:1345378|PMID:10322541 | Publication:846|PMID:10631180 | Publication:501721367|PMID:17446396
evm.model.Chr16.2024	GRAS	AT2G37650.1	Eucgr.A01279.1.p	Sme2.5_02635.1_g00007.1	scarecrow-like transcription factor 9 (SCL9)		scarecrow-like transcription factor 9 (SCL9); FUNCTIONS IN: transcription factor activity; INVOLVED IN: regulation of transcription; LOCATED IN: cellular_component unknown; EXPRESSED IN: 14 plant structures; EXPRESSED DURING: 7 growth stages; CONTAINS InterPro DOMAIN/s: GRAS transcription factor (InterPro:IPR005202); BEST Arabidopsis thaliana protein match is: SCL14 (SCARECROW-LIKE 14); transcrip…	GO:0005575	cellular_component	Communication:1345790	GO:0003700	transcription factor activity	Publication:1345963|PMID:11118137	GO:0045449	regulation of transcription	Publication:1345963|PMID:11118137
evm.model.Chr16.2025	GRAS	AT2G37650.1	Eucgr.A01279.1.p	Sme2.5_02635.1_g00007.1	scarecrow-like transcription factor 9 (SCL9)		scarecrow-like transcription factor 9 (SCL9); FUNCTIONS IN: transcription factor activity; INVOLVED IN: regulation of transcription; LOCATED IN: cellular_component unknown; EXPRESSED IN: 14 plant structures; EXPRESSED DURING: 7 growth stages; CONTAINS InterPro DOMAIN/s: GRAS transcription factor (InterPro:IPR005202); BEST Arabidopsis thaliana protein match is: SCL14 (SCARECROW-LIKE 14); transcrip…	GO:0005575	cellular_component	Communication:1345790	GO:0003700	transcription factor activity	Publication:1345963|PMID:11118137	GO:0045449	regulation of transcription	Publication:1345963|PMID:11118137
evm.model.Chr16.2027	GRAS	AT2G37650.1	Eucgr.A01279.1.p	Sme2.5_02635.1_g00007.1	scarecrow-like transcription factor 9 (SCL9)		scarecrow-like transcription factor 9 (SCL9); FUNCTIONS IN: transcription factor activity; INVOLVED IN: regulation of transcription; LOCATED IN: cellular_component unknown; EXPRESSED IN: 14 plant structures; EXPRESSED DURING: 7 growth stages; CONTAINS InterPro DOMAIN/s: GRAS transcription factor (InterPro:IPR005202); BEST Arabidopsis thaliana protein match is: SCL14 (SCARECROW-LIKE 14); transcrip…	GO:0005575	cellular_component	Communication:1345790	GO:0003700	transcription factor activity	Publication:1345963|PMID:11118137	GO:0045449	regulation of transcription	Publication:1345963|PMID:11118137
evm.model.Chr16.2044	Dof	AT3G55370.1	Eucgr.K03144.1.p	Sme2.5_02556.1_g00009.1	OBP3 (OBF-BINDING PROTEIN 3); DNA binding / transcription factor	Encodes a nuclear localized Dof domain containing transcription factor expressed primarily in roots. Responsive to salicylic acid. Transgenic overexpressors have yellow leaves and short, defective roots.	OBF-BINDING PROTEIN 3 (OBP3); FUNCTIONS IN: transcription factor activity, DNA binding; INVOLVED IN: positive regulation of transcription, photomorphogenesis; LOCATED IN: nucleus; EXPRESSED IN: 8 plant structures; EXPRESSED DURING: petal differentiation and expansion stage, D bilateral stage, E expanded cotyledon stage; CONTAINS InterPro DOMAIN/s: Zinc finger, Dof-type (InterPro:IPR003851); BEST …	GO:0005634	nucleus	Publication:501714381|PMID:15659636	GO:0003677 | GO:0003677 | GO:0003700 | GO:0003700 | GO:0003700	DNA binding | DNA binding | transcription factor activity | transcription factor activity | transcription factor activity	Publication:571|PMID:10758484 | Communication:501714663 | Publication:501710218|PMID:12887587 | Publication:1345963|PMID:11118137 | Publication:501682896|PMID:12475498	GO:0009640 | GO:0045941	photomorphogenesis | positive regulation of transcription	Publication:501714381|PMID:15659636 | Publication:501710218|PMID:12887587
evm.model.Chr16.2049	Dof	AT3G55370.1	Eucgr.K03144.1.p	Sme2.5_02556.1_g00009.1	OBP3 (OBF-BINDING PROTEIN 3); DNA binding / transcription factor	Encodes a nuclear localized Dof domain containing transcription factor expressed primarily in roots. Responsive to salicylic acid. Transgenic overexpressors have yellow leaves and short, defective roots.	OBF-BINDING PROTEIN 3 (OBP3); FUNCTIONS IN: transcription factor activity, DNA binding; INVOLVED IN: positive regulation of transcription, photomorphogenesis; LOCATED IN: nucleus; EXPRESSED IN: 8 plant structures; EXPRESSED DURING: petal differentiation and expansion stage, D bilateral stage, E expanded cotyledon stage; CONTAINS InterPro DOMAIN/s: Zinc finger, Dof-type (InterPro:IPR003851); BEST …	GO:0005634	nucleus	Publication:501714381|PMID:15659636	GO:0003677 | GO:0003677 | GO:0003700 | GO:0003700 | GO:0003700	DNA binding | DNA binding | transcription factor activity | transcription factor activity | transcription factor activity	Publication:571|PMID:10758484 | Communication:501714663 | Publication:501710218|PMID:12887587 | Publication:1345963|PMID:11118137 | Publication:501682896|PMID:12475498	GO:0009640 | GO:0045941	photomorphogenesis | positive regulation of transcription	Publication:501714381|PMID:15659636 | Publication:501710218|PMID:12887587
evm.model.Chr16.2053	Dof	AT3G55370.1	Eucgr.K03144.1.p	Sme2.5_02556.1_g00009.1	OBP3 (OBF-BINDING PROTEIN 3); DNA binding / transcription factor	Encodes a nuclear localized Dof domain containing transcription factor expressed primarily in roots. Responsive to salicylic acid. Transgenic overexpressors have yellow leaves and short, defective roots.	OBF-BINDING PROTEIN 3 (OBP3); FUNCTIONS IN: transcription factor activity, DNA binding; INVOLVED IN: positive regulation of transcription, photomorphogenesis; LOCATED IN: nucleus; EXPRESSED IN: 8 plant structures; EXPRESSED DURING: petal differentiation and expansion stage, D bilateral stage, E expanded cotyledon stage; CONTAINS InterPro DOMAIN/s: Zinc finger, Dof-type (InterPro:IPR003851); BEST …	GO:0005634	nucleus	Publication:501714381|PMID:15659636	GO:0003677 | GO:0003677 | GO:0003700 | GO:0003700 | GO:0003700	DNA binding | DNA binding | transcription factor activity | transcription factor activity | transcription factor activity	Publication:571|PMID:10758484 | Communication:501714663 | Publication:501710218|PMID:12887587 | Publication:1345963|PMID:11118137 | Publication:501682896|PMID:12475498	GO:0009640 | GO:0045941	photomorphogenesis | positive regulation of transcription	Publication:501714381|PMID:15659636 | Publication:501710218|PMID:12887587
evm.model.Chr16.2061	Dof	AT3G55370.1	Eucgr.A01258.1.p	Sme2.5_02556.1_g00009.1	OBP3 (OBF-BINDING PROTEIN 3); DNA binding / transcription factor	Encodes a nuclear localized Dof domain containing transcription factor expressed primarily in roots. Responsive to salicylic acid. Transgenic overexpressors have yellow leaves and short, defective roots.	OBF-BINDING PROTEIN 3 (OBP3); FUNCTIONS IN: transcription factor activity, DNA binding; INVOLVED IN: positive regulation of transcription, photomorphogenesis; LOCATED IN: nucleus; EXPRESSED IN: 8 plant structures; EXPRESSED DURING: petal differentiation and expansion stage, D bilateral stage, E expanded cotyledon stage; CONTAINS InterPro DOMAIN/s: Zinc finger, Dof-type (InterPro:IPR003851); BEST …	GO:0005634	nucleus	Publication:501714381|PMID:15659636	GO:0003677 | GO:0003677 | GO:0003700 | GO:0003700 | GO:0003700	DNA binding | DNA binding | transcription factor activity | transcription factor activity | transcription factor activity	Publication:571|PMID:10758484 | Communication:501714663 | Publication:501710218|PMID:12887587 | Publication:1345963|PMID:11118137 | Publication:501682896|PMID:12475498	GO:0009640 | GO:0045941	photomorphogenesis | positive regulation of transcription	Publication:501714381|PMID:15659636 | Publication:501710218|PMID:12887587
evm.model.Chr16.2065_evm.model.Chr16.2066_evm.model.Chr16.2070	Dof	AT5G02460.1	Eucgr.K03144.1.p	Sme2.5_02556.1_g00009.1	Dof-type zinc finger domain-containing protein		Dof-type zinc finger domain-containing protein; FUNCTIONS IN: transcription factor activity, DNA binding; INVOLVED IN: regulation of transcription; LOCATED IN: cellular_component unknown; CONTAINS InterPro DOMAIN/s: Zinc finger, Dof-type (InterPro:IPR003851); BEST Arabidopsis thaliana protein match is: Dof-type zinc finger domain-containing protein (TAIR:AT2G37590.1); Has 755 Blast hits to 719 pr…	GO:0005575	cellular_component	Communication:1345790	GO:0003677 | GO:0003700 | GO:0003700	DNA binding | transcription factor activity | transcription factor activity	Communication:501714663 | Publication:1345963|PMID:11118137 | Publication:501682896|PMID:12475498	GO:0045449	regulation of transcription	Publication:1345963|PMID:11118137
evm.model.Chr16.2076	Dof	AT3G55370.1	Eucgr.K03144.1.p	Sme2.5_02556.1_g00009.1	OBP3 (OBF-BINDING PROTEIN 3); DNA binding / transcription factor	Encodes a nuclear localized Dof domain containing transcription factor expressed primarily in roots. Responsive to salicylic acid. Transgenic overexpressors have yellow leaves and short, defective roots.	OBF-BINDING PROTEIN 3 (OBP3); FUNCTIONS IN: transcription factor activity, DNA binding; INVOLVED IN: positive regulation of transcription, photomorphogenesis; LOCATED IN: nucleus; EXPRESSED IN: 8 plant structures; EXPRESSED DURING: petal differentiation and expansion stage, D bilateral stage, E expanded cotyledon stage; CONTAINS InterPro DOMAIN/s: Zinc finger, Dof-type (InterPro:IPR003851); BEST …	GO:0005634	nucleus	Publication:501714381|PMID:15659636	GO:0003677 | GO:0003677 | GO:0003700 | GO:0003700 | GO:0003700	DNA binding | DNA binding | transcription factor activity | transcription factor activity | transcription factor activity	Publication:571|PMID:10758484 | Communication:501714663 | Publication:501710218|PMID:12887587 | Publication:1345963|PMID:11118137 | Publication:501682896|PMID:12475498	GO:0009640 | GO:0045941	photomorphogenesis | positive regulation of transcription	Publication:501714381|PMID:15659636 | Publication:501710218|PMID:12887587
evm.model.Chr16.2127	bHLH	AT2G42280.1	Eucgr.A02417.1.p	Sme2.5_11931.1_g00001.1	basic helix-loop-helix (bHLH) family protein		basic helix-loop-helix (bHLH) family protein; FUNCTIONS IN: transcription factor activity, DNA binding; INVOLVED IN: regulation of transcription; EXPRESSED IN: 16 plant structures; EXPRESSED DURING: 8 growth stages; BEST Arabidopsis thaliana protein match is: basic helix-loop-helix (bHLH) family protein (TAIR:AT1G05805.1); Has 79 Blast hits to 79 proteins in 8 species: Archae - 0; Bacteria - 0; M…	GO:0005634	nucleus	AnalysisReference:501730468	GO:0003677 | GO:0003700 | GO:0003700	DNA binding | transcription factor activity | transcription factor activity	Communication:501714663 | Publication:1345963|PMID:11118137 | Publication:501705886|PMID:12679534	GO:0045449	regulation of transcription	Publication:1345963|PMID:11118137
evm.model.Chr16.2182	WRKY	AT2G46400.1	Eucgr.D02359.1.p	Sme2.5_07339.1_g00001.1	WRKY46; transcription factor	member of WRKY Transcription Factor; Group III	WRKY46; FUNCTIONS IN: transcription factor activity; INVOLVED IN: response to chitin, regulation of transcription, DNA-dependent; LOCATED IN: nucleolus; EXPRESSED IN: 22 plant structures; EXPRESSED DURING: 13 growth stages; CONTAINS InterPro DOMAIN/s: DNA-binding WRKY (InterPro:IPR003657); BEST Arabidopsis thaliana protein match is: WRKY53; DNA binding / protein binding / transcription activator/…	GO:0005730	nucleolus	Publication:501714452|PMID:15610358	GO:0003700 | GO:0003700 | GO:0003700 | GO:0003700 | GO:0003700 | GO:0003700	transcription factor activity | transcription factor activity | transcription factor activity | transcription factor activity | transcription factor activity | transcription factor activity	Publication:492|PMID:10785665 | Communication:1674991 | Communication:1674991 | Publication:1345963|PMID:11118137 | Publication:492|PMID:10785665 | Publication:492|PMID:10785665	GO:0006355 | GO:0010200	regulation of transcription, DNA-dependent | response to chitin	Publication:492|PMID:10785665 | Publication:501722879|PMID:17722694
evm.model.Chr16.2197	bZIP	AT2G46270.1	Eucgr.E00078.1.p	Sme2.5_02324.1_g00011.1	GBF3 (G-BOX BINDING FACTOR 3); sequence-specific DNA binding / transcription factor	encodes a bZIP G-box binding protein whose expression is induced by ABA. It has been shown to bind to Adh that contains the G-box and is induced by cold and water deprivation. GBF3 has been shown to be expressed mostly in the root and dark-grown leaves. GBF3 can act as homodimers and as heterodimers with GFB1, GBF2 and GBF4. In addition, GBF3_s DNA binding activity is enhanced by GIP1, GPRI1 and…	G-BOX BINDING FACTOR 3 (GBF3); FUNCTIONS IN: transcription factor activity, sequence-specific DNA binding; INVOLVED IN: response to abscisic acid stimulus; LOCATED IN: cytosol; EXPRESSED IN: 21 plant structures; EXPRESSED DURING: 13 growth stages; CONTAINS InterPro DOMAIN/s: Basic-leucine zipper (bZIP) transcription factor (InterPro:IPR004827), G-box binding, MFMR (InterPro:IPR012900), bZIP trans…	GO:0005829	cytosol	Publication:3263|PMID:9193069	GO:0003700 | GO:0003700 | GO:0043565	transcription factor activity | transcription factor activity | sequence-specific DNA binding	Publication:1345963|PMID:11118137 | Publication:1547369|PMID:11906833 | Publication:5425|PMID:1373374	GO:0009737	response to abscisic acid stimulus	Publication:3911|PMID:8672884
evm.model.Chr16.2219	WRKY	AT5G41570.1	Eucgr.E00096.1.p	Sme2.5_02389.1_g00002.1	WRKY24; transcription factor	member of WRKY Transcription Factor; Group II-c	WRKY24; FUNCTIONS IN: transcription factor activity; INVOLVED IN: regulation of transcription, DNA-dependent; LOCATED IN: nucleus; CONTAINS InterPro DOMAIN/s: DNA-binding WRKY (InterPro:IPR003657); BEST Arabidopsis thaliana protein match is: WRKY56; transcription factor (TAIR:AT1G64000.1); Has 2022 Blast hits to 1732 proteins in 108 species: Archae - 0; Bacteria - 0; Metazoa - 0; Fungi - 0; Plant…	GO:0005634	nucleus	AnalysisReference:501730468	GO:0003700 | GO:0003700 | GO:0003700 | GO:0003700	transcription factor activity | transcription factor activity | transcription factor activity | transcription factor activity	Publication:492|PMID:10785665 | Communication:1674991 | Publication:1345963|PMID:11118137 | Publication:492|PMID:10785665	GO:0006355	regulation of transcription, DNA-dependent	Publication:492|PMID:10785665
evm.model.Chr16.282	HSF	AT2G41690.1	Eucgr.A02338.1.p	Sme2.5_00159.1_g00006.1	AT-HSFB3; DNA binding / transcription factor	member of Heat Stress Transcription Factor (Hsf) family	AT-HSFB3; FUNCTIONS IN: transcription factor activity, DNA binding; INVOLVED IN: response to cadmium ion; LOCATED IN: nucleus; EXPRESSED IN: leaf whorl, inflorescence meristem, flower, cultured cell; EXPRESSED DURING: 4 anthesis, petal differentiation and expansion stage; CONTAINS InterPro DOMAIN/s: Winged helix repressor DNA-binding (InterPro:IPR011991), Heat shock factor (HSF)-type, DNA-binding…	GO:0005634	nucleus	AnalysisReference:501730468	GO:0003677 | GO:0003700 | GO:0003700	DNA binding | transcription factor activity | transcription factor activity	Communication:501714663 | Communication:501714663 | Publication:1345963|PMID:11118137	GO:0046686	response to cadmium ion	Publication:501718481|PMID:16502469
evm.model.Chr16.415	bHLH	AT2G24260.1	Eucgr.C02592.1.p	Sme2.5_13527.1_g00001.1	basic helix-loop-helix (bHLH) family protein		basic helix-loop-helix (bHLH) family protein; FUNCTIONS IN: transcription factor activity, DNA binding; INVOLVED IN: regulation of transcription; LOCATED IN: nucleus; EXPRESSED IN: 8 plant structures; EXPRESSED DURING: 4 anthesis, petal differentiation and expansion stage; CONTAINS InterPro DOMAIN/s: Basic helix-loop-helix dimerisation region bHLH (InterPro:IPR001092), Helix-loop-helix DNA-bindin…	GO:0005634	nucleus	AnalysisReference:501730468	GO:0003677 | GO:0003700 | GO:0003700	DNA binding | transcription factor activity | transcription factor activity	Communication:501714663 | Publication:1345963|PMID:11118137 | Publication:501705886|PMID:12679534	GO:0045449	regulation of transcription	Publication:1345963|PMID:11118137
evm.model.Chr16.421	WRKY	AT4G30935.1	Eucgr.C00348.3.p	Sme2.5_05222.1_g00004.1	WRKY32; transcription factor	member of WRKY Transcription Factor; Group I	WRKY32; FUNCTIONS IN: transcription factor activity; INVOLVED IN: regulation of transcription, DNA-dependent, regulation of transcription; LOCATED IN: nucleus; EXPRESSED IN: 23 plant structures; EXPRESSED DURING: 13 growth stages; CONTAINS InterPro DOMAIN/s: DNA-binding WRKY (InterPro:IPR003657); BEST Arabidopsis thaliana protein match is: WRKY4; DNA binding / transcription factor (TAIR:AT1G13960…	GO:0005634	nucleus	AnalysisReference:501730468	GO:0003700 | GO:0003700 | GO:0003700 | GO:0003700	transcription factor activity | transcription factor activity | transcription factor activity | transcription factor activity	Communication:501714663 | Publication:1345963|PMID:11118137 | Communication:1674991 | Publication:492|PMID:10785665	GO:0006355 | GO:0045449	regulation of transcription, DNA-dependent | regulation of transcription	Communication:501714663 | AnalysisReference:501730468
evm.model.Chr16.559	Dof	AT2G37590.1	Eucgr.A01258.1.p	Sme2.5_02556.1_g00009.1	Dof-type zinc finger domain-containing protein		Dof-type zinc finger domain-containing protein; FUNCTIONS IN: transcription factor activity, DNA binding; INVOLVED IN: regulation of transcription; LOCATED IN: nucleus; EXPRESSED IN: 26 plant structures; EXPRESSED DURING: 13 growth stages; CONTAINS InterPro DOMAIN/s: Zinc finger, Dof-type (InterPro:IPR003851); BEST Arabidopsis thaliana protein match is: Dof-type zinc finger domain-containing prot…	GO:0005634	nucleus	Publication:501718991|PMID:16581911	GO:0003677 | GO:0003700 | GO:0003700	DNA binding | transcription factor activity | transcription factor activity	Communication:501714663 | Publication:1345963|PMID:11118137 | Publication:501682896|PMID:12475498	GO:0045449	regulation of transcription	Publication:1345963|PMID:11118137
evm.model.Chr16.661	bHLH	AT5G57150.1	Eucgr.C02208.2.p	Sme2.5_01944.1_g00011.1	basic helix-loop-helix (bHLH) family protein		basic helix-loop-helix (bHLH) family protein; FUNCTIONS IN: transcription factor activity, DNA binding; INVOLVED IN: regulation of transcription; LOCATED IN: nucleus; EXPRESSED IN: 24 plant structures; EXPRESSED DURING: 14 growth stages; CONTAINS InterPro DOMAIN/s: Basic helix-loop-helix dimerisation region bHLH (InterPro:IPR001092), Helix-loop-helix DNA-binding (InterPro:IPR011598); BEST Arabido…	GO:0005634	nucleus	AnalysisReference:501730468	GO:0003677 | GO:0003700 | GO:0003700	DNA binding | transcription factor activity | transcription factor activity	Communication:501714663 | Publication:1345963|PMID:11118137 | Publication:501705886|PMID:12679534	GO:0045449	regulation of transcription	Publication:1345963|PMID:11118137
evm.model.Chr16.723	NF-YA	AT3G14020.1	Eucgr.C00842.1.p	Sme2.5_00007.1_g00031.1	NF-YA6 (NUCLEAR FACTOR Y, SUBUNIT A6); transcription factor		NUCLEAR FACTOR Y, SUBUNIT A6 (NF-YA6); FUNCTIONS IN: transcription factor activity; INVOLVED IN: regulation of transcription, DNA-dependent; LOCATED IN: CCAAT-binding factor complex, nucleus, chloroplast; EXPRESSED IN: 21 plant structures; EXPRESSED DURING: 13 growth stages; CONTAINS InterPro DOMAIN/s: CCAAT-binding transcription factor, subunit B (InterPro:IPR001289), CCAAT-binding factor, conse…	GO:0005634 | GO:0009507 | GO:0016602 | GO:0016602	nucleus | chloroplast | CCAAT-binding factor complex | CCAAT-binding factor complex	AnalysisReference:501730468 | AnalysisReference:501730133 | AnalysisReference:501730468 | Communication:501714663	GO:0003700 | GO:0003700	transcription factor activity | transcription factor activity	Communication:501714663 | Publication:1345963|PMID:11118137	GO:0006355 | GO:0006355	regulation of transcription, DNA-dependent | "regulation of transcription, DNA-dependent"	Communication:501714663 | AnalysisReference:501730468
evm.model.Chr16.812	HSF	AT2G26150.1	Eucgr.C00873.1.p	Sme2.5_00023.1_g00025.1	ATHSFA2; DNA binding / transcription factor	member of Heat Stress Transcription Factor (Hsf) family. Involved in response to misfolded protein accumulation in the cytosol. Regulated by alternative splicing and non-sense-mediated decay.	ATHSFA2; FUNCTIONS IN: transcription factor activity, DNA binding; INVOLVED IN: response to high light intensity, cellular response to unfolded protein, response to hydrogen peroxide, response to heat, response to chitin; LOCATED IN: endomembrane system, nucleus; EXPRESSED IN: 8 plant structures; EXPRESSED DURING: 4 anthesis, C globular stage, petal differentiation and expansion stage; CONTAINS I…	GO:0005634 | GO:0012505	nucleus | endomembrane system	AnalysisReference:501730468 | AnalysisReference:501730133	GO:0003677 | GO:0003700 | GO:0003700	DNA binding | transcription factor activity | transcription factor activity	Communication:501714663 | Communication:501714663 | Publication:1345963|PMID:11118137	GO:0009408 | GO:0009408 | GO:0009644 | GO:0010200 | GO:0034620 | GO:0034620 | GO:0034620 | GO:0042542	response to heat | response to heat | response to high light intensity | response to chitin | cellular response to unfolded protein | cellular response to unfolded protein | cellular response to unfolded protein | response to hydrogen peroxide	Publication:501712900|PMID:15247379 | Publication:501720058|PMID:17059409 | Publication:501720058|PMID:17059409 | Publication:501722879|PMID:17722694 | Publication:501729791|PMID:19244141 | Publication:501729791|PMID:19244141 | Publication:501729791|PMID:19244141 | Publication:501720058|PMID:17059409
evm.model.Chr16.854	GATA	AT4G26150.1	Eucgr.C03895.1.p	Sme2.5_03935.1_g00001.1	CGA1 (CYTOKININ-RESPONSIVE GATA FACTOR 1); transcription factor		CYTOKININ-RESPONSIVE GATA FACTOR 1 (CGA1); FUNCTIONS IN: transcription factor activity; INVOLVED IN: response to cytokinin stimulus; LOCATED IN: nucleus; EXPRESSED IN: 12 plant structures; EXPRESSED DURING: 6 growth stages; CONTAINS InterPro DOMAIN/s: Zinc finger, NHR/GATA-type (InterPro:IPR013088), Zinc finger, GATA-type (InterPro:IPR000679); BEST Arabidopsis thaliana protein match is: GNC (GATA…	GO:0005634	nucleus	AnalysisReference:501730468	GO:0003700 | GO:0003700	transcription factor activity | transcription factor activity	Communication:501714663 | Publication:1345963|PMID:11118137	GO:0009735	response to cytokinin stimulus	Publication:501717764|PMID:16212609
evm.model.Chr16.948	NAC	AT4G29230.1	Eucgr.C00958.3.p	Sme2.5_01663.1_g00006.1	anac075 (Arabidopsis NAC domain containing protein 75); transcription factor		Arabidopsis NAC domain containing protein 75 (anac075); FUNCTIONS IN: transcription factor activity; INVOLVED IN: multicellular organismal development, regulation of transcription; EXPRESSED IN: inflorescence meristem, flower; EXPRESSED DURING: petal differentiation and expansion stage; CONTAINS InterPro DOMAIN/s: No apical meristem (NAM) protein (InterPro:IPR003441); BEST Arabidopsis thaliana pr…				GO:0003700	transcription factor activity	Publication:1345963|PMID:11118137	GO:0007275 | GO:0045449	multicellular organismal development | regulation of transcription	Communication:501714663 | AnalysisReference:501730468
evm.model.Chr1.697	FAR1	AT4G38180.1	Eucgr.I01547.2.p	Sme2.5_01453.1_g00001.1	FRS5 (FAR1-related sequence 5); zinc ion binding		FAR1-related sequence 5 (FRS5); FUNCTIONS IN: zinc ion binding; INVOLVED IN: response to red or far red light; LOCATED IN: cellular_component unknown; EXPRESSED IN: 22 plant structures; EXPRESSED DURING: 13 growth stages; CONTAINS InterPro DOMAIN/s: MULE transposase, conserved domain (InterPro:IPR018289), Transcription factor, FAR1-related (InterPro:IPR004330), Zinc finger, PMZ-type (InterPro:IPR…	GO:0005575	cellular_component	Communication:1345790	GO:0008270	zinc ion binding	AnalysisReference:501730468	GO:0009639	response to red or far red light	Communication:501714663
evm.model.Chr17.1	FAR1	AT4G38180.1	Eucgr.I01547.2.p	Sme2.5_01453.1_g00001.1	FRS5 (FAR1-related sequence 5); zinc ion binding		FAR1-related sequence 5 (FRS5); FUNCTIONS IN: zinc ion binding; INVOLVED IN: response to red or far red light; LOCATED IN: cellular_component unknown; EXPRESSED IN: 22 plant structures; EXPRESSED DURING: 13 growth stages; CONTAINS InterPro DOMAIN/s: MULE transposase, conserved domain (InterPro:IPR018289), Transcription factor, FAR1-related (InterPro:IPR004330), Zinc finger, PMZ-type (InterPro:IPR…	GO:0005575	cellular_component	Communication:1345790	GO:0008270	zinc ion binding	AnalysisReference:501730468	GO:0009639	response to red or far red light	Communication:501714663
evm.model.Chr17.1020	bHLH	AT2G14760.1	Eucgr.G01234.1.p	Sme2.5_06129.1_g00005.1	basic helix-loop-helix protein / bHLH protein		basic helix-loop-helix protein / bHLH protein; FUNCTIONS IN: transcription factor activity; BEST Arabidopsis thaliana protein match is: basic helix-loop-helix (bHLH) family protein (TAIR:AT4G33880.1); Has 55 Blast hits to 55 proteins in 15 species: Archae - 0; Bacteria - 2; Metazoa - 12; Fungi - 2; Plants - 29; Viruses - 3; Other Eukaryotes - 7 (source: NCBI BLink).	GO:0005634	nucleus	AnalysisReference:501730468	GO:0003700 | GO:0003700	transcription factor activity | transcription factor activity	Publication:1345963|PMID:11118137 | Publication:501705886|PMID:12679534	GO:0045449	regulation of transcription	AnalysisReference:501730468
evm.model.Chr17.1072	NF-YC	AT1G08970.3	Eucgr.H04476.1.p	Sme2.5_00923.1_g00010.1	NF-YC9 (NUCLEAR FACTOR Y, SUBUNIT C9); DNA binding / transcription factor	heme activated protein (HAP5c)	NUCLEAR FACTOR Y, SUBUNIT C9 (NF-YC9); FUNCTIONS IN: transcription factor activity, DNA binding; INVOLVED IN: regulation of transcription, DNA-dependent; LOCATED IN: nucleus, cytoplasm; EXPRESSED IN: 22 plant structures; EXPRESSED DURING: 13 growth stages; CONTAINS InterPro DOMAIN/s: Transcription factor CBF/NF-Y/archaeal histone (InterPro:IPR003958), Histone-fold (InterPro:IPR009072); BEST Arabi…	GO:0005634 | GO:0005634 | GO:0005737	nucleus | nucleus | cytoplasm	Communication:501714663 | Publication:501714452|PMID:15610358 | Publication:501714452|PMID:15610358	GO:0003677 | GO:0003700	DNA binding | transcription factor activity	Communication:501714663 | Publication:1345963|PMID:11118137	GO:0006355	regulation of transcription, DNA-dependent	Communication:501714663
evm.model.Chr17.1093	bHLH	AT1G72210.1	Eucgr.B02000.1.p	Sme2.5_00192.1_g00002.1	basic helix-loop-helix (bHLH) family protein (bHLH096)		basic helix-loop-helix (bHLH) family protein (bHLH096); FUNCTIONS IN: transcription factor activity, DNA binding; INVOLVED IN: regulation of transcription; LOCATED IN: nucleus; CONTAINS InterPro DOMAIN/s: Basic helix-loop-helix dimerisation region bHLH (InterPro:IPR001092), Helix-loop-helix DNA-binding (InterPro:IPR011598); BEST Arabidopsis thaliana protein match is: basic helix-loop-helix (bHLH)…	GO:0005634	nucleus	AnalysisReference:501730468	GO:0003677 | GO:0003700 | GO:0003700	DNA binding | transcription factor activity | transcription factor activity	Communication:501714663 | Publication:1345963|PMID:11118137 | Publication:501705886|PMID:12679534	GO:0045449	regulation of transcription	AnalysisReference:501730468
evm.model.Chr17.117.2	bZIP	AT4G38900.3	Eucgr.I01335.1.p	Sme2.5_00175.1_g00017.1	bZIP protein		bZIP protein; FUNCTIONS IN: transcription factor activity, DNA binding; INVOLVED IN: regulation of transcription, DNA-dependent; LOCATED IN: nucleus; EXPRESSED IN: 24 plant structures; EXPRESSED DURING: 13 growth stages; CONTAINS InterPro DOMAIN/s: Basic-leucine zipper (bZIP) transcription factor (InterPro:IPR004827), Basic leucine zipper (InterPro:IPR011700); BEST Arabidopsis thaliana protein ma…	GO:0005634	nucleus	AnalysisReference:501730468	GO:0003677 | GO:0003700 | GO:0003700	DNA binding | transcription factor activity | transcription factor activity	Communication:501714663 | Publication:1345963|PMID:11118137 | Publication:1547369|PMID:11906833	GO:0006355	regulation of transcription, DNA-dependent	AnalysisReference:501730468
evm.model.Chr17.119	BBR-BPC	AT2G21240.1	Eucgr.I01334.1.p	Sme2.5_00175.1_g00016.1	BPC4 (BASIC PENTACYSTEINE 4); DNA binding / transcription factor		BASIC PENTACYSTEINE 4 (BPC4); FUNCTIONS IN: transcription factor activity, DNA binding; INVOLVED IN: regulation of transcription, DNA-dependent; LOCATED IN: nucleus; EXPRESSED IN: 23 plant structures; EXPRESSED DURING: 13 growth stages; CONTAINS InterPro DOMAIN/s: GAGA binding-like (InterPro:IPR010409); BEST Arabidopsis thaliana protein match is: BPC5 (BASIC PENTACYSTEINE 5); DNA binding / transc…	GO:0005634	nucleus	Publication:501711763|PMID:14731261	GO:0003677 | GO:0003700	DNA binding | transcription factor activity	Publication:501711763|PMID:14731261 | Publication:501711763|PMID:14731261	GO:0006355	regulation of transcription, DNA-dependent	Publication:501711763|PMID:14731261
evm.model.Chr17.1278	bHLH	AT2G22750.2	Eucgr.H02386.1.p	Sme2.5_00407.1_g00003.1	basic helix-loop-helix (bHLH) family protein		basic helix-loop-helix (bHLH) family protein; FUNCTIONS IN: transcription factor activity, DNA binding; INVOLVED IN: regulation of transcription; LOCATED IN: nucleus; EXPRESSED IN: sepal; EXPRESSED DURING: petal differentiation and expansion stage; CONTAINS InterPro DOMAIN/s: Basic helix-loop-helix dimerisation region bHLH (InterPro:IPR001092), Helix-loop-helix DNA-binding (InterPro:IPR011598); B…	GO:0005634	nucleus	AnalysisReference:501730468	GO:0003677 | GO:0003700 | GO:0003700	DNA binding | transcription factor activity | transcription factor activity	Communication:501714663 | Publication:1345963|PMID:11118137 | Publication:501705886|PMID:12679534	GO:0045449	regulation of transcription	Publication:1345963|PMID:11118137
evm.model.Chr17.1301	Trihelix	AT5G28300.1	Eucgr.H04383.1.p	Sme2.5_06171.1_g00008.1	trihelix DNA-binding protein, putative		trihelix DNA-binding protein, putative; FUNCTIONS IN: transcription factor activity; INVOLVED IN: regulation of transcription; LOCATED IN: chloroplast; EXPRESSED IN: 22 plant structures; EXPRESSED DURING: 13 growth stages; CONTAINS InterPro DOMAIN/s: SANT, DNA-binding (InterPro:IPR001005), MYB-like (InterPro:IPR017877); BEST Arabidopsis thaliana protein match is: trihelix DNA-binding protein, put…	GO:0009507	chloroplast	AnalysisReference:501730133	GO:0003700	transcription factor activity	Publication:1345963|PMID:11118137	GO:0045449	regulation of transcription	Publication:1345963|PMID:11118137
evm.model.Chr17.1303	bZIP	AT5G28770.2	Eucgr.H04338.1.p	Sme2.5_00287.1_g00001.1	BZO2H3; DNA binding / protein heterodimerization/ transcription factor	bZIP protein BZO2H3 mRNA, partial cds	BZO2H3; FUNCTIONS IN: transcription factor activity, protein heterodimerization activity, DNA binding; INVOLVED IN: regulation of transcription, DNA-dependent; LOCATED IN: nucleus; EXPRESSED IN: 22 plant structures; EXPRESSED DURING: 13 growth stages; CONTAINS InterPro DOMAIN/s: Basic-leucine zipper (bZIP) transcription factor (InterPro:IPR004827), bZIP transcription factor, bZIP-1 (InterPro:IPR0…	GO:0005634	nucleus	AnalysisReference:501730468	GO:0003677 | GO:0003700 | GO:0003700 | GO:0003700 | GO:0046982	DNA binding | transcription factor activity | transcription factor activity | transcription factor activity | protein heterodimerization activity	Communication:501714663 | Communication:501714663 | Publication:1345963|PMID:11118137 | Publication:1547369|PMID:11906833 | Publication:501719057|PMID:16709202	GO:0006355 | GO:0006355	regulation of transcription, DNA-dependent | "regulation of transcription, DNA-dependent"	Communication:501714663 | AnalysisReference:501730468
evm.model.Chr17.134	SRS	AT5G66350.1	Eucgr.I01308.1.p	Sme2.5_01553.1_g00006.1	SHI (SHORT INTERNODES); protein binding / protein heterodimerization/ transcription factor	A member of SHI gene family. Arabidopsis thaliana has ten members that encode proteins with a RING finger-like zinc finger motif. Despite being highly divergent in sequence, many of the SHI-related genes are partially redundant in function and synergistically promote gynoecium, stamen and leaf development in Arabidopsis. Shi mutant is dominant, has dwarf phenotype. Loss of function mutations have…	SHORT INTERNODES (SHI); FUNCTIONS IN: protein binding, transcription factor activity, protein heterodimerization activity; INVOLVED IN: response to gibberellin stimulus, gibberellic acid mediated signaling; LOCATED IN: nucleus; EXPRESSED IN: 11 plant structures; EXPRESSED DURING: 4 anthesis, 0 germination, petal differentiation and expansion stage, D bilateral stage; CONTAINS InterPro DOMAIN/s: L…	GO:0005634	nucleus	Publication:1434|PMID:10368174	GO:0003700 | GO:0005515 | GO:0046982	transcription factor activity | protein binding | protein heterodimerization activity	Publication:1434|PMID:10368174 | Publication:1434|PMID:10368174 | Publication:501719488|PMID:16740146	GO:0009739 | GO:0009740	response to gibberellin stimulus | gibberellic acid mediated signaling	Publication:1434|PMID:10368174 | Publication:1434|PMID:10368174
evm.model.Chr17.1348	bHLH	AT4G00870.1	Eucgr.E00019.1.p	Sme2.5_03511.1_g00006.1	basic helix-loop-helix (bHLH) family protein		basic helix-loop-helix (bHLH) family protein; FUNCTIONS IN: transcription factor activity, DNA binding; INVOLVED IN: regulation of transcription; LOCATED IN: nucleus; EXPRESSED IN: 9 plant structures; EXPRESSED DURING: 6 growth stages; CONTAINS InterPro DOMAIN/s: Basic helix-loop-helix dimerisation region bHLH (InterPro:IPR001092), Helix-loop-helix DNA-binding (InterPro:IPR011598); BEST Arabidops…	GO:0005634	nucleus	AnalysisReference:501730468	GO:0003677 | GO:0003700 | GO:0003700	DNA binding | transcription factor activity | transcription factor activity	Communication:501714663 | Publication:1345963|PMID:11118137 | Publication:501705886|PMID:12679534	GO:0045449	regulation of transcription	Publication:1345963|PMID:11118137
evm.model.Chr17.1388	EIL	AT3G20770.1	Eucgr.G02632.1.p	Sme2.5_02985.1_g00005.1	EIN3 (ETHYLENE-INSENSITIVE3); transcription factor	ethylene-insensitive3	ETHYLENE-INSENSITIVE3 (EIN3); FUNCTIONS IN: transcription factor activity; INVOLVED IN: ethylene mediated signaling pathway, sugar mediated signaling, regulation of transcription; LOCATED IN: nucleus; EXPRESSED IN: 24 plant structures; EXPRESSED DURING: 15 growth stages; CONTAINS InterPro DOMAIN/s: Ethylene insensitive 3 (InterPro:IPR006957); BEST Arabidopsis thaliana protein match is: EIL1 (ETHY…	GO:0005634 | GO:0005634	nucleus | nucleus	Publication:3192|PMID:9215635 | Publication:501683645|PMID:12606727	GO:0003700 | GO:0003700 | GO:0003700 | GO:0003700 | GO:0003700	transcription factor activity | transcription factor activity | transcription factor activity | transcription factor activity | transcription factor activity	Publication:501724803|PMID:18466304 | Publication:1947|PMID:9851977 | Publication:3192|PMID:9215635 | Publication:501683645|PMID:12606727 | Publication:1345963|PMID:11118137	GO:0009873 | GO:0009873 | GO:0009873 | GO:0010182 | GO:0045449	ethylene mediated signaling pathway | ethylene mediated signaling pathway | ethylene mediated signaling pathway | sugar mediated signaling | regulation of transcription	Publication:3192|PMID:9215635 | Publication:3192|PMID:9215635 | Publication:501683645|PMID:12606727 | Publication:501705939|PMID:12663220 | Publication:1947|PMID:9851977
evm.model.Chr17.1459	NF-YA	AT1G30500.2	Eucgr.K01943.1.p	Sme2.5_01556.1_g00008.1	NF-YA7 (NUCLEAR FACTOR Y, SUBUNIT A7); specific transcriptional repressor/ transcription factor		NUCLEAR FACTOR Y, SUBUNIT A7 (NF-YA7); FUNCTIONS IN: transcription factor activity, specific transcriptional repressor activity; INVOLVED IN: negative regulation of gene-specific transcription, regulation of transcription, DNA-dependent; LOCATED IN: CCAAT-binding factor complex, nucleus; EXPRESSED IN: 19 plant structures; EXPRESSED DURING: 8 growth stages; CONTAINS InterPro DOMAIN/s: CCAAT-bindin…	GO:0005634 | GO:0016602	nucleus | CCAAT-binding factor complex	AnalysisReference:501730468 | Communication:501714663	GO:0003700 | GO:0003700 | GO:0016566	transcription factor activity | transcription factor activity | specific transcriptional repressor activity	Communication:501714663 | Publication:1345963|PMID:11118137 | Publication:501729885|PMID:19207209	GO:0006355 | GO:0032582	regulation of transcription, DNA-dependent | negative regulation of gene-specific transcription	Communication:501714663 | Publication:501729885|PMID:19207209
evm.model.Chr17.15	LBD	AT3G49940.1	Eucgr.H02293.1.p	Sme2.5_13510.1_g00001.1	LBD38 (LOB DOMAIN-CONTAINING PROTEIN 38)		LOB DOMAIN-CONTAINING PROTEIN 38 (LBD38); INVOLVED IN: biological_process unknown; LOCATED IN: cellular_component unknown; EXPRESSED IN: 21 plant structures; EXPRESSED DURING: 13 growth stages; CONTAINS InterPro DOMAIN/s: Lateral organ boundaries, LOB (InterPro:IPR004883); BEST Arabidopsis thaliana protein match is: LBD37 (LOB DOMAIN-CONTAINING PROTEIN 37) (TAIR:AT5G67420.1); Has 325 Blast hits t…	GO:0005575	cellular_component	Communication:1345790				GO:0008150	biological_process	Communication:1345790
evm.model.Chr17.1518	WRKY	AT4G11070.1	Eucgr.D02359.1.p	Sme2.5_00013.1_g00025.1	WRKY41; transcription factor	member of WRKY Transcription Factor; Group III	WRKY41; FUNCTIONS IN: transcription factor activity; INVOLVED IN: regulation of transcription, DNA-dependent, regulation of transcription; LOCATED IN: nucleus; CONTAINS InterPro DOMAIN/s: DNA-binding WRKY (InterPro:IPR003657); BEST Arabidopsis thaliana protein match is: WRKY53; DNA binding / protein binding / transcription activator/ transcription factor (TAIR:AT4G23810.1); Has 1888 Blast hits to…	GO:0005634	nucleus	AnalysisReference:501730468	GO:0003700 | GO:0003700 | GO:0003700 | GO:0003700 | GO:0003700	transcription factor activity | transcription factor activity | transcription factor activity | transcription factor activity | transcription factor activity	Communication:501714663 | Publication:492|PMID:10785665 | Communication:1674991 | Publication:1345963|PMID:11118137 | Publication:492|PMID:10785665	GO:0006355 | GO:0045449	regulation of transcription, DNA-dependent | regulation of transcription	Communication:501714663 | AnalysisReference:501730468
evm.model.Chr17.163	bHLH	AT4G34530.1	Eucgr.I01279.1.p	Sme2.5_00925.1_g00014.1	CIB1 (CRYPTOCHROME-INTERACTING BASIC-HELIX-LOOP-HELIX 1); DNA binding / transcription factor	Encodes a transcription factor CIB1 (cryptochrome-interacting basic-helix-loop-helix). CIB1 interacts with CRY2 (cryptochrome 2) in a blue light-specific manner in yeast and Arabidopsis cells, and it acts together with additional CIB1-related proteins to promote CRY2-dependent floral initiation. CIB1 positively regulates FT expression.	CRYPTOCHROME-INTERACTING BASIC-HELIX-LOOP-HELIX 1 (CIB1); FUNCTIONS IN: transcription factor activity, DNA binding; INVOLVED IN: positive regulation of flower development, transcription, DNA-dependent; LOCATED IN: nucleus; EXPRESSED IN: vascular bundle; CONTAINS InterPro DOMAIN/s: Basic helix-loop-helix dimerisation region bHLH (InterPro:IPR001092), Helix-loop-helix DNA-binding (InterPro:IPR01159…	GO:0005634	nucleus	Publication:501729176|PMID:18988809	GO:0003677 | GO:0003677 | GO:0003700 | GO:0003700 | GO:0003700	DNA binding | DNA binding | transcription factor activity | transcription factor activity | transcription factor activity	Publication:501729176|PMID:18988809 | Communication:501714663 | Publication:1345963|PMID:11118137 | Publication:501705886|PMID:12679534 | Publication:501729176|PMID:18988809	GO:0006351 | GO:0009911	transcription, DNA-dependent | positive regulation of flower development	Publication:501729176|PMID:18988809 | Publication:501729176|PMID:18988809
evm.model.Chr17.1639	WRKY	AT4G01250.1	Eucgr.E00098.1.p	Sme2.5_01689.1_g00004.1	WRKY22; transcription factor	member of WRKY Transcription Factor; Group II-e	WRKY22; FUNCTIONS IN: transcription factor activity; INVOLVED IN: response to chitin, regulation of transcription, DNA-dependent; LOCATED IN: nucleus; EXPRESSED IN: 21 plant structures; EXPRESSED DURING: 13 growth stages; CONTAINS InterPro DOMAIN/s: DNA-binding WRKY (InterPro:IPR003657); BEST Arabidopsis thaliana protein match is: WRKY27; transcription factor (TAIR:AT5G52830.1); Has 1940 Blast hi…	GO:0005634	nucleus	AnalysisReference:501730468	GO:0003700 | GO:0003700 | GO:0003700 | GO:0003700	transcription factor activity | transcription factor activity | transcription factor activity | transcription factor activity	Publication:492|PMID:10785665 | Communication:1674991 | Publication:1345963|PMID:11118137 | Publication:492|PMID:10785665	GO:0006355 | GO:0010200	regulation of transcription, DNA-dependent | response to chitin	Publication:492|PMID:10785665 | Publication:501722879|PMID:17722694
evm.model.Chr17.1820.1	YABBY	AT2G45190.1	Eucgr.D02474.1.p	Sme2.5_03738.1_g00001.1	AFO (ABNORMAL FLORAL ORGANS); protein binding / transcription factor/ transcription regulator	Encodes a member of the YABBY family of transcriptional regulators that is involved in abaxial cell type specification in leaves and fruits. YAB1 acts in a non-cell autonomous fashion within the meristem to affect phyllotactic patterning. The non-autonomous effect on the central region of the meristem is mediated through the activity if Lateral Suppressor (LAS).	ABNORMAL FLORAL ORGANS (AFO); FUNCTIONS IN: protein binding, transcription factor activity, transcription regulator activity; INVOLVED IN: in 7 processes; LOCATED IN: nucleus; EXPRESSED IN: 17 plant structures; EXPRESSED DURING: 11 growth stages; CONTAINS InterPro DOMAIN/s: High mobility group, superfamily (InterPro:IPR009071), YABBY protein (InterPro:IPR006780); BEST Arabidopsis thaliana protein…	GO:0005634	nucleus	Publication:1529|PMID:10323860	GO:0003700 | GO:0003700 | GO:0005515 | GO:0030528	transcription factor activity | transcription factor activity | protein binding | transcription regulator activity	Communication:501714663 | Publication:1345963|PMID:11118137 | Publication:501713074|PMID:15299139 | Publication:1529|PMID:10323860	GO:0009909 | GO:0009933 | GO:0009944 | GO:0010154 | GO:0010158 | GO:0010159 | GO:0045165	regulation of flower development | meristem structural organization | polarity specification of adaxial/abaxial axis | fruit development | abaxial cell fate specification | specification of organ position | cell fate commitment	Publication:1510|PMID:10331982 | Publication:1887|PMID:9878633 | Communication:501714663 | Publication:501717659|PMID:16192305 | Publication:501717659|PMID:16192305 | Publication:501724773|PMID:18469164 | Publication:1887|PMID:9878633
evm.model.Chr17.1828	GRAS	AT4G00150.1	Eucgr.E01510.1.p	Sme2.5_05903.1_g00003.1	scarecrow-like transcription factor 6 (SCL6)		scarecrow-like transcription factor 6 (SCL6); FUNCTIONS IN: transcription factor activity; INVOLVED IN: regulation of transcription; LOCATED IN: chloroplast; EXPRESSED IN: 22 plant structures; EXPRESSED DURING: 13 growth stages; CONTAINS InterPro DOMAIN/s: GRAS transcription factor (InterPro:IPR005202); BEST Arabidopsis thaliana protein match is: scarecrow transcription factor family protein (TAI…	GO:0009507	chloroplast	AnalysisReference:501730133	GO:0003700 | GO:0003700	transcription factor activity | transcription factor activity	Communication:501714663 | Publication:1345963|PMID:11118137	GO:0045449	regulation of transcription	Publication:1345963|PMID:11118137
evm.model.Chr17.1856	SBP	AT1G02065.1	Eucgr.E01600.1.p	Sme2.5_03551.1_g00006.1	SPL8 (SQUAMOSA PROMOTER BINDING PROTEIN-LIKE 8); DNA binding	Encodes an SBP-box gene, a member of the SPL gene family. Mutants are affected in micro- and megasporogenesis, trichome formation on sepals, and stamen filament elongation.	SQUAMOSA PROMOTER BINDING PROTEIN-LIKE 8 (SPL8); FUNCTIONS IN: DNA binding; INVOLVED IN: microsporogenesis, megasporogenesis; LOCATED IN: nucleus; EXPRESSED IN: flower; CONTAINS InterPro DOMAIN/s: Transcription factor, SBP-box (InterPro:IPR004333); BEST Arabidopsis thaliana protein match is: SPL9 (SQUAMOSA PROMOTER BINDING PROTEIN-LIKE 9); transcription factor (TAIR:AT2G42200.1); Has 470 Blast hi…	GO:0005634 | GO:0005634	nucleus | nucleus	Communication:501714663 | Publication:501705905|PMID:12671094	GO:0003677 | GO:0003677	DNA binding | DNA binding	Communication:501714663 | Publication:501705905|PMID:12671094	GO:0009554 | GO:0009556	megasporogenesis | microsporogenesis	Publication:501705905|PMID:12671094 | Publication:501705905|PMID:12671094
evm.model.Chr17.1904	WRKY	AT2G44745.1	Eucgr.D01219.1.p	Sme2.5_04253.1_g00002.1	WRKY family transcription factor		WRKY family transcription factor; FUNCTIONS IN: transcription factor activity; INVOLVED IN: regulation of transcription, DNA-dependent; LOCATED IN: nucleus; EXPRESSED IN: 8 plant structures; EXPRESSED DURING: 4 anthesis, petal differentiation and expansion stage, D bilateral stage, E expanded cotyledon stage; CONTAINS InterPro DOMAIN/s: DNA-binding WRKY (InterPro:IPR003657); BEST Arabidopsis thal…	GO:0005634	nucleus	AnalysisReference:501730468	GO:0003700 | GO:0003700	transcription factor activity | transcription factor activity	Publication:492|PMID:10785665 | Publication:1345963|PMID:11118137	GO:0006355	regulation of transcription, DNA-dependent	Publication:492|PMID:10785665
evm.model.Chr17.1934	Trihelix	AT2G44730.1	Eucgr.G03225.1.p	Sme2.5_01699.1_g00003.1	transcription factor		transcription factor; FUNCTIONS IN: transcription factor activity; INVOLVED IN: regulation of transcription; LOCATED IN: chloroplast; EXPRESSED IN: 22 plant structures; EXPRESSED DURING: 13 growth stages; CONTAINS InterPro DOMAIN/s: SANT, DNA-binding (InterPro:IPR001005), MADF domain (InterPro:IPR006578), MYB-like (InterPro:IPR017877); BEST Arabidopsis thaliana protein match is: hydroxyproline-ri…	GO:0009507	chloroplast	AnalysisReference:501730133	GO:0003700	transcription factor activity	Publication:1345963|PMID:11118137	GO:0045449	regulation of transcription	Publication:1345963|PMID:11118137
evm.model.Chr17.1995	bHLH	AT2G31210.1	Eucgr.E04247.1.p	Sme2.5_00114.1_g00007.1	basic helix-loop-helix (bHLH) family protein		basic helix-loop-helix (bHLH) family protein; FUNCTIONS IN: transcription factor activity, DNA binding; INVOLVED IN: regulation of transcription; LOCATED IN: nucleus; EXPRESSED IN: leaf whorl, sepal, flower; EXPRESSED DURING: petal differentiation and expansion stage; CONTAINS InterPro DOMAIN/s: Basic helix-loop-helix dimerisation region bHLH (InterPro:IPR001092), Helix-loop-helix DNA-binding (In…	GO:0005634	nucleus	AnalysisReference:501730468	GO:0003677 | GO:0003700 | GO:0003700	DNA binding | transcription factor activity | transcription factor activity	Communication:501714663 | Publication:1345963|PMID:11118137 | Publication:501705886|PMID:12679534	GO:0045449	regulation of transcription	Publication:1345963|PMID:11118137
evm.model.Chr17.2045	bHLH	AT2G46810.1	Eucgr.H02788.1.p	Sme2.5_04383.1_g00001.1	basic helix-loop-helix (bHLH) family protein		basic helix-loop-helix (bHLH) family protein; FUNCTIONS IN: transcription factor activity, DNA binding; INVOLVED IN: regulation of transcription; LOCATED IN: nucleus; CONTAINS InterPro DOMAIN/s: Basic helix-loop-helix dimerisation region bHLH (InterPro:IPR001092), Helix-loop-helix DNA-binding (InterPro:IPR011598); BEST Arabidopsis thaliana protein match is: basic helix-loop-helix (bHLH) family pr…	GO:0005634	nucleus	AnalysisReference:501730468	GO:0003677 | GO:0003700 | GO:0003700	DNA binding | transcription factor activity | transcription factor activity	Communication:501714663 | Publication:1345963|PMID:11118137 | Publication:501705886|PMID:12679534	GO:0045449	regulation of transcription	Publication:1345963|PMID:11118137
evm.model.Chr17.33	bHLH	AT2G16910.1	Eucgr.G01783.1.p	Sme2.5_07215.1_g00003.1	AMS (ABORTED MICROSPORES); DNA binding / transcription factor	Sporophytic male sterile; MYC Transcription Factor	ABORTED MICROSPORES (AMS); FUNCTIONS IN: transcription factor activity, DNA binding; INVOLVED IN: regulation of transcription; LOCATED IN: nucleus; EXPRESSED IN: leaf whorl, petal, sepal, flower, seed; EXPRESSED DURING: 4 anthesis, petal differentiation and expansion stage, E expanded cotyledon stage; CONTAINS InterPro DOMAIN/s: Basic helix-loop-helix dimerisation region bHLH (InterPro:IPR001092)…	GO:0005634	nucleus	AnalysisReference:501730468	GO:0003677 | GO:0003700 | GO:0003700	DNA binding | transcription factor activity | transcription factor activity	Communication:501714663 | Publication:1345963|PMID:11118137 | Publication:501705886|PMID:12679534	GO:0045449	regulation of transcription	Publication:1345963|PMID:11118137
evm.model.Chr17.393	NAC	AT2G17040.1	Eucgr.I01494.1.p	Sme2.5_03876.1_g00003.1	anac036 (Arabidopsis NAC domain containing protein 36); transcription factor		Arabidopsis NAC domain containing protein 36 (anac036); FUNCTIONS IN: transcription factor activity; INVOLVED IN: multicellular organismal development, response to chitin; LOCATED IN: cellular_component unknown; EXPRESSED IN: 16 plant structures; EXPRESSED DURING: 9 growth stages; CONTAINS InterPro DOMAIN/s: No apical meristem (NAM) protein (InterPro:IPR003441); BEST Arabidopsis thaliana protein …	GO:0005575	cellular_component	Communication:1345790	GO:0003700	transcription factor activity	Publication:1345963|PMID:11118137	GO:0007275 | GO:0010200	multicellular organismal development | response to chitin	Communication:501714663 | Publication:501722879|PMID:17722694
evm.model.Chr17.41	bZIP	AT4G35040.1	Eucgr.I01416.1.p	Sme2.5_13900.1_g00002.1	bZIP transcription factor family protein		bZIP transcription factor family protein; FUNCTIONS IN: transcription factor activity, DNA binding; INVOLVED IN: regulation of transcription, DNA-dependent; LOCATED IN: nucleus; EXPRESSED IN: 23 plant structures; EXPRESSED DURING: 13 growth stages; CONTAINS InterPro DOMAIN/s: Basic-leucine zipper (bZIP) transcription factor (InterPro:IPR004827), Basic leucine zipper (InterPro:IPR011700); BEST Ara…	GO:0005634	nucleus	AnalysisReference:501730468	GO:0003677 | GO:0003700 | GO:0003700	DNA binding | transcription factor activity | transcription factor activity	Communication:501714663 | Publication:1345963|PMID:11118137 | Publication:1547369|PMID:11906833	GO:0006355	regulation of transcription, DNA-dependent	AnalysisReference:501730468
evm.model.Chr17.513	NAC	AT2G02450.1	Eucgr.G00054.1.p	Sme2.5_06345.1_g00005.1	ANAC035 (Arabidopsis NAC domain containing protein 35); transcription factor		Arabidopsis NAC domain containing protein 35 (ANAC035); FUNCTIONS IN: transcription factor activity; INVOLVED IN: multicellular organismal development, regulation of transcription; LOCATED IN: cellular_component unknown; EXPRESSED IN: 18 plant structures; EXPRESSED DURING: 12 growth stages; CONTAINS InterPro DOMAIN/s: No apical meristem (NAM) protein (InterPro:IPR003441); BEST Arabidopsis thalian…	GO:0005575	cellular_component	Communication:1345790	GO:0003700	transcription factor activity	Publication:1345963|PMID:11118137	GO:0007275 | GO:0045449	multicellular organismal development | regulation of transcription	Communication:501714663 | AnalysisReference:501730468
evm.model.Chr17.588	TCP	AT1G58100.1	Eucgr.F02587.1.p	Sme2.5_02788.1_g00002.1	TCP family transcription factor, putative		TCP family transcription factor, putative; FUNCTIONS IN: transcription factor activity; INVOLVED IN: regulation of transcription; LOCATED IN: cellular_component unknown; EXPRESSED IN: 22 plant structures; EXPRESSED DURING: 13 growth stages; CONTAINS InterPro DOMAIN/s: Transcription factor, TCP (InterPro:IPR005333), Transcription factor TCP subgroup (InterPro:IPR017887); BEST Arabidopsis thaliana …	GO:0005575	cellular_component	Communication:1345790	GO:0003700 | GO:0003700	transcription factor activity | transcription factor activity	Communication:501714663 | Publication:1345963|PMID:11118137	GO:0045449	regulation of transcription	Publication:1345963|PMID:11118137
evm.model.Chr17.592	ZF-HD	AT5G60480.1	Eucgr.I02434.1.p	Sme2.5_00813.1_g00012.1	AtHB26 (ARABIDOPSIS THALIANA HOMEOBOX PROTEIN 26); DNA binding / transcription factor		ARABIDOPSIS THALIANA HOMEOBOX PROTEIN 26 (AtHB26); FUNCTIONS IN: transcription factor activity, DNA binding; INVOLVED IN: regulation of transcription; EXPRESSED IN: flower; CONTAINS InterPro DOMAIN/s: Homeobox domain, ZF-HD class (InterPro:IPR006455), ZF-HD homeobox protein Cys/His-rich dimerisation region (InterPro:IPR006456), Homeodomain-related (InterPro:IPR012287); BEST Arabidopsis thaliana p…				GO:0003677 | GO:0003700	DNA binding | transcription factor activity	Publication:501718353|PMID:16428600 | Communication:501714663	GO:0045449	regulation of transcription	AnalysisReference:501730468
evm.model.Chr17.595	ZF-HD	AT1G14440.1	Eucgr.I02434.1.p	Sme2.5_00813.1_g00012.1	AtHB31 (ARABIDOPSIS THALIANA HOMEOBOX PROTEIN 31); DNA binding / transcription factor		ARABIDOPSIS THALIANA HOMEOBOX PROTEIN 31 (AtHB31); FUNCTIONS IN: transcription factor activity, DNA binding; INVOLVED IN: regulation of transcription; LOCATED IN: cellular_component unknown; EXPRESSED IN: 17 plant structures; EXPRESSED DURING: 11 growth stages; CONTAINS InterPro DOMAIN/s: Homeobox domain, ZF-HD class (InterPro:IPR006455), ZF-HD homeobox protein Cys/His-rich dimerisation region (I…	GO:0005575	cellular_component	Communication:1345790	GO:0003677 | GO:0003700	DNA binding | transcription factor activity	AnalysisReference:501730468 | Communication:501714663	GO:0045449	regulation of transcription	AnalysisReference:501730468
evm.model.Chr17.603	bZIP	AT1G58110.1	Eucgr.I02749.1.p	Sme2.5_05422.1_g00004.1	bZIP family transcription factor		bZIP family transcription factor; FUNCTIONS IN: transcription factor activity, sequence-specific DNA binding, DNA binding; INVOLVED IN: regulation of transcription, DNA-dependent; LOCATED IN: cellular_component unknown; EXPRESSED IN: 23 plant structures; EXPRESSED DURING: 13 growth stages; CONTAINS InterPro DOMAIN/s: Basic-leucine zipper (bZIP) transcription factor (InterPro:IPR004827); BEST Arab…	GO:0005575	cellular_component	Communication:1345790	GO:0003677 | GO:0003700 | GO:0003700 | GO:0043565	DNA binding | transcription factor activity | transcription factor activity | sequence-specific DNA binding	Communication:501714663 | Communication:501714663 | AnalysisReference:501730468 | AnalysisReference:501730468	GO:0006355 | GO:0006355	regulation of transcription, DNA-dependent | "regulation of transcription, DNA-dependent"	Communication:501714663 | AnalysisReference:501730468
evm.model.Chr17.662	GATA	AT4G17570.2	Eucgr.E00364.1.p	Sme2.5_00281.1_g00001.1	zinc finger (GATA type) family protein		zinc finger (GATA type) family protein; FUNCTIONS IN: transcription factor activity; INVOLVED IN: regulation of transcription, DNA-dependent; LOCATED IN: nucleus; EXPRESSED IN: 21 plant structures; EXPRESSED DURING: 13 growth stages; CONTAINS InterPro DOMAIN/s: Zinc finger, GATA-type (InterPro:IPR000679); BEST Arabidopsis thaliana protein match is: zinc finger (GATA type) family protein (TAIR:AT5…	GO:0005634	nucleus	AnalysisReference:501730468	GO:0003700 | GO:0003700	transcription factor activity | transcription factor activity	Communication:501714663 | Publication:1345963|PMID:11118137	GO:0006355	regulation of transcription, DNA-dependent	AnalysisReference:501730468
evm.model.Chr17.680	NF-YB	AT5G47670.2	Eucgr.A01179.4.p	Sme2.5_04836.1_g00001.1	NF-YB6 (NUCLEAR FACTOR Y, SUBUNIT B6); transcription activator/ transcription activator binding / transcription factor		NUCLEAR FACTOR Y, SUBUNIT B6 (NF-YB6); FUNCTIONS IN: transcription activator binding, transcription factor activity, transcription activator activity; INVOLVED IN: positive regulation of gene-specific transcription, regulation of transcription; LOCATED IN: intracellular, nucleus; EXPRESSED IN: embryo; EXPRESSED DURING: D bilateral stage; CONTAINS InterPro DOMAIN/s: Transcription factor, CBFA/NFYB…	GO:0005622 | GO:0005634	intracellular | nucleus	AnalysisReference:501730468 | AnalysisReference:501730468	GO:0003700 | GO:0016563 | GO:0033613	transcription factor activity | transcription activator activity | transcription activator binding	Publication:1345963|PMID:11118137 | Publication:501729885|PMID:19207209 | Publication:501729885|PMID:19207209	GO:0043193 | GO:0045449	positive regulation of gene-specific transcription | regulation of transcription	Publication:501729885|PMID:19207209 | Publication:1345963|PMID:11118137
evm.model.Chr17.706	WRKY	AT1G68150.1	Eucgr.G00619.1.p	Sme2.5_00281.1_g00010.1	WRKY9; transcription factor	member of WRKY Transcription Factor; Group II-b	WRKY9; FUNCTIONS IN: transcription factor activity; INVOLVED IN: regulation of transcription, DNA-dependent; LOCATED IN: nucleus; EXPRESSED IN: root; CONTAINS InterPro DOMAIN/s: DNA-binding WRKY (InterPro:IPR003657); BEST Arabidopsis thaliana protein match is: WRKY72; transcription factor (TAIR:AT5G15130.1); Has 5599 Blast hits to 3818 proteins in 281 species: Archae - 3; Bacteria - 90; Metazoa -…	GO:0005634	nucleus	AnalysisReference:501730468	GO:0003700 | GO:0003700 | GO:0003700 | GO:0003700	transcription factor activity | transcription factor activity | transcription factor activity | transcription factor activity	Publication:492|PMID:10785665 | Communication:1674991 | Publication:1345963|PMID:11118137 | Publication:492|PMID:10785665	GO:0006355	regulation of transcription, DNA-dependent	Publication:492|PMID:10785665
evm.model.Chr17.710	bZIP	AT5G44080.1	Eucgr.G00615.1.p	Sme2.5_04709.1_g00002.1	bZIP transcription factor family protein		bZIP transcription factor family protein; FUNCTIONS IN: transcription factor activity; INVOLVED IN: regulation of transcription, DNA-dependent; LOCATED IN: nucleus, chloroplast; EXPRESSED IN: 24 plant structures; EXPRESSED DURING: 13 growth stages; CONTAINS InterPro DOMAIN/s: Basic-leucine zipper (bZIP) transcription factor (InterPro:IPR004827), bZIP transcription factor, bZIP-1 (InterPro:IPR0116…	GO:0005634 | GO:0009507	nucleus | chloroplast	AnalysisReference:501730468 | AnalysisReference:501730133	GO:0003700 | GO:0003700 | GO:0003700	transcription factor activity | transcription factor activity | transcription factor activity	Communication:501714663 | Publication:1345963|PMID:11118137 | Publication:1547369|PMID:11906833	GO:0006355	regulation of transcription, DNA-dependent	AnalysisReference:501730468
evm.model.Chr17.829	GATA	AT3G21175.2	Eucgr.F02157.2.p	Sme2.5_01230.1_g00009.1	ZML1 (ZIM-LIKE 1); transcription factor	member of a novel family of plant-specific GATA-type transcription factors.	ZIM-LIKE 1 (ZML1); FUNCTIONS IN: transcription factor activity; EXPRESSED IN: 23 plant structures; EXPRESSED DURING: 13 growth stages; CONTAINS InterPro DOMAIN/s: Tify (InterPro:IPR010399), CCT domain (InterPro:IPR010402); BEST Arabidopsis thaliana protein match is: TIFY2A; sequence-specific DNA binding / transcription factor/ zinc ion binding (TAIR:AT1G51600.2); Has 656 Blast hits to 656 protein…	GO:0005634	nucleus	AnalysisReference:501730468	GO:0003700 | GO:0003700 | GO:0003700 | GO:0008270 | GO:0008270 | GO:0043565 | GO:0043565	transcription factor activity | transcription factor activity | transcription factor activity | zinc ion binding | zinc ion binding | sequence-specific DNA binding | sequence-specific DNA binding	Communication:501714663 | AnalysisReference:501730468 | AnalysisReference:501730468 | AnalysisReference:501730468 | AnalysisReference:501730468 | AnalysisReference:501730468 | AnalysisReference:501730468	GO:0006355	regulation of transcription, DNA-dependent	AnalysisReference:501730468
evm.model.Chr17.839	EIL	AT3G20770.1	Eucgr.J00631.1.p	Sme2.5_02985.1_g00005.1	EIN3 (ETHYLENE-INSENSITIVE3); transcription factor	ethylene-insensitive3	ETHYLENE-INSENSITIVE3 (EIN3); FUNCTIONS IN: transcription factor activity; INVOLVED IN: ethylene mediated signaling pathway, sugar mediated signaling, regulation of transcription; LOCATED IN: nucleus; EXPRESSED IN: 24 plant structures; EXPRESSED DURING: 15 growth stages; CONTAINS InterPro DOMAIN/s: Ethylene insensitive 3 (InterPro:IPR006957); BEST Arabidopsis thaliana protein match is: EIL1 (ETHY…	GO:0005634 | GO:0005634	nucleus | nucleus	Publication:3192|PMID:9215635 | Publication:501683645|PMID:12606727	GO:0003700 | GO:0003700 | GO:0003700 | GO:0003700 | GO:0003700	transcription factor activity | transcription factor activity | transcription factor activity | transcription factor activity | transcription factor activity	Publication:501724803|PMID:18466304 | Publication:1947|PMID:9851977 | Publication:3192|PMID:9215635 | Publication:501683645|PMID:12606727 | Publication:1345963|PMID:11118137	GO:0009873 | GO:0009873 | GO:0009873 | GO:0010182 | GO:0045449	ethylene mediated signaling pathway | ethylene mediated signaling pathway | ethylene mediated signaling pathway | sugar mediated signaling | regulation of transcription	Publication:3192|PMID:9215635 | Publication:3192|PMID:9215635 | Publication:501683645|PMID:12606727 | Publication:501705939|PMID:12663220 | Publication:1947|PMID:9851977
evm.model.Chr1.838	bZIP	AT4G35900.1	Eucgr.J00637.2.p	Sme2.5_03302.1_g00002.1	FD; DNA binding / protein binding / transcription activator/ transcription factor	bZIP protein required for positive regulation of flowering. Mutants are late flowering. FD interacts with FT to promote flowering.Expressed in the shoot apex in floral anlagen, then declines in floral primordia.	FD; FUNCTIONS IN: protein binding, transcription factor activity, transcription activator activity, DNA binding; INVOLVED IN: positive regulation of flower development, regulation of flower development, photoperiodism; LOCATED IN: nucleus; EXPRESSED IN: shoot apex, leaf whorl, embryo, flower, seed; EXPRESSED DURING: F mature embryo stage, petal differentiation and expansion stage, D bilateral sta…	GO:0005634	nucleus	Publication:501718823|PMID:16099979	GO:0003677 | GO:0003700 | GO:0003700 | GO:0005515 | GO:0005515 | GO:0016563	DNA binding | transcription factor activity | transcription factor activity | protein binding | protein binding | transcription activator activity	Communication:501714663 | Publication:1345963|PMID:11118137 | Publication:1547369|PMID:11906833 | Publication:501718823|PMID:16099979 | Publication:501717507|PMID:16099980 | Publication:501717507|PMID:16099980	GO:0009648 | GO:0009909 | GO:0009909 | GO:0009911	photoperiodism | regulation of flower development | regulation of flower development | positive regulation of flower development	Publication:2560|PMID:9615462 | Publication:501718823|PMID:16099979 | Publication:1546988 | Publication:5500|PMID:1896021
evm.model.Chr1.871	bHLH	AT3G19860.2	Eucgr.I02346.1.p	Sme2.5_00563.1_g00003.1	basic helix-loop-helix (bHLH) family protein		basic helix-loop-helix (bHLH) family protein; FUNCTIONS IN: transcription factor activity, DNA binding; INVOLVED IN: regulation of transcription; LOCATED IN: nucleus; EXPRESSED IN: 22 plant structures; EXPRESSED DURING: 15 growth stages; CONTAINS InterPro DOMAIN/s: Basic helix-loop-helix dimerisation region bHLH (InterPro:IPR001092), Helix-loop-helix DNA-binding (InterPro:IPR011598); BEST Arabido…	GO:0005634	nucleus	AnalysisReference:501730468	GO:0003677 | GO:0003700 | GO:0003700	DNA binding | transcription factor activity | transcription factor activity	Communication:501714663 | Publication:1345963|PMID:11118137 | Publication:501705886|PMID:12679534	GO:0045449	regulation of transcription	AnalysisReference:501730468
evm.model.Chr1.931	GATA	AT5G66320.2	Eucgr.I02372.1.p	Sme2.5_01085.1_g00003.1	zinc finger (GATA type) family protein	Encodes GATA transcription factor gene GNC, involved in regulating carbon and nitrogen metabolism. Expression occurs in aerial tissue at an early stage of development and is inducible by nitrate.	zinc finger (GATA type) family protein; FUNCTIONS IN: transcription factor activity; INVOLVED IN: regulation of transcription, DNA-dependent; LOCATED IN: nucleus; EXPRESSED IN: 21 plant structures; EXPRESSED DURING: 13 growth stages; CONTAINS InterPro DOMAIN/s: Zinc finger, NHR/GATA-type (InterPro:IPR013088), Transcription factor, GATA, plant (InterPro:IPR016679), Zinc finger, GATA-type (InterPro…	GO:0005634	nucleus	AnalysisReference:501730468	GO:0003700 | GO:0003700	transcription factor activity | transcription factor activity	Communication:501714663 | Publication:1345963|PMID:11118137	GO:0006355	regulation of transcription, DNA-dependent	AnalysisReference:501730468
evm.model.Chr1.942	LBD	AT5G66870.1	Eucgr.C02148.1.p	Sme2.5_05091.1_g00003.1	ASL1	Encodes LOB domain protein whose overexpression results in KNOX gene repression. Overexpression also results in plants with hyponastic leaves, downward pointing flowers and reduced apical dominance. May be involved in the transcriptional regulation of the homeobox gene BP (brevipedicellus) during lateral organ differentiation. Acts together with AS2 in proximal-distal symmetry determination.	ASL1; INVOLVED IN: petal development, proximal/distal pattern formation, leaf morphogenesis, regulation of transcription; LOCATED IN: cellular_component unknown; CONTAINS InterPro DOMAIN/s: Lateral organ boundaries, LOB (InterPro:IPR004883), Asymmetric leaves, AS2/LOB (InterPro:IPR017414); BEST Arabidopsis thaliana protein match is: LBD10 (LOB DOMAIN-CONTAINING PROTEIN 10) (TAIR:AT2G23660.2); Has…	GO:0005575	cellular_component	Communication:1345790				GO:0009954 | GO:0009965 | GO:0045449 | GO:0048441	proximal/distal pattern formation | leaf morphogenesis | regulation of transcription | petal development	Publication:501714973|PMID:15821980 | Publication:501707016|PMID:12787254 | Publication:501714973|PMID:15821980 | Publication:501714973|PMID:15821980
evm.model.Chr1.968	bZIP	AT1G75390.1	Eucgr.I02396.1.p	Sme2.5_00629.1_g00004.1	AtbZIP44 (Arabidopsis thaliana basic leucine-zipper 44); DNA binding / protein heterodimerization/ transcription factor		Arabidopsis thaliana basic leucine-zipper 44 (AtbZIP44); FUNCTIONS IN: transcription factor activity, protein heterodimerization activity, DNA binding; INVOLVED IN: regulation of transcription, DNA-dependent; LOCATED IN: nucleus, chloroplast; CONTAINS InterPro DOMAIN/s: Basic-leucine zipper (bZIP) transcription factor (InterPro:IPR004827), Basic leucine zipper (InterPro:IPR011700); BEST Arabidops…	GO:0005634 | GO:0009507	nucleus | chloroplast	AnalysisReference:501730468 | AnalysisReference:501730133	GO:0003677 | GO:0003700 | GO:0003700 | GO:0003700 | GO:0046982 | GO:0046982	DNA binding | transcription factor activity | transcription factor activity | transcription factor activity | protein heterodimerization activity | protein heterodimerization activity	Communication:501714663 | Communication:501714663 | Publication:1345963|PMID:11118137 | Publication:1547369|PMID:11906833 | Publication:501719057|PMID:16709202 | Publication:501719057|PMID:16709202	GO:0006355 | GO:0006355	regulation of transcription, DNA-dependent | "regulation of transcription, DNA-dependent"	Communication:501714663 | AnalysisReference:501730468
evm.model.Chr1.969	bHLH	AT1G27660.1	Eucgr.F01868.1.p	Sme2.5_02990.1_g00001.1	ethylene-responsive protein -related		ethylene-responsive protein -related; FUNCTIONS IN: transcription factor activity; INVOLVED IN: regulation of transcription; LOCATED IN: nucleus; CONTAINS InterPro DOMAIN/s: Basic helix-loop-helix dimerisation region bHLH (InterPro:IPR001092), Helix-loop-helix DNA-binding (InterPro:IPR011598); BEST Arabidopsis thaliana protein match is: basic helix-loop-helix (bHLH) family protein (TAIR:AT1G61660…	GO:0005634	nucleus	AnalysisReference:501730468	GO:0003700	transcription factor activity	Publication:501705886|PMID:12679534	GO:0045449	regulation of transcription	AnalysisReference:501730468
evm.model.Chr1.996	ZF-HD	AT2G18350.1	Eucgr.I02434.1.p	Sme2.5_00813.1_g00012.1	AtHB24 (ARABIDOPSIS THALIANA HOMEOBOX PROTEIN 24); DNA binding / transcription factor		ARABIDOPSIS THALIANA HOMEOBOX PROTEIN 24 (AtHB24); FUNCTIONS IN: transcription factor activity, DNA binding; INVOLVED IN: regulation of transcription; LOCATED IN: cellular_component unknown; EXPRESSED IN: 19 plant structures; EXPRESSED DURING: 12 growth stages; CONTAINS InterPro DOMAIN/s: Homeobox domain, ZF-HD class (InterPro:IPR006455), ZF-HD homeobox protein Cys/His-rich dimerisation region (I…	GO:0005575	cellular_component	Communication:1345790	GO:0003677 | GO:0003700	DNA binding | transcription factor activity	Publication:501718353|PMID:16428600 | Communication:501714663	GO:0045449	regulation of transcription	AnalysisReference:501730468
evm.model.Chr2.110	NAC	AT4G28500.1	Eucgr.E03226.1.p	Sme2.5_02596.1_g00001.1	ANAC073 (ARABIDOPSIS NAC DOMAIN CONTAINING PROTEIN 73); transcription activator/ transcription factor		ARABIDOPSIS NAC DOMAIN CONTAINING PROTEIN 73 (ANAC073); FUNCTIONS IN: transcription factor activity, transcription activator activity; INVOLVED IN: multicellular organismal development, regulation of secondary cell wall thickening; LOCATED IN: nucleus; EXPRESSED IN: 9 plant structures; EXPRESSED DURING: 4 anthesis, petal differentiation and expansion stage; CONTAINS InterPro DOMAIN/s: No apical m…	GO:0005634	nucleus	Publication:501728868|PMID:18952777	GO:0003700 | GO:0016563	transcription factor activity | transcription activator activity	Publication:1345963|PMID:11118137 | Publication:501728868|PMID:18952777	GO:0007275	multicellular organismal development	Communication:501714663
evm.model.Chr2.1184	GRAS	AT3G49950.1	Eucgr.K00873.1.p	Sme2.5_02728.1_g00002.1	scarecrow transcription factor family protein		scarecrow transcription factor family protein; FUNCTIONS IN: transcription factor activity; INVOLVED IN: regulation of transcription; EXPRESSED IN: shoot apex; CONTAINS InterPro DOMAIN/s: GRAS transcription factor (InterPro:IPR005202); BEST Arabidopsis thaliana protein match is: unknown protein (TAIR:AT5G67411.1); Has 1165 Blast hits to 1150 proteins in 165 species: Archae - 0; Bacteria - 2; Meta…				GO:0003700 | GO:0003700	transcription factor activity | transcription factor activity	Communication:501714663 | Publication:1345963|PMID:11118137	GO:0045449	regulation of transcription	Publication:1345963|PMID:11118137
evm.model.Chr2.1194	GeBP	AT4G00390.1	Eucgr.B03921.1.p	Sme2.5_06085.1_g00007.1	transcription regulator		transcription regulator; FUNCTIONS IN: transcription regulator activity; LOCATED IN: nucleolus; EXPRESSED IN: seed; EXPRESSED DURING: E expanded cotyledon stage; CONTAINS InterPro DOMAIN/s: Protein of unknown function DUF573 (InterPro:IPR007592); BEST Arabidopsis thaliana protein match is: DNA-binding storekeeper protein-related (TAIR:AT1G61730.1); Has 16329 Blast hits to 5920 proteins in 603 spe…	GO:0005730	nucleolus	Publication:501714224|PMID:15496452	GO:0030528	transcription regulator activity	Publication:501682971|PMID:12535344
evm.model.Chr2.1215	WRKY	AT1G62300.1	Eucgr.K00786.1.p	Sme2.5_02381.1_g00007.1	WRKY6; transcription factor	transcription factor WRKY6 (WRKY6)	WRKY6; FUNCTIONS IN: transcription factor activity; INVOLVED IN: response to chitin, regulation of transcription, DNA-dependent; LOCATED IN: nucleus; EXPRESSED IN: 14 plant structures; EXPRESSED DURING: 6 growth stages; CONTAINS InterPro DOMAIN/s: DNA-binding WRKY (InterPro:IPR003657); BEST Arabidopsis thaliana protein match is: WRKY31; transcription factor (TAIR:AT4G22070.1); Has 2281 Blast hits…	GO:0005634	nucleus	AnalysisReference:501730468	GO:0003700 | GO:0003700 | GO:0003700 | GO:0003700 | GO:0003700 | GO:0003700 | GO:0003700	transcription factor activity | transcription factor activity | transcription factor activity | transcription factor activity | transcription factor activity | transcription factor activity | transcription factor activity	Communication:501714663 | Publication:492|PMID:10785665 | Communication:1674991 | Communication:1674991 | Publication:1345963|PMID:11118137 | Publication:492|PMID:10785665 | Publication:492|PMID:10785665	GO:0006355 | GO:0010200	regulation of transcription, DNA-dependent | response to chitin	Communication:501714663 | Publication:501722879|PMID:17722694
evm.model.Chr2.1355	LFY	AT5G61850.1	Eucgr.K02192.1.p	Sme2.5_00125.1_g00013.1	LFY (LEAFY); chromatin DNA binding / sequence-specific DNA binding / transcription factor	Encodes transcriptional regulator that promotes the transition to flowering.Involved in floral meristem development. LFY is involved in the regulation of AP3 expression, and appears to bring the F-box protein UFO to the AP3 promoter.	LEAFY (LFY); FUNCTIONS IN: chromatin DNA binding, transcription factor activity, sequence-specific DNA binding; INVOLVED IN: flower development, maintenance of inflorescence meristem identity, response to gibberellin stimulus, gibberellic acid mediated signaling; LOCATED IN: nucleus; EXPRESSED IN: shoot apex, leaf whorl, embryo, flower, seed; EXPRESSED DURING: 7 growth stages; CONTAINS InterPro D…	GO:0005634	nucleus	Publication:2573|PMID:9596637	GO:0003700 | GO:0003700 | GO:0031490 | GO:0043565	transcription factor activity | transcription factor activity | chromatin DNA binding | sequence-specific DNA binding	Publication:2573|PMID:9596637 | Publication:1332|PMID:10417387 | Publication:501724101|PMID:18287201 | Publication:501728768|PMID:18784751	GO:0009740 | GO:0009908 | GO:0009908 | GO:0010077	gibberellic acid mediated signaling | flower development | flower development | maintenance of inflorescence meristem identity	Publication:2573|PMID:9596637 | Publication:501682127|PMID:0012324613 | Publication:5905|PMID:11063709 | Publication:501724061|PMID:18298668
evm.model.Chr2.1451	LBD	AT5G63090.2	Eucgr.K02809.1.p	Sme2.5_00310.1_g00008.1	LOB (LATERAL ORGAN BOUNDARIES)	Involved in lateral organ development	LATERAL ORGAN BOUNDARIES (LOB); INVOLVED IN: organ boundary specification between lateral organs and the meristem; EXPRESSED IN: embryo, anther; CONTAINS InterPro DOMAIN/s: Lateral organ boundaries, LOB (InterPro:IPR004883); BEST Arabidopsis thaliana protein match is: LBD25 (LOB DOMAIN-CONTAINING PROTEIN 25) (TAIR:AT3G27650.1); Has 571 Blast hits to 568 proteins in 19 species: Archae - 0; Bacteri…							GO:0010199	organ boundary specification between lateral organs and the meristem	Publication:501681545|PMID:12068116
evm.model.Chr2.1558	Trihelix	AT5G63420.1	Eucgr.B00129.1.p	Sme2.5_00026.1_g00020.1	emb2746 (embryo defective 2746); DNA binding / catalytic/ hydrolase		embryo defective 2746 (emb2746); FUNCTIONS IN: hydrolase activity, DNA binding, catalytic activity; INVOLVED IN: embryonic development ending in seed dormancy, metabolic process; LOCATED IN: chloroplast; EXPRESSED IN: 22 plant structures; EXPRESSED DURING: 13 growth stages; CONTAINS InterPro DOMAIN/s: SANT, DNA-binding (InterPro:IPR001005), RNA-metabolising metallo-beta-lactamase (InterPro:IPR011…	GO:0009507 | GO:0009507	chloroplast | chloroplast	Publication:501712079|PMID:15028209 | Publication:501724486|PMID:18431481	GO:0003677 | GO:0003824 | GO:0016787	DNA binding | catalytic activity | hydrolase activity	AnalysisReference:501730468 | Communication:501714663 | AnalysisReference:501730468	GO:0008152 | GO:0009793	metabolic process | embryonic development ending in seed dormancy	Communication:501714663 | Communication:501718471
evm.model.Chr2.1596	NF-YC	AT3G48590.1	Eucgr.K02714.1.p	Sme2.5_00923.1_g00010.1	NF-YC1 (NUCLEAR FACTOR Y, SUBUNIT C1); DNA binding / transcription activator/ transcription factor	Encodes a protein with similarity to a subunit of the CCAAT promoter motif binding complex of yeast.One of two members of this class (HAP5A) and expressed in vegetative and reproductive tissues.	NUCLEAR FACTOR Y, SUBUNIT C1 (NF-YC1); FUNCTIONS IN: transcription factor activity, transcription activator activity, DNA binding; INVOLVED IN: regulation of transcription, DNA-dependent, positive regulation of gene-specific transcription; LOCATED IN: CCAAT-binding factor complex, nucleus; EXPRESSED IN: flower, root, leaf; EXPRESSED DURING: seedling growth; CONTAINS InterPro DOMAIN/s: Transcripti…	GO:0005634 | GO:0005634 | GO:0005634 | GO:0016602	nucleus | nucleus | nucleus | CCAAT-binding factor complex	Communication:501714663 | Publication:501683106|PMID:10446203 | Publication:501720277|PMID:17138697 | Publication:2423|PMID:9662544	GO:0003677 | GO:0003677 | GO:0003700 | GO:0003700 | GO:0016563	DNA binding | DNA binding | transcription factor activity | transcription factor activity | transcription activator activity	Communication:501714663 | Publication:501683106|PMID:10446203 | Publication:1345963|PMID:11118137 | Publication:2423|PMID:9662544 | Publication:501729885|PMID:19207209	GO:0006355 | GO:0006355 | GO:0006355 | GO:0043193	regulation of transcription, DNA-dependent | "regulation of transcription, DNA-dependent" | "regulation of transcription, DNA-dependent" | positive regulation of gene-specific transcription	Communication:501714663 | Publication:501683106|PMID:10446203 | Publication:2423|PMID:9662544 | Publication:501729885|PMID:19207209
evm.model.Chr2.1604	SBP	AT5G50670.1	Eucgr.K02708.1.p	Sme2.5_00547.1_g00002.1	squamosa promoter-binding protein, putative		squamosa promoter-binding protein, putative; FUNCTIONS IN: DNA binding; INVOLVED IN: biological_process unknown; LOCATED IN: nucleus; CONTAINS InterPro DOMAIN/s: Transcription factor, SBP-box (InterPro:IPR004333); BEST Arabidopsis thaliana protein match is: squamosa promoter-binding protein, putative (TAIR:AT5G50570.2); Has 529 Blast hits to 529 proteins in 25 species: Archae - 0; Bacteria - 0; M…	GO:0005634 | GO:0005634	nucleus | nucleus	AnalysisReference:501730468 | Communication:501714663	GO:0003677 | GO:0003677	DNA binding | DNA binding	Communication:501714663 | AnalysisReference:501730468	GO:0008150	biological_process	Communication:1345790
evm.model.Chr2.1659	bHLH	AT5G50915.2	Eucgr.K02109.1.p	Sme2.5_01649.1_g00012.1	basic helix-loop-helix (bHLH) family protein		basic helix-loop-helix (bHLH) family protein; FUNCTIONS IN: transcription factor activity, DNA binding; INVOLVED IN: response to gibberellin stimulus; LOCATED IN: nucleus; EXPRESSED IN: 23 plant structures; EXPRESSED DURING: 13 growth stages; CONTAINS InterPro DOMAIN/s: Basic helix-loop-helix dimerisation region bHLH (InterPro:IPR001092), Helix-loop-helix DNA-binding (InterPro:IPR011598); BEST Ar…	GO:0005634	nucleus	AnalysisReference:501730468	GO:0003677 | GO:0003700 | GO:0003700	DNA binding | transcription factor activity | transcription factor activity	Communication:501714663 | Communication:501714663 | Publication:501705886|PMID:12679534	GO:0009739 | GO:0009739	response to gibberellin stimulus | response to gibberellin stimulus	Publication:501723369|PMID:17933900 | Publication:501723369|PMID:17933900
[truncated: 1,026 more rows]
