# Supplementary material for: High-quality de novo assembly of the Eucommia ulmoides haploid genome provides new insights into evolution and rubber biosynthesis
Source: Hortic Res. 2020 Nov 1;7:183. doi: 10.1038/s41438-020-00406-w (PMC7603500; doi:10.1038/s41438-020-00406-w)
Supplement: Supplementary file 11 — Table S25 [file 41438_2020_406_MOESM11_ESM.xlsx]

## Sheet: Sheet1
Table 25. Function predict of TFs involved in secondary metabolism in E. ulmoides
Gene id	Subject transcription factor	Species	Metabolism pathway	Identity	E-value	Classification	References
evm.model.Chr8.529	ZCT3	Catharanthus Roseus	TIAs	63.878	2.37e-98	Zinc finger	Pauw B, Hilliou FA, Martin VS, Chatel G, de Wolf CJ, Champion A, Pre M, van Duijn B, Kijne JW, van der Fits L, Memelink J (2004) Zinc finger proteins act as transcriptional repressors of alkaloid biosynthesis genes in Catharanthus roseus . J. Biol. Chem. 279, 52940–52948.
evm.model.Chr4.717	AaWRKY1	Artemisia annua	Artemisinin	55.172	3.79e-14	WRKY	Ma D, Pu G, Lei C, Ma L, Wang H, Guo Y, Chen J, Du Z, Li G, Ye H, Liu B (2009) Isolation and characterization of AaWRKY1, an Artemisia annua transcription factor that regulates the amorpha‐4,11‐diene synthase gene, a key gene of artemisinin biosynthesis. Plant Cell Physiol. 50, 2146–2161.
evm.model.000124F.39	AaWRKY1	Artemisia annua	Artemisinin	53.333	7.28e-17	WRKY	Ma D, Pu G, Lei C, Ma L, Wang H, Guo Y, Chen J, Du Z, Li G, Ye H, Liu B (2009) Isolation and characterization of AaWRKY1, an Artemisia annua transcription factor that regulates the amorpha‐4,11‐diene synthase gene, a key gene of artemisinin biosynthesis. Plant Cell Physiol. 50, 2146–2161.
evm.model.Chr9.332	AaWRKY1	Artemisia annua	Artemisinin	52.381	3.35e-17	WRKY	Ma D, Pu G, Lei C, Ma L, Wang H, Guo Y, Chen J, Du Z, Li G, Ye H, Liu B (2009) Isolation and characterization of AaWRKY1, an Artemisia annua transcription factor that regulates the amorpha‐4,11‐diene synthase gene, a key gene of artemisinin biosynthesis. Plant Cell Physiol. 50, 2146–2161.
evm.model.Chr2.812	AaWRKY1	Artemisia annua	Artemisinin	50	4.23e-17	WRKY	Ma D, Pu G, Lei C, Ma L, Wang H, Guo Y, Chen J, Du Z, Li G, Ye H, Liu B (2009) Isolation and characterization of AaWRKY1, an Artemisia annua transcription factor that regulates the amorpha‐4,11‐diene synthase gene, a key gene of artemisinin biosynthesis. Plant Cell Physiol. 50, 2146–2161.
evm.model.Chr9.73	AaWRKY1	Artemisia annua	Artemisinin	50	4.18e-16	WRKY	Ma D, Pu G, Lei C, Ma L, Wang H, Guo Y, Chen J, Du Z, Li G, Ye H, Liu B (2009) Isolation and characterization of AaWRKY1, an Artemisia annua transcription factor that regulates the amorpha‐4,11‐diene synthase gene, a key gene of artemisinin biosynthesis. Plant Cell Physiol. 50, 2146–2161.
evm.model.Chr3.1818	AaWRKY1	Artemisia annua	Artemisinin	50	8.23e-16	WRKY	Ma D, Pu G, Lei C, Ma L, Wang H, Guo Y, Chen J, Du Z, Li G, Ye H, Liu B (2009) Isolation and characterization of AaWRKY1, an Artemisia annua transcription factor that regulates the amorpha‐4,11‐diene synthase gene, a key gene of artemisinin biosynthesis. Plant Cell Physiol. 50, 2146–2161.
evm.model.Chr14.1874	AaWRKY1	Artemisia annua	Artemisinin	50	5.52e-14	WRKY	Ma D, Pu G, Lei C, Ma L, Wang H, Guo Y, Chen J, Du Z, Li G, Ye H, Liu B (2009) Isolation and characterization of AaWRKY1, an Artemisia annua transcription factor that regulates the amorpha‐4,11‐diene synthase gene, a key gene of artemisinin biosynthesis. Plant Cell Physiol. 50, 2146–2161.
evm.model.Chr14.2434	FtMYB2	Fagopyrum tataricum	Overexpression enhances the synthesis and accumulation of anthocyanins	82.022	8.05e-53	MYB	Bai, Y.C.; Li, C.L.; Zhang, J.W.; Li, S.J.; Luo, X.P.; Yao, H.P.; Chen, H.; Zhao, H.X.; Park, S.U.; Wu, Q.J. Characterization of two tartary buckwheat r2r3-myb transcription factors and their regulation of proanthocyanidin biosynthesis. Physiol. Plantarum 2014, 152, 431–440.
evm.model.Chr14.2440	FtMYB2	Fagopyrum tataricum	Overexpression enhances the synthesis and accumulation of anthocyanins	82.022	1.15e-52	MYB	Bai, Y.C.; Li, C.L.; Zhang, J.W.; Li, S.J.; Luo, X.P.; Yao, H.P.; Chen, H.; Zhao, H.X.; Park, S.U.; Wu, Q.J. Characterization of two tartary buckwheat r2r3-myb transcription factors and their regulation of proanthocyanidin biosynthesis. Physiol. Plantarum 2014, 152, 431–440.
evm.model.Chr14.2435	FtMYB2	Fagopyrum tataricum	Overexpression enhances the synthesis and accumulation of anthocyanins	79.545	1.55e-49	MYB	Bai, Y.C.; Li, C.L.; Zhang, J.W.; Li, S.J.; Luo, X.P.; Yao, H.P.; Chen, H.; Zhao, H.X.; Park, S.U.; Wu, Q.J. Characterization of two tartary buckwheat r2r3-myb transcription factors and their regulation of proanthocyanidin biosynthesis. Physiol. Plantarum 2014, 152, 431–440.
evm.model.Chr14.2441	FtMYB2	Fagopyrum tataricum	Overexpression enhances the synthesis and accumulation of anthocyanins	77.273	2.66e-48	MYB	Bai, Y.C.; Li, C.L.; Zhang, J.W.; Li, S.J.; Luo, X.P.; Yao, H.P.; Chen, H.; Zhao, H.X.; Park, S.U.; Wu, Q.J. Characterization of two tartary buckwheat r2r3-myb transcription factors and their regulation of proanthocyanidin biosynthesis. Physiol. Plantarum 2014, 152, 431–440.
evm.model.Chr5.1314	PgMYB2	Panax Ginseng	Play a key regulatory role in ginsenoside synthesis	75	4.61e-66	MYB	Liu, T.; Luo, T.; Guo, X.; Zou, X.; Zhou, D.; Afrin, S.; Li, G.; Zhang, Y.; Zhang, R.; Luo, Z.J. Pgmyb2, a meja_x005f_x005f_x005f_x0002_responsive transcription factor, positively regulates the dammarenediol synthase gene expression in panax ginseng. Int. J. Mol. Sci. 2019, 20, 2219.
evm.model.Chr14.1751	FtMYB1	Fagopyrum tataricum	Overexpression enhances the synthesis and accumulation of anthocyanins	72.897	7.81e-56	MYB	Bai, Y.C.; Li, C.L.; Zhang, J.W.; Li, S.J.; Luo, X.P.; Yao, H.P.; Chen, H.; Zhao, H.X.; Park, S.U.; Wu, Q.J. Characterization of two tartary buckwheat r2r3-myb transcription factors and their regulation of proanthocyanidin biosynthesis. Physiol. Plantarum 2014, 152, 431–440.
evm.model.Chr3.134	PgMYB2	Panax Ginseng	Play a key regulatory role in ginsenoside synthesis	72.414	8e-63	MYB	Liu, T.; Luo, T.; Guo, X.; Zou, X.; Zhou, D.; Afrin, S.; Li, G.; Zhang, Y.; Zhang, R.; Luo, Z.J. Pgmyb2, a meja_x005f_x005f_x005f_x0002_responsive transcription factor, positively regulates the dammarenediol synthase gene expression in panax ginseng. Int. J. Mol. Sci. 2019, 20, 2219.
evm.model.Chr3.1176	PgMYB2	Panax Ginseng	Play a key regulatory role in ginsenoside synthesis	72.414	1.1e-62	MYB	Liu, T.; Luo, T.; Guo, X.; Zou, X.; Zhou, D.; Afrin, S.; Li, G.; Zhang, Y.; Zhang, R.; Luo, Z.J. Pgmyb2, a meja_x005f_x005f_x005f_x0002_responsive transcription factor, positively regulates the dammarenediol synthase gene expression in panax ginseng. Int. J. Mol. Sci. 2019, 20, 2219.
evm.model.Chr10.83	FtMYB1	Fagopyrum tataricum	Overexpression enhances the synthesis and accumulation of anthocyanins	71.942	1.1e-72	MYB	Bai, Y.C.; Li, C.L.; Zhang, J.W.; Li, S.J.; Luo, X.P.; Yao, H.P.; Chen, H.; Zhao, H.X.; Park, S.U.; Wu, Q.J. Characterization of two tartary buckwheat r2r3-myb transcription factors and their regulation of proanthocyanidin biosynthesis. Physiol. Plantarum 2014, 152, 431–440.
evm.model.Chr4.780	SmMYB4	Salvia miltiorrhiza	Affect the biosynthesis of rosmarinic acid	71.875	6.61e-70	MYB	Zhang, Y.; Yan, Y.-P.; Wang, Z.-Z.J. The arabidopsis pap1 transcription factor plays an important role in the enrichment of phenolic acids in salvia miltiorrhiza. J. Agric. Food Chem. 2010, 58, 12168–12175.
evm.model.Chr17.48	SmMYB4	Salvia miltiorrhiza	Affect the biosynthesis of rosmarinic acid	71.429	1.45e-129	MYB	Zhang, Y.; Yan, Y.-P.; Wang, Z.-Z.J. The arabidopsis pap1 transcription factor plays an important role in the enrichment of phenolic acids in salvia miltiorrhiza. J. Agric. Food Chem. 2010, 58, 12168–12175.
evm.model.Chr13.220	SmMYB4	Salvia miltiorrhiza	Affect the biosynthesis of rosmarinic acid	71.094	1.41e-68	MYB	Zhang, Y.; Yan, Y.-P.; Wang, Z.-Z.J. The arabidopsis pap1 transcription factor plays an important role in the enrichment of phenolic acids in salvia miltiorrhiza. J. Agric. Food Chem. 2010, 58, 12168–12175.
evm.model.Chr8.2733	AmMYB308	Antirrhinum majus	Reduce phenolic acid	70.992	4.82e-67	MYB	Tamagnone, L.; Merida, A.; Parr, A.; Mackay, S.; Culianez-Macia, F.A.; Roberts, K.; Martin, C.J. The ammyb308 and ammyb330 transcription factors from antirrhinum regulate phenylpropanoid and lignin biosynthesis in transgenic tobacco. Plant Cell 1998, 10, 135–154.
evm.model.Chr14.2082_evm.model.Chr14.2083	PgMYB2	Panax Ginseng	Play a key regulatory role in ginsenoside synthesis	70.69	8.04e-61	MYB	Liu, T.; Luo, T.; Guo, X.; Zou, X.; Zhou, D.; Afrin, S.; Li, G.; Zhang, Y.; Zhang, R.; Luo, Z.J. Pgmyb2, a meja_x005f_x005f_x005f_x0002_responsive transcription factor, positively regulates the dammarenediol synthase gene expression in panax ginseng. Int. J. Mol. Sci. 2019, 20, 2219.
evm.model.Chr6.1091	FtMYB1	Fagopyrum tataricum	Overexpression enhances the synthesis and accumulation of anthocyanins	70.37	5.03e-56	MYB	Bai, Y.C.; Li, C.L.; Zhang, J.W.; Li, S.J.; Luo, X.P.; Yao, H.P.; Chen, H.; Zhao, H.X.; Park, S.U.; Wu, Q.J. Characterization of two tartary buckwheat r2r3-myb transcription factors and their regulation of proanthocyanidin biosynthesis. Physiol. Plantarum 2014, 152, 431–440.
evm.model.Chr15.610	PgMYB2	Panax Ginseng	Play a key regulatory role in ginsenoside synthesis	70.27	2.4e-78	MYB	Liu, T.; Luo, T.; Guo, X.; Zou, X.; Zhou, D.; Afrin, S.; Li, G.; Zhang, Y.; Zhang, R.; Luo, Z.J. Pgmyb2, a meja_x005f_x005f_x005f_x0002_responsive transcription factor, positively regulates the dammarenediol synthase gene expression in panax ginseng. Int. J. Mol. Sci. 2019, 20, 2219.
evm.model.Chr16.1913	VvMYB5 a	Vitis vinifera	Anthocyanin	69.231	6.83e-51	MYB	Matus JT, Loyola R, Vega A, Pena-Neira A, Bordeu E, Arce_x005f_x005f_x005f_x0002_Johnson P, Alcalde JA (2009) Post-veraison sunlight exposure induces MYB-mediated transcriptional regulation of anthocyanin and flavonol synthesis in berry skins of Vitis vinifera. J. Exp. Bot. 60, 853–867.
evm.model.Chr7.199	SmMYB4	Salvia miltiorrhiza	Affect the biosynthesis of rosmarinic acid	68.98	9.79e-119	MYB	Zhang, Y.; Yan, Y.-P.; Wang, Z.-Z.J. The arabidopsis pap1 transcription factor plays an important role in the enrichment of phenolic acids in salvia miltiorrhiza. J. Agric. Food Chem. 2010, 58, 12168–12175.
evm.model.Chr3.1793	FtMYB1	Fagopyrum tataricum	Overexpression enhances the synthesis and accumulation of anthocyanins	68.932	3.3e-47	MYB	Bai, Y.C.; Li, C.L.; Zhang, J.W.; Li, S.J.; Luo, X.P.; Yao, H.P.; Chen, H.; Zhao, H.X.; Park, S.U.; Wu, Q.J. Characterization of two tartary buckwheat r2r3-myb transcription factors and their regulation of proanthocyanidin biosynthesis. Physiol. Plantarum 2014, 152, 431–440.
evm.model.Chr10.84	FtMYB1	Fagopyrum tataricum	Overexpression enhances the synthesis and accumulation of anthocyanins	68.667	1.2e-72	MYB	Bai, Y.C.; Li, C.L.; Zhang, J.W.; Li, S.J.; Luo, X.P.; Yao, H.P.; Chen, H.; Zhao, H.X.; Park, S.U.; Wu, Q.J. Characterization of two tartary buckwheat r2r3-myb transcription factors and their regulation of proanthocyanidin biosynthesis. Physiol. Plantarum 2014, 152, 431–440.
evm.model.Chr13.604	SmMYB4	Salvia miltiorrhiza	Affect the biosynthesis of rosmarinic acid	66.406	8.37e-65	MYB	Zhang, Y.; Yan, Y.-P.; Wang, Z.-Z.J. The arabidopsis pap1 transcription factor plays an important role in the enrichment of phenolic acids in salvia miltiorrhiza. J. Agric. Food Chem. 2010, 58, 12168–12175.
evm.model.Chr13.596	SmMYB4	Salvia miltiorrhiza	Affect the biosynthesis of rosmarinic acid	66.406	1.16e-64	MYB	Zhang, Y.; Yan, Y.-P.; Wang, Z.-Z.J. The arabidopsis pap1 transcription factor plays an important role in the enrichment of phenolic acids in salvia miltiorrhiza. J. Agric. Food Chem. 2010, 58, 12168–12175.
evm.model.Chr13.591	SmMYB4	Salvia miltiorrhiza	Affect the biosynthesis of rosmarinic acid	66.406	1.73e-64	MYB	Zhang, Y.; Yan, Y.-P.; Wang, Z.-Z.J. The arabidopsis pap1 transcription factor plays an important role in the enrichment of phenolic acids in salvia miltiorrhiza. J. Agric. Food Chem. 2010, 58, 12168–12175.
evm.model.Chr3.779	FtMYB1	Fagopyrum tataricum	Overexpression enhances the synthesis and accumulation of anthocyanins	66.355	1.61e-47	MYB	Bai, Y.C.; Li, C.L.; Zhang, J.W.; Li, S.J.; Luo, X.P.; Yao, H.P.; Chen, H.; Zhao, H.X.; Park, S.U.; Wu, Q.J. Characterization of two tartary buckwheat r2r3-myb transcription factors and their regulation of proanthocyanidin biosynthesis. Physiol. Plantarum 2014, 152, 431–440.
evm.model.Chr16.1770	PgMYB2	Panax Ginseng	Play a key regulatory role in ginsenoside synthesis	66.154	3.37e-63	MYB	Liu, T.; Luo, T.; Guo, X.; Zou, X.; Zhou, D.; Afrin, S.; Li, G.; Zhang, Y.; Zhang, R.; Luo, Z.J. Pgmyb2, a meja_x005f_x005f_x005f_x0002_responsive transcription factor, positively regulates the dammarenediol synthase gene expression in panax ginseng. Int. J. Mol. Sci. 2019, 20, 2219.
evm.model.Chr14.1743	FtMYB1	Fagopyrum tataricum	Overexpression enhances the synthesis and accumulation of anthocyanins	66.116	7.33e-58	MYB	Bai, Y.C.; Li, C.L.; Zhang, J.W.; Li, S.J.; Luo, X.P.; Yao, H.P.; Chen, H.; Zhao, H.X.; Park, S.U.; Wu, Q.J. Characterization of two tartary buckwheat r2r3-myb transcription factors and their regulation of proanthocyanidin biosynthesis. Physiol. Plantarum 2014, 152, 431–440.
evm.model.Chr1.1505	VvMYB5 a	Vitis vinifera	Anthocyanin	65.714	4.29e-47	MYB	Matus JT, Loyola R, Vega A, Pena-Neira A, Bordeu E, Arce_x005f_x005f_x005f_x0002_Johnson P, Alcalde JA (2009) Post-veraison sunlight exposure induces MYB-mediated transcriptional regulation of anthocyanin and flavonol synthesis in berry skins of Vitis vinifera. J. Exp. Bot. 60, 853–867.
evm.model.Chr15.2028	PgMYB2	Panax Ginseng	Play a key regulatory role in ginsenoside synthesis	65.625	4.53e-66	MYB	Liu, T.; Luo, T.; Guo, X.; Zou, X.; Zhou, D.; Afrin, S.; Li, G.; Zhang, Y.; Zhang, R.; Luo, Z.J. Pgmyb2, a meja_x005f_x005f_x005f_x0002_responsive transcription factor, positively regulates the dammarenediol synthase gene expression in panax ginseng. Int. J. Mol. Sci. 2019, 20, 2219.
evm.model.Chr7.293	PgMYB2	Panax Ginseng	Play a key regulatory role in ginsenoside synthesis	65.385	1.89e-63	MYB	Liu, T.; Luo, T.; Guo, X.; Zou, X.; Zhou, D.; Afrin, S.; Li, G.; Zhang, Y.; Zhang, R.; Luo, Z.J. Pgmyb2, a meja_x005f_x005f_x005f_x0002_responsive transcription factor, positively regulates the dammarenediol synthase gene expression in panax ginseng. Int. J. Mol. Sci. 2019, 20, 2219.
evm.model.Chr1.1586	SmMYB4	Salvia miltiorrhiza	Affect the biosynthesis of rosmarinic acid	65.152	4.53e-65	MYB	Zhang, Y.; Yan, Y.-P.; Wang, Z.-Z.J. The arabidopsis pap1 transcription factor plays an important role in the enrichment of phenolic acids in salvia miltiorrhiza. J. Agric. Food Chem. 2010, 58, 12168–12175.
evm.model.Chr15.333	SmMYB4	Salvia miltiorrhiza	Affect the biosynthesis of rosmarinic acid	65.152	1.32e-64	MYB	Zhang, Y.; Yan, Y.-P.; Wang, Z.-Z.J. The arabidopsis pap1 transcription factor plays an important role in the enrichment of phenolic acids in salvia miltiorrhiza. J. Agric. Food Chem. 2010, 58, 12168–12175.
evm.model.Chr5.2351	AmMYB308	Antirrhinum majus	Reduce phenolic acid	65.049	4.61e-49	MYB	Tamagnone, L.; Merida, A.; Parr, A.; Mackay, S.; Culianez-Macia, F.A.; Roberts, K.; Martin, C.J. The ammyb308 and ammyb330 transcription factors from antirrhinum regulate phenylpropanoid and lignin biosynthesis in transgenic tobacco. Plant Cell 1998, 10, 135–154.
evm.model.Chr14.1726	PgMYB2	Panax Ginseng	Play a key regulatory role in ginsenoside synthesis	64.463	1.42e-57	MYB	Liu, T.; Luo, T.; Guo, X.; Zou, X.; Zhou, D.; Afrin, S.; Li, G.; Zhang, Y.; Zhang, R.; Luo, Z.J. Pgmyb2, a meja_x005f_x005f_x005f_x0002_responsive transcription factor, positively regulates the dammarenediol synthase gene expression in panax ginseng. Int. J. Mol. Sci. 2019, 20, 2219.
evm.model.Chr12.229	PgMYB2	Panax Ginseng	Play a key regulatory role in ginsenoside synthesis	64.22	9.18e-49	MYB	Liu, T.; Luo, T.; Guo, X.; Zou, X.; Zhou, D.; Afrin, S.; Li, G.; Zhang, Y.; Zhang, R.; Luo, Z.J. Pgmyb2, a meja_x005f_x005f_x005f_x0002_responsive transcription factor, positively regulates the dammarenediol synthase gene expression in panax ginseng. Int. J. Mol. Sci. 2019, 20, 2219.
evm.model.Chr10.734	AmMYB308	Antirrhinum majus	Reduce phenolic acid	63.793	6.18e-55	MYB	Tamagnone, L.; Merida, A.; Parr, A.; Mackay, S.; Culianez-Macia, F.A.; Roberts, K.; Martin, C.J. The ammyb308 and ammyb330 transcription factors from antirrhinum regulate phenylpropanoid and lignin biosynthesis in transgenic tobacco. Plant Cell 1998, 10, 135–154.
evm.model.Chr2.2233	AmMYB308	Antirrhinum majus	Reduce phenolic acid	63.793	1.35e-53	MYB	Tamagnone, L.; Merida, A.; Parr, A.; Mackay, S.; Culianez-Macia, F.A.; Roberts, K.; Martin, C.J. The ammyb308 and ammyb330 transcription factors from antirrhinum regulate phenylpropanoid and lignin biosynthesis in transgenic tobacco. Plant Cell 1998, 10, 135–154.
evm.model.Chr4.1495	PgMYB2	Panax Ginseng	Play a key regulatory role in ginsenoside synthesis	63.71	5.62e-59	MYB	Liu, T.; Luo, T.; Guo, X.; Zou, X.; Zhou, D.; Afrin, S.; Li, G.; Zhang, Y.; Zhang, R.; Luo, Z.J. Pgmyb2, a meja_x005f_x005f_x005f_x0002_responsive transcription factor, positively regulates the dammarenediol synthase gene expression in panax ginseng. Int. J. Mol. Sci. 2019, 20, 2219.
evm.model.Chr10.470	SmMYB4	Salvia miltiorrhiza	Affect the biosynthesis of rosmarinic acid	63.566	2.08e-63	MYB	Zhang, Y.; Yan, Y.-P.; Wang, Z.-Z.J. The arabidopsis pap1 transcription factor plays an important role in the enrichment of phenolic acids in salvia miltiorrhiza. J. Agric. Food Chem. 2010, 58, 12168–12175.
evm.model.Chr14.1754	FtMYB2	Fagopyrum tataricum	Overexpression enhances the synthesis and accumulation of anthocyanins	63.529	4.57e-70	MYB	Bai, Y.C.; Li, C.L.; Zhang, J.W.; Li, S.J.; Luo, X.P.; Yao, H.P.; Chen, H.; Zhao, H.X.; Park, S.U.; Wu, Q.J. Characterization of two tartary buckwheat r2r3-myb transcription factors and their regulation of proanthocyanidin biosynthesis. Physiol. Plantarum 2014, 152, 431–440.
evm.model.Chr17.1366	PgMYB2	Panax Ginseng	Play a key regulatory role in ginsenoside synthesis	63.366	7.6e-45	MYB	Liu, T.; Luo, T.; Guo, X.; Zou, X.; Zhou, D.; Afrin, S.; Li, G.; Zhang, Y.; Zhang, R.; Luo, Z.J. Pgmyb2, a meja_x005f_x005f_x005f_x0002_responsive transcription factor, positively regulates the dammarenediol synthase gene expression in panax ginseng. Int. J. Mol. Sci. 2019, 20, 2219.
evm.model.Chr4.1751	PgMYB2	Panax Ginseng	Play a key regulatory role in ginsenoside synthesis	63.303	9.22e-48	MYB	Liu, T.; Luo, T.; Guo, X.; Zou, X.; Zhou, D.; Afrin, S.; Li, G.; Zhang, Y.; Zhang, R.; Luo, Z.J. Pgmyb2, a meja_x005f_x005f_x005f_x0002_responsive transcription factor, positively regulates the dammarenediol synthase gene expression in panax ginseng. Int. J. Mol. Sci. 2019, 20, 2219.
evm.model.Chr17.497	SmMYB4	Salvia miltiorrhiza	Affect the biosynthesis of rosmarinic acid	63.158	2.66e-64	MYB	Zhang, Y.; Yan, Y.-P.; Wang, Z.-Z.J. The arabidopsis pap1 transcription factor plays an important role in the enrichment of phenolic acids in salvia miltiorrhiza. J. Agric. Food Chem. 2010, 58, 12168–12175.
evm.model.Chr14.2437	FtMYB2	Fagopyrum tataricum	Overexpression enhances the synthesis and accumulation of anthocyanins	63.158	1.85e-59	MYB	Bai, Y.C.; Li, C.L.; Zhang, J.W.; Li, S.J.; Luo, X.P.; Yao, H.P.; Chen, H.; Zhao, H.X.; Park, S.U.; Wu, Q.J. Characterization of two tartary buckwheat r2r3-myb transcription factors and their regulation of proanthocyanidin biosynthesis. Physiol. Plantarum 2014, 152, 431–440.
evm.model.Chr5.509	PgMYB2	Panax Ginseng	Play a key regulatory role in ginsenoside synthesis	62.745	1.59e-43	MYB	Liu, T.; Luo, T.; Guo, X.; Zou, X.; Zhou, D.; Afrin, S.; Li, G.; Zhang, Y.; Zhang, R.; Luo, Z.J. Pgmyb2, a meja_x005f_x005f_x005f_x0002_responsive transcription factor, positively regulates the dammarenediol synthase gene expression in panax ginseng. Int. J. Mol. Sci. 2019, 20, 2219.
evm.model.Chr2.1444	VvMYB5 b	Vitis vinifera	Anthocyanin	62.687	2.96e-59	MYB	Matus JT, Loyola R, Vega A, Pena-Neira A, Bordeu E, Arce_x005f_x005f_x005f_x0002_Johnson P, Alcalde JA (2009) Post-veraison sunlight exposure induces MYB-mediated transcriptional regulation of anthocyanin and flavonol synthesis in berry skins of Vitis vinifera. J. Exp. Bot. 60, 853–867.
evm.model.Chr1.1794	SmMYB4	Salvia miltiorrhiza	Affect the biosynthesis of rosmarinic acid	62.595	1.04e-60	MYB	Zhang, Y.; Yan, Y.-P.; Wang, Z.-Z.J. The arabidopsis pap1 transcription factor plays an important role in the enrichment of phenolic acids in salvia miltiorrhiza. J. Agric. Food Chem. 2010, 58, 12168–12175.
evm.model.Chr13.1948	SmMYB4	Salvia miltiorrhiza	Affect the biosynthesis of rosmarinic acid	62.308	1.22e-60	MYB	Zhang, Y.; Yan, Y.-P.; Wang, Z.-Z.J. The arabidopsis pap1 transcription factor plays an important role in the enrichment of phenolic acids in salvia miltiorrhiza. J. Agric. Food Chem. 2010, 58, 12168–12175.
evm.model.Chr15.309	AmMYB308	Antirrhinum majus	Reduce phenolic acid	62.069	2.04e-54	MYB	Tamagnone, L.; Merida, A.; Parr, A.; Mackay, S.; Culianez-Macia, F.A.; Roberts, K.; Martin, C.J. The ammyb308 and ammyb330 transcription factors from antirrhinum regulate phenylpropanoid and lignin biosynthesis in transgenic tobacco. Plant Cell 1998, 10, 135–154.
evm.model.Chr16.2104	PgMYB2	Panax Ginseng	Play a key regulatory role in ginsenoside synthesis	61.818	7.14e-46	MYB	Liu, T.; Luo, T.; Guo, X.; Zou, X.; Zhou, D.; Afrin, S.; Li, G.; Zhang, Y.; Zhang, R.; Luo, Z.J. Pgmyb2, a meja_x005f_x005f_x005f_x0002_responsive transcription factor, positively regulates the dammarenediol synthase gene expression in panax ginseng. Int. J. Mol. Sci. 2019, 20, 2219.
evm.model.Chr9.966	SmMYB4	Salvia miltiorrhiza	Affect the biosynthesis of rosmarinic acid	61.719	1.86e-56	MYB	Zhang, Y.; Yan, Y.-P.; Wang, Z.-Z.J. The arabidopsis pap1 transcription factor plays an important role in the enrichment of phenolic acids in salvia miltiorrhiza. J. Agric. Food Chem. 2010, 58, 12168–12175.
evm.model.Chr1.1716	PgMYB2	Panax Ginseng	Play a key regulatory role in ginsenoside synthesis	61.404	2.29e-48	MYB	Liu, T.; Luo, T.; Guo, X.; Zou, X.; Zhou, D.; Afrin, S.; Li, G.; Zhang, Y.; Zhang, R.; Luo, Z.J. Pgmyb2, a meja_x005f_x005f_x005f_x0002_responsive transcription factor, positively regulates the dammarenediol synthase gene expression in panax ginseng. Int. J. Mol. Sci. 2019, 20, 2219.
evm.model.Chr10.54	PgMYB2	Panax Ginseng	Play a key regulatory role in ginsenoside synthesis	61.364	7.18e-57	MYB	Liu, T.; Luo, T.; Guo, X.; Zou, X.; Zhou, D.; Afrin, S.; Li, G.; Zhang, Y.; Zhang, R.; Luo, Z.J. Pgmyb2, a meja_x005f_x005f_x005f_x0002_responsive transcription factor, positively regulates the dammarenediol synthase gene expression in panax ginseng. Int. J. Mol. Sci. 2019, 20, 2219.
evm.model.Chr3.58	VvMYB5 a	Vitis vinifera	Anthocyanin	61.207	3.44e-48	MYB	Matus JT, Loyola R, Vega A, Pena-Neira A, Bordeu E, Arce_x005f_x005f_x005f_x0002_Johnson P, Alcalde JA (2009) Post-veraison sunlight exposure induces MYB-mediated transcriptional regulation of anthocyanin and flavonol synthesis in berry skins of Vitis vinifera. J. Exp. Bot. 60, 853–867.
evm.model.Chr9.1720	VvMYB5 a	Vitis vinifera	Anthocyanin	61.111	4.53e-44	MYB	Matus JT, Loyola R, Vega A, Pena-Neira A, Bordeu E, Arce_x005f_x005f_x005f_x0002_Johnson P, Alcalde JA (2009) Post-veraison sunlight exposure induces MYB-mediated transcriptional regulation of anthocyanin and flavonol synthesis in berry skins of Vitis vinifera. J. Exp. Bot. 60, 853–867.
evm.model.Chr2.1162	VvMYB5 a	Vitis vinifera	Anthocyanin	60.938	1.66e-24	MYB	Matus JT, Loyola R, Vega A, Pena-Neira A, Bordeu E, Arce_x005f_x005f_x005f_x0002_Johnson P, Alcalde JA (2009) Post-veraison sunlight exposure induces MYB-mediated transcriptional regulation of anthocyanin and flavonol synthesis in berry skins of Vitis vinifera. J. Exp. Bot. 60, 853–867.
evm.model.Chr17.1718.1	AmMYB308	Antirrhinum majus	Reduce phenolic acid	60.448	3.53e-58	MYB	Tamagnone, L.; Merida, A.; Parr, A.; Mackay, S.; Culianez-Macia, F.A.; Roberts, K.; Martin, C.J. The ammyb308 and ammyb330 transcription factors from antirrhinum regulate phenylpropanoid and lignin biosynthesis in transgenic tobacco. Plant Cell 1998, 10, 135–154.
evm.model.Chr15.2294	AmMYB308	Antirrhinum majus	Reduce phenolic acid	60.284	7.12e-63	MYB	Tamagnone, L.; Merida, A.; Parr, A.; Mackay, S.; Culianez-Macia, F.A.; Roberts, K.; Martin, C.J. The ammyb308 and ammyb330 transcription factors from antirrhinum regulate phenylpropanoid and lignin biosynthesis in transgenic tobacco. Plant Cell 1998, 10, 135–154.
evm.model.000131F.54	SmMYB4	Salvia miltiorrhiza	Affect the biosynthesis of rosmarinic acid	60.284	2.91e-62	MYB	Zhang, Y.; Yan, Y.-P.; Wang, Z.-Z.J. The arabidopsis pap1 transcription factor plays an important role in the enrichment of phenolic acids in salvia miltiorrhiza. J. Agric. Food Chem. 2010, 58, 12168–12175.
evm.model.Chr5.2426	VvMYB5 b	Vitis vinifera	Anthocyanin	59.31	1.56e-107	MYB	Matus JT, Loyola R, Vega A, Pena-Neira A, Bordeu E, Arce_x005f_x005f_x005f_x0002_Johnson P, Alcalde JA (2009) Post-veraison sunlight exposure induces MYB-mediated transcriptional regulation of anthocyanin and flavonol synthesis in berry skins of Vitis vinifera. J. Exp. Bot. 60, 853–867.
evm.model.Chr14.867	AmMYB308	Antirrhinum majus	Reduce phenolic acid	59.2	1.23e-51	MYB	Tamagnone, L.; Merida, A.; Parr, A.; Mackay, S.; Culianez-Macia, F.A.; Roberts, K.; Martin, C.J. The ammyb308 and ammyb330 transcription factors from antirrhinum regulate phenylpropanoid and lignin biosynthesis in transgenic tobacco. Plant Cell 1998, 10, 135–154.
evm.model.Chr10.625	SmMYB4	Salvia miltiorrhiza	Affect the biosynthesis of rosmarinic acid	59.091	1.9e-59	MYB	Zhang, Y.; Yan, Y.-P.; Wang, Z.-Z.J. The arabidopsis pap1 transcription factor plays an important role in the enrichment of phenolic acids in salvia miltiorrhiza. J. Agric. Food Chem. 2010, 58, 12168–12175.
evm.model.Chr2.1134	SmMYB4	Salvia miltiorrhiza	Affect the biosynthesis of rosmarinic acid	58.989	1.19e-68	MYB	Zhang, Y.; Yan, Y.-P.; Wang, Z.-Z.J. The arabidopsis pap1 transcription factor plays an important role in the enrichment of phenolic acids in salvia miltiorrhiza. J. Agric. Food Chem. 2010, 58, 12168–12175.
evm.model.Chr2.1713	SmMYB4	Salvia miltiorrhiza	Affect the biosynthesis of rosmarinic acid	58.333	1.56e-25	MYB	Zhang, Y.; Yan, Y.-P.; Wang, Z.-Z.J. The arabidopsis pap1 transcription factor plays an important role in the enrichment of phenolic acids in salvia miltiorrhiza. J. Agric. Food Chem. 2010, 58, 12168–12175.
evm.model.Chr10.1104	VvMYB5 a	Vitis vinifera	Anthocyanin	57.48	7.39e-47	MYB	Matus JT, Loyola R, Vega A, Pena-Neira A, Bordeu E, Arce_x005f_x005f_x005f_x0002_Johnson P, Alcalde JA (2009) Post-veraison sunlight exposure induces MYB-mediated transcriptional regulation of anthocyanin and flavonol synthesis in berry skins of Vitis vinifera. J. Exp. Bot. 60, 853–867.
evm.model.000108F.65	VvMYB5 b	Vitis vinifera	Anthocyanin	57.143	1.39e-16	MYB	Matus JT, Loyola R, Vega A, Pena-Neira A, Bordeu E, Arce_x005f_x005f_x005f_x0002_Johnson P, Alcalde JA (2009) Post-veraison sunlight exposure induces MYB-mediated transcriptional regulation of anthocyanin and flavonol synthesis in berry skins of Vitis vinifera. J. Exp. Bot. 60, 853–867.
evm.model.Chr15.1964	AmMYB308	Antirrhinum majus	Reduce phenolic acid	56.667	2.1e-50	MYB	Tamagnone, L.; Merida, A.; Parr, A.; Mackay, S.; Culianez-Macia, F.A.; Roberts, K.; Martin, C.J. The ammyb308 and ammyb330 transcription factors from antirrhinum regulate phenylpropanoid and lignin biosynthesis in transgenic tobacco. Plant Cell 1998, 10, 135–154.
evm.model.Chr11.643	AmMYB308	Antirrhinum majus	Reduce phenolic acid	56.489	1.83e-52	MYB	Tamagnone, L.; Merida, A.; Parr, A.; Mackay, S.; Culianez-Macia, F.A.; Roberts, K.; Martin, C.J. The ammyb308 and ammyb330 transcription factors from antirrhinum regulate phenylpropanoid and lignin biosynthesis in transgenic tobacco. Plant Cell 1998, 10, 135–154.
evm.model.Chr5.1181	AmMYB308	Antirrhinum majus	Reduce phenolic acid	56.481	7.82e-42	MYB	Tamagnone, L.; Merida, A.; Parr, A.; Mackay, S.; Culianez-Macia, F.A.; Roberts, K.; Martin, C.J. The ammyb308 and ammyb330 transcription factors from antirrhinum regulate phenylpropanoid and lignin biosynthesis in transgenic tobacco. Plant Cell 1998, 10, 135–154.
evm.model.Chr3.132	FtMYB1	Fagopyrum tataricum	Overexpression enhances the synthesis and accumulation of anthocyanins	56.376	8.12e-62	MYB	Bai, Y.C.; Li, C.L.; Zhang, J.W.; Li, S.J.; Luo, X.P.; Yao, H.P.; Chen, H.; Zhao, H.X.; Park, S.U.; Wu, Q.J. Characterization of two tartary buckwheat r2r3-myb transcription factors and their regulation of proanthocyanidin biosynthesis. Physiol. Plantarum 2014, 152, 431–440.
evm.model.Chr11.1455	PgMYB2	Panax Ginseng	Play a key regulatory role in ginsenoside synthesis	56.25	3.4e-50	MYB	Liu, T.; Luo, T.; Guo, X.; Zou, X.; Zhou, D.; Afrin, S.; Li, G.; Zhang, Y.; Zhang, R.; Luo, Z.J. Pgmyb2, a meja_x005f_x005f_x005f_x0002_responsive transcription factor, positively regulates the dammarenediol synthase gene expression in panax ginseng. Int. J. Mol. Sci. 2019, 20, 2219.
evm.model.Chr2.1238	PgMYB2	Panax Ginseng	Play a key regulatory role in ginsenoside synthesis	56.14	8.71e-45	MYB	Liu, T.; Luo, T.; Guo, X.; Zou, X.; Zhou, D.; Afrin, S.; Li, G.; Zhang, Y.; Zhang, R.; Luo, Z.J. Pgmyb2, a meja_x005f_x005f_x005f_x0002_responsive transcription factor, positively regulates the dammarenediol synthase gene expression in panax ginseng. Int. J. Mol. Sci. 2019, 20, 2219.
evm.model.Chr6.441	VvMYB5 b	Vitis vinifera	Anthocyanin	55.556	4.92e-55	MYB	Matus JT, Loyola R, Vega A, Pena-Neira A, Bordeu E, Arce_x005f_x005f_x005f_x0002_Johnson P, Alcalde JA (2009) Post-veraison sunlight exposure induces MYB-mediated transcriptional regulation of anthocyanin and flavonol synthesis in berry skins of Vitis vinifera. J. Exp. Bot. 60, 853–867.
evm.model.Chr6.1090	FtMYB2	Fagopyrum tataricum	Overexpression enhances the synthesis and accumulation of anthocyanins	55.422	3.35e-26	MYB	Bai, Y.C.; Li, C.L.; Zhang, J.W.; Li, S.J.; Luo, X.P.; Yao, H.P.; Chen, H.; Zhao, H.X.; Park, S.U.; Wu, Q.J. Characterization of two tartary buckwheat r2r3-myb transcription factors and their regulation of proanthocyanidin biosynthesis. Physiol. Plantarum 2014, 152, 431–440.
evm.model.Chr5.901	FtMYB1	Fagopyrum tataricum	Overexpression enhances the synthesis and accumulation of anthocyanins	55.147	5.92e-51	MYB	Bai, Y.C.; Li, C.L.; Zhang, J.W.; Li, S.J.; Luo, X.P.; Yao, H.P.; Chen, H.; Zhao, H.X.; Park, S.U.; Wu, Q.J. Characterization of two tartary buckwheat r2r3-myb transcription factors and their regulation of proanthocyanidin biosynthesis. Physiol. Plantarum 2014, 152, 431–440.
evm.model.Chr17.1876	PgMYB2	Panax Ginseng	Play a key regulatory role in ginsenoside synthesis	54.369	9.98e-34	MYB	Liu, T.; Luo, T.; Guo, X.; Zou, X.; Zhou, D.; Afrin, S.; Li, G.; Zhang, Y.; Zhang, R.; Luo, Z.J. Pgmyb2, a meja_x005f_x005f_x005f_x0002_responsive transcription factor, positively regulates the dammarenediol synthase gene expression in panax ginseng. Int. J. Mol. Sci. 2019, 20, 2219.
evm.model.Chr4.879	AmMYB308	Antirrhinum majus	Reduce phenolic acid	53.846	1.33e-53	MYB	Tamagnone, L.; Merida, A.; Parr, A.; Mackay, S.; Culianez-Macia, F.A.; Roberts, K.; Martin, C.J. The ammyb308 and ammyb330 transcription factors from antirrhinum regulate phenylpropanoid and lignin biosynthesis in transgenic tobacco. Plant Cell 1998, 10, 135–154.
evm.model.Chr6.658	AmMYB308	Antirrhinum majus	Reduce phenolic acid	53.521	1.32e-53	MYB	Tamagnone, L.; Merida, A.; Parr, A.; Mackay, S.; Culianez-Macia, F.A.; Roberts, K.; Martin, C.J. The ammyb308 and ammyb330 transcription factors from antirrhinum regulate phenylpropanoid and lignin biosynthesis in transgenic tobacco. Plant Cell 1998, 10, 135–154.
evm.model.000119F.24	SmMYB4	Salvia miltiorrhiza	Affect the biosynthesis of rosmarinic acid	52.703	2.04e-53	MYB	Zhang, Y.; Yan, Y.-P.; Wang, Z.-Z.J. The arabidopsis pap1 transcription factor plays an important role in the enrichment of phenolic acids in salvia miltiorrhiza. J. Agric. Food Chem. 2010, 58, 12168–12175.
evm.model.Chr2.1158_evm.model.Chr2.1159	FtMYB1	Fagopyrum tataricum	Overexpression enhances the synthesis and accumulation of anthocyanins	52.555	1.8e-52	MYB	Bai, Y.C.; Li, C.L.; Zhang, J.W.; Li, S.J.; Luo, X.P.; Yao, H.P.; Chen, H.; Zhao, H.X.; Park, S.U.; Wu, Q.J. Characterization of two tartary buckwheat r2r3-myb transcription factors and their regulation of proanthocyanidin biosynthesis. Physiol. Plantarum 2014, 152, 431–440.
evm.model.Chr1.1196	ROSEA1	Antirrhinum majus	Regulation of anthocyanin production	52.551	3.38e-67	MYB	Schwinn, K.; Venail, J.; Shang, Y.; Mackay, S.; Alm, V.; Butelli, E.; Oyama, R.; Bailey, P.; Davies, K.; Martin, C.J. A small family of myb-regulatory genes controls floral pigmentation intensity and patterning in the genus antirrhinum. Plant Cell 2006, 18, 831–851.
evm.model.Chr14.570	SmMYB4	Salvia miltiorrhiza	Affect the biosynthesis of rosmarinic acid	52.206	6.15e-52	MYB	Zhang, Y.; Yan, Y.-P.; Wang, Z.-Z.J. The arabidopsis pap1 transcription factor plays an important role in the enrichment of phenolic acids in salvia miltiorrhiza. J. Agric. Food Chem. 2010, 58, 12168–12175.
evm.model.Chr11.256	MtPAR	Medicago truncatula	Regulate proanthocyanidin (PA) biosynthesis	51.456	1.64e-30	MYB	Verdier, J.; Zhao, J.; Torres-Jerez, I.; Ge, S.; Liu, C.; He, X.; Mysore, K.S.; Dixon, R.A.; Udvardi, M.K.J. Mtpar myb transcription factor acts as an on switch for proanthocyanidin biosynthesis in medicago truncatula. Proc. Natl. Acad. Sci. USA 2012, 109, 1766–1771.
evm.model.Chr13.491	SmMYB4	Salvia miltiorrhiza	Affect the biosynthesis of rosmarinic acid	51.111	4.64e-29	MYB	Zhang, Y.; Yan, Y.-P.; Wang, Z.-Z.J. The arabidopsis pap1 transcription factor plays an important role in the enrichment of phenolic acids in salvia miltiorrhiza. J. Agric. Food Chem. 2010, 58, 12168–12175.
evm.model.Chr6.114	MtPAR	Medicago truncatula	Regulate proanthocyanidin (PA) biosynthesis	50.893	6.72e-30	MYB	Verdier, J.; Zhao, J.; Torres-Jerez, I.; Ge, S.; Liu, C.; He, X.; Mysore, K.S.; Dixon, R.A.; Udvardi, M.K.J. Mtpar myb transcription factor acts as an on switch for proanthocyanidin biosynthesis in medicago truncatula. Proc. Natl. Acad. Sci. USA 2012, 109, 1766–1771.
evm.model.Chr6.940	PgMYB2	Panax Ginseng	Play a key regulatory role in ginsenoside synthesis	50.495	8.26e-65	MYB	Liu, T.; Luo, T.; Guo, X.; Zou, X.; Zhou, D.; Afrin, S.; Li, G.; Zhang, Y.; Zhang, R.; Luo, Z.J. Pgmyb2, a meja_x005f_x005f_x005f_x0002_responsive transcription factor, positively regulates the dammarenediol synthase gene expression in panax ginseng. Int. J. Mol. Sci. 2019, 20, 2219.
evm.model.Chr15.550	AtDOF4;2	Arabidopsis thaliana	Flavonoid	63.043	7.77e-16	DOF	Skirycz A, Jozefczuk S, Stobiecki M, Muth D, Zanor MI, Witt I, Mueller‐Roeber B (2007) Transcription factor AtDOF4; 2 affects phenylpropanoid metabolism in Arabidopsis thaliana . New Phytol . 175, 425‐438.
evm.model.Chr8.1830	AtDOF4;2	Arabidopsis thaliana	Flavonoid	62.745	5.47e-18	DOF	Skirycz A, Jozefczuk S, Stobiecki M, Muth D, Zanor MI, Witt I, Mueller‐Roeber B (2007) Transcription factor AtDOF4; 2 affects phenylpropanoid metabolism in Arabidopsis thaliana . New Phytol . 175, 425‐438.
evm.model.Chr16.2049	AtDOF4;2	Arabidopsis thaliana	Flavonoid	62.264	1.2e-17	DOF	Skirycz A, Jozefczuk S, Stobiecki M, Muth D, Zanor MI, Witt I, Mueller‐Roeber B (2007) Transcription factor AtDOF4; 2 affects phenylpropanoid metabolism in Arabidopsis thaliana . New Phytol . 175, 425‐438.
evm.model.Chr10.719	AtDOF4;2	Arabidopsis thaliana	Flavonoid	61.364	7.87e-15	DOF	Skirycz A, Jozefczuk S, Stobiecki M, Muth D, Zanor MI, Witt I, Mueller‐Roeber B (2007) Transcription factor AtDOF4; 2 affects phenylpropanoid metabolism in Arabidopsis thaliana . New Phytol . 175, 425‐438.
evm.model.Chr16.2044	AtDOF4;2	Arabidopsis thaliana	Flavonoid	61.224	5.97e-16	DOF	Skirycz A, Jozefczuk S, Stobiecki M, Muth D, Zanor MI, Witt I, Mueller‐Roeber B (2007) Transcription factor AtDOF4; 2 affects phenylpropanoid metabolism in Arabidopsis thaliana . New Phytol . 175, 425‐438.
evm.model.000101F_2.3	AtDOF4;2	Arabidopsis thaliana	Flavonoid	60.87	3.55e-16	DOF	Skirycz A, Jozefczuk S, Stobiecki M, Muth D, Zanor MI, Witt I, Mueller‐Roeber B (2007) Transcription factor AtDOF4; 2 affects phenylpropanoid metabolism in Arabidopsis thaliana . New Phytol . 175, 425‐438.
evm.model.Chr16.2076	AtDOF4;2	Arabidopsis thaliana	Flavonoid	60.377	1.38e-17	DOF	Skirycz A, Jozefczuk S, Stobiecki M, Muth D, Zanor MI, Witt I, Mueller‐Roeber B (2007) Transcription factor AtDOF4; 2 affects phenylpropanoid metabolism in Arabidopsis thaliana . New Phytol . 175, 425‐438.
evm.model.Chr13.128	AtDOF4;2	Arabidopsis thaliana	Flavonoid	60	8.05e-17	DOF	Skirycz A, Jozefczuk S, Stobiecki M, Muth D, Zanor MI, Witt I, Mueller‐Roeber B (2007) Transcription factor AtDOF4; 2 affects phenylpropanoid metabolism in Arabidopsis thaliana . New Phytol . 175, 425‐438.
evm.model.Chr5.1242	AtDOF4;2	Arabidopsis thaliana	Flavonoid	60	1.13e-16	DOF	Skirycz A, Jozefczuk S, Stobiecki M, Muth D, Zanor MI, Witt I, Mueller‐Roeber B (2007) Transcription factor AtDOF4; 2 affects phenylpropanoid metabolism in Arabidopsis thaliana . New Phytol . 175, 425‐438.
evm.model.Chr9.1780	AtDOF4;2	Arabidopsis thaliana	Flavonoid	59.615	1.1e-17	DOF	Skirycz A, Jozefczuk S, Stobiecki M, Muth D, Zanor MI, Witt I, Mueller‐Roeber B (2007) Transcription factor AtDOF4; 2 affects phenylpropanoid metabolism in Arabidopsis thaliana . New Phytol . 175, 425‐438.
evm.model.Chr11.1066	AtDOF4;2	Arabidopsis thaliana	Flavonoid	59.184	2.05e-15	DOF	Skirycz A, Jozefczuk S, Stobiecki M, Muth D, Zanor MI, Witt I, Mueller‐Roeber B (2007) Transcription factor AtDOF4; 2 affects phenylpropanoid metabolism in Arabidopsis thaliana . New Phytol . 175, 425‐438.
evm.model.Chr15.341	AtDOF4;2	Arabidopsis thaliana	Flavonoid	59.091	4.38e-13	DOF	Skirycz A, Jozefczuk S, Stobiecki M, Muth D, Zanor MI, Witt I, Mueller‐Roeber B (2007) Transcription factor AtDOF4; 2 affects phenylpropanoid metabolism in Arabidopsis thaliana . New Phytol . 175, 425‐438.
evm.model.Chr2.2006	AtDOF4;2	Arabidopsis thaliana	Flavonoid	58.621	4.49e-18	DOF	Skirycz A, Jozefczuk S, Stobiecki M, Muth D, Zanor MI, Witt I, Mueller‐Roeber B (2007) Transcription factor AtDOF4; 2 affects phenylpropanoid metabolism in Arabidopsis thaliana . New Phytol . 175, 425‐438.
evm.model.Chr13.129	AtDOF4;2	Arabidopsis thaliana	Flavonoid	58.491	1.21e-17	DOF	Skirycz A, Jozefczuk S, Stobiecki M, Muth D, Zanor MI, Witt I, Mueller‐Roeber B (2007) Transcription factor AtDOF4; 2 affects phenylpropanoid metabolism in Arabidopsis thaliana . New Phytol . 175, 425‐438.
evm.model.Chr16.2053	AtDOF4;2	Arabidopsis thaliana	Flavonoid	58.491	7.09e-17	DOF	Skirycz A, Jozefczuk S, Stobiecki M, Muth D, Zanor MI, Witt I, Mueller‐Roeber B (2007) Transcription factor AtDOF4; 2 affects phenylpropanoid metabolism in Arabidopsis thaliana . New Phytol . 175, 425‐438.
evm.model.Chr1.1424	AtDOF4;2	Arabidopsis thaliana	Flavonoid	57.143	2.87e-16	DOF	Skirycz A, Jozefczuk S, Stobiecki M, Muth D, Zanor MI, Witt I, Mueller‐Roeber B (2007) Transcription factor AtDOF4; 2 affects phenylpropanoid metabolism in Arabidopsis thaliana . New Phytol . 175, 425‐438.
evm.model.Chr16.2065_evm.model.Chr16.2066_evm.model.Chr16.2070	AtDOF4;2	Arabidopsis thaliana	Flavonoid	56.604	3.46e-16	DOF	Skirycz A, Jozefczuk S, Stobiecki M, Muth D, Zanor MI, Witt I, Mueller‐Roeber B (2007) Transcription factor AtDOF4; 2 affects phenylpropanoid metabolism in Arabidopsis thaliana . New Phytol . 175, 425‐438.
evm.model.Chr8.2681	AtDOF4;2	Arabidopsis thaliana	Flavonoid	56.452	5.37e-18	DOF	Skirycz A, Jozefczuk S, Stobiecki M, Muth D, Zanor MI, Witt I, Mueller‐Roeber B (2007) Transcription factor AtDOF4; 2 affects phenylpropanoid metabolism in Arabidopsis thaliana . New Phytol . 175, 425‐438.
evm.model.Chr11.1059	AtDOF4;2	Arabidopsis thaliana	Flavonoid	56.364	3.11e-15	DOF	Skirycz A, Jozefczuk S, Stobiecki M, Muth D, Zanor MI, Witt I, Mueller‐Roeber B (2007) Transcription factor AtDOF4; 2 affects phenylpropanoid metabolism in Arabidopsis thaliana . New Phytol . 175, 425‐438.
evm.model.Chr1.1399	AtDOF4;2	Arabidopsis thaliana	Flavonoid	56	2.39e-16	DOF	Skirycz A, Jozefczuk S, Stobiecki M, Muth D, Zanor MI, Witt I, Mueller‐Roeber B (2007) Transcription factor AtDOF4; 2 affects phenylpropanoid metabolism in Arabidopsis thaliana . New Phytol . 175, 425‐438.
evm.model.Chr5.1067	AtDOF4;2	Arabidopsis thaliana	Flavonoid	54.839	3.48e-18	DOF	Skirycz A, Jozefczuk S, Stobiecki M, Muth D, Zanor MI, Witt I, Mueller‐Roeber B (2007) Transcription factor AtDOF4; 2 affects phenylpropanoid metabolism in Arabidopsis thaliana . New Phytol . 175, 425‐438.
evm.model.Chr12.1227	AtDOF4;2	Arabidopsis thaliana	Flavonoid	54	5.31e-16	DOF	Skirycz A, Jozefczuk S, Stobiecki M, Muth D, Zanor MI, Witt I, Mueller‐Roeber B (2007) Transcription factor AtDOF4; 2 affects phenylpropanoid metabolism in Arabidopsis thaliana . New Phytol . 175, 425‐438.
evm.model.Chr10.1580	AtDOF4;2	Arabidopsis thaliana	Flavonoid	53.448	7.96e-16	DOF	Skirycz A, Jozefczuk S, Stobiecki M, Muth D, Zanor MI, Witt I, Mueller‐Roeber B (2007) Transcription factor AtDOF4; 2 affects phenylpropanoid metabolism in Arabidopsis thaliana . New Phytol . 175, 425‐438.
evm.model.Chr11.266	AtDOF4;2	Arabidopsis thaliana	Flavonoid	52.174	7.68e-18	DOF	Skirycz A, Jozefczuk S, Stobiecki M, Muth D, Zanor MI, Witt I, Mueller‐Roeber B (2007) Transcription factor AtDOF4; 2 affects phenylpropanoid metabolism in Arabidopsis thaliana . New Phytol . 175, 425‐438.
evm.model.Chr10.536.1	AtDOF4;2	Arabidopsis thaliana	Flavonoid	51.852	3.13e-19	DOF	Skirycz A, Jozefczuk S, Stobiecki M, Muth D, Zanor MI, Witt I, Mueller‐Roeber B (2007) Transcription factor AtDOF4; 2 affects phenylpropanoid metabolism in Arabidopsis thaliana . New Phytol . 175, 425‐438.
evm.model.Chr13.1842	AtDOF4;2	Arabidopsis thaliana	Flavonoid	51.667	1.74e-15	DOF	Skirycz A, Jozefczuk S, Stobiecki M, Muth D, Zanor MI, Witt I, Mueller‐Roeber B (2007) Transcription factor AtDOF4; 2 affects phenylpropanoid metabolism in Arabidopsis thaliana . New Phytol . 175, 425‐438.
evm.model.Chr16.2061	AtDOF4;2	Arabidopsis thaliana	Flavonoid	51.515	1.12e-17	DOF	Skirycz A, Jozefczuk S, Stobiecki M, Muth D, Zanor MI, Witt I, Mueller‐Roeber B (2007) Transcription factor AtDOF4; 2 affects phenylpropanoid metabolism in Arabidopsis thaliana . New Phytol . 175, 425‐438.
evm.model.Chr7.1542	AtDOF4;2	Arabidopsis thaliana	Flavonoid	50.725	3.28e-17	DOF	Skirycz A, Jozefczuk S, Stobiecki M, Muth D, Zanor MI, Witt I, Mueller‐Roeber B (2007) Transcription factor AtDOF4; 2 affects phenylpropanoid metabolism in Arabidopsis thaliana . New Phytol . 175, 425‐438.
evm.model.Chr2.2211	AtDOF4;2	Arabidopsis thaliana	Flavonoid	50	2.48e-15	DOF	Skirycz A, Jozefczuk S, Stobiecki M, Muth D, Zanor MI, Witt I, Mueller‐Roeber B (2007) Transcription factor AtDOF4; 2 affects phenylpropanoid metabolism in Arabidopsis thaliana . New Phytol . 175, 425‐438.
evm.model.Chr6.1351	CrMYC2	Catharanthus roseus	TIAs	64.196	0	bHLH	Zhang H, Hedhili S, Montiel G, Zhang Y, Chatel G, Pre M, Gantet P, Memelink J (2011) The basic helix-loop-helix transcription fac_x005f_x005f_x005f_x0002_tor CrMYC2 controls the jasmonate-responsive expression of the ORCA genes that regulate alkaloid biosynthesis in Catharanthus roseus. Plant J. 67, 61–71.
evm.model.Chr8.2774	NbbHLH2	N. benthamiana	Nicotine	58.01	0	bHLH	Todd AT, Liu E, Polvi SL, Pammett RT, Page JE (2010) A functional genomics screen identifies diverse transcription factors that regulate alkaloid biosynthesis in Nicotiana benthamiana . Plant J. 62, 589–600.
evm.model.Chr14.2399.1	AN1	Petunia	anthocyanins	57.698	0	bHLH	Spelt C, Quattrocchio F, Mol JNM, Koes R (2000) Anthocyanin1 of Petunia encodes a basic helix-loop-helix protein that directly activates transcription of structural anthocyanin genes. The Plant Cell 12, 1619–1631.
evm.model.000108F.22	AN1	Petunia	anthocyanins	55.769	9.65e-15	bHLH	Spelt C, Quattrocchio F, Mol JNM, Koes R (2000) Anthocyanin1 of Petunia encodes a basic helix-loop-helix protein that directly activates transcription of structural anthocyanin genes. The Plant Cell 12, 1619–1631.
evm.model.000145F.25	AN1	Petunia	anthocyanins	53.704	4.13e-11	bHLH	Spelt C, Quattrocchio F, Mol JNM, Koes R (2000) Anthocyanin1 of Petunia encodes a basic helix-loop-helix protein that directly activates transcription of structural anthocyanin genes. The Plant Cell 12, 1619–1631.
evm.model.Chr16.1773	eGL3	Arabidopsis thaliana	Anthocyanin	52.174	5.49e-12	bHLH	Feyissa DN, Lovdal T, Olsen KM, Slimestad R, Lillo C (2009) The endogenous GL3, but not EGL3, gene is necessary for anthocyanin accumulation as induced by nitrogen depletion in Arabidopsis rosette stage leaves. Planta 230, 747–754.
evm.model.Chr16.1484	eGL3	Arabidopsis thaliana	Anthocyanin	51.923	1.87e-13	bHLH	Feyissa DN, Lovdal T, Olsen KM, Slimestad R, Lillo C (2009) The endogenous GL3, but not EGL3, gene is necessary for anthocyanin accumulation as induced by nitrogen depletion in Arabidopsis rosette stage leaves. Planta 230, 747–754.
evm.model.Chr8.420	eGL3	Arabidopsis thaliana	Anthocyanin	51.923	9.22e-13	bHLH	Feyissa DN, Lovdal T, Olsen KM, Slimestad R, Lillo C (2009) The endogenous GL3, but not EGL3, gene is necessary for anthocyanin accumulation as induced by nitrogen depletion in Arabidopsis rosette stage leaves. Planta 230, 747–754.
evm.model.Chr1.1511	CrMYC2	Catharanthus roseus	TIAs	51.852	1.65e-10	bHLH	Zhang H, Hedhili S, Montiel G, Zhang Y, Chatel G, Pre M, Gantet P, Memelink J (2011) The basic helix-loop-helix transcription fac_x005f_x005f_x005f_x0002_tor CrMYC2 controls the jasmonate-responsive expression of the ORCA genes that regulate alkaloid biosynthesis in Catharanthus roseus. Plant J. 67, 61–71.
evm.model.Chr1.1343	eGL3	Arabidopsis thaliana	Anthocyanin	50	7.14e-13	bHLH	Feyissa DN, Lovdal T, Olsen KM, Slimestad R, Lillo C (2009) The endogenous GL3, but not EGL3, gene is necessary for anthocyanin accumulation as induced by nitrogen depletion in Arabidopsis rosette stage leaves. Planta 230, 747–754.
evm.model.Chr7.295.1	eGL3	Arabidopsis thaliana	Anthocyanin	50	1.69e-12	bHLH	Feyissa DN, Lovdal T, Olsen KM, Slimestad R, Lillo C (2009) The endogenous GL3, but not EGL3, gene is necessary for anthocyanin accumulation as induced by nitrogen depletion in Arabidopsis rosette stage leaves. Planta 230, 747–754.
evm.model.Chr3.635	AaERF1	Artemisia annua	Artemisinin	77.193	8.87e-25	AP2/ERF	Yu ZX, Li JX, Yang CQ, Hu WL, Wang LJ, Chen XY (2012) The jasmonate‐responsive AP2/ERF transcription factors AaERF1 and AaERF2 positively regulate artemisinin biosynthesis in Artemisia annua L. Mol. Plant 5, 353–365.
evm.model.Chr9.143	AaERF1	Artemisia annua	Artemisinin	76.744	4.33e-17	AP2/ERF	Yu ZX, Li JX, Yang CQ, Hu WL, Wang LJ, Chen XY (2012) The jasmonate‐responsive AP2/ERF transcription factors AaERF1 and AaERF2 positively regulate artemisinin biosynthesis in Artemisia annua L. Mol. Plant 5, 353–365.
evm.model.Chr3.1529	AaERF1	Artemisia annua	Artemisinin	75.439	3.88e-24	AP2/ERF	Yu ZX, Li JX, Yang CQ, Hu WL, Wang LJ, Chen XY (2012) The jasmonate‐responsive AP2/ERF transcription factors AaERF1 and AaERF2 positively regulate artemisinin biosynthesis in Artemisia annua L. Mol. Plant 5, 353–365.
evm.model.Chr7.1970	AaERF1	Artemisia annua	Artemisinin	75.41	7.34e-26	AP2/ERF	Yu ZX, Li JX, Yang CQ, Hu WL, Wang LJ, Chen XY (2012) The jasmonate‐responsive AP2/ERF transcription factors AaERF1 and AaERF2 positively regulate artemisinin biosynthesis in Artemisia annua L. Mol. Plant 5, 353–365.
evm.model.Chr7.1968_evm.model.Chr7.1969	AaERF1	Artemisia annua	Artemisinin	75.41	9.43e-26	AP2/ERF	Yu ZX, Li JX, Yang CQ, Hu WL, Wang LJ, Chen XY (2012) The jasmonate‐responsive AP2/ERF transcription factors AaERF1 and AaERF2 positively regulate artemisinin biosynthesis in Artemisia annua L. Mol. Plant 5, 353–365.
evm.model.Chr1.649	AaERF1	Artemisia annua	Artemisinin	74.576	1.19e-25	AP2/ERF	Yu ZX, Li JX, Yang CQ, Hu WL, Wang LJ, Chen XY (2012) The jasmonate‐responsive AP2/ERF transcription factors AaERF1 and AaERF2 positively regulate artemisinin biosynthesis in Artemisia annua L. Mol. Plant 5, 353–365.
evm.model.Chr14.2097	AaERF1	Artemisia annua	Artemisinin	74.138	1.47e-27	AP2/ERF	Yu ZX, Li JX, Yang CQ, Hu WL, Wang LJ, Chen XY (2012) The jasmonate‐responsive AP2/ERF transcription factors AaERF1 and AaERF2 positively regulate artemisinin biosynthesis in Artemisia annua L. Mol. Plant 5, 353–365.
evm.model.Chr15.1550	AaERF1	Artemisia annua	Artemisinin	73.529	4.57e-13	AP2/ERF	Yu ZX, Li JX, Yang CQ, Hu WL, Wang LJ, Chen XY (2012) The jasmonate‐responsive AP2/ERF transcription factors AaERF1 and AaERF2 positively regulate artemisinin biosynthesis in Artemisia annua L. Mol. Plant 5, 353–365.
evm.model.Chr15.910	AaERF1	Artemisia annua	Artemisinin	73.333	1.62e-24	AP2/ERF	Yu ZX, Li JX, Yang CQ, Hu WL, Wang LJ, Chen XY (2012) The jasmonate‐responsive AP2/ERF transcription factors AaERF1 and AaERF2 positively regulate artemisinin biosynthesis in Artemisia annua L. Mol. Plant 5, 353–365.
evm.model.Chr2.1348	AaERF1	Artemisia annua	Artemisinin	73.016	1.18e-27	AP2/ERF	Yu ZX, Li JX, Yang CQ, Hu WL, Wang LJ, Chen XY (2012) The jasmonate‐responsive AP2/ERF transcription factors AaERF1 and AaERF2 positively regulate artemisinin biosynthesis in Artemisia annua L. Mol. Plant 5, 353–365.
evm.model.Chr17.284	AaERF1	Artemisia annua	Artemisinin	72.131	9.87e-24	AP2/ERF	Yu ZX, Li JX, Yang CQ, Hu WL, Wang LJ, Chen XY (2012) The jasmonate‐responsive AP2/ERF transcription factors AaERF1 and AaERF2 positively regulate artemisinin biosynthesis in Artemisia annua L. Mol. Plant 5, 353–365.
evm.model.Chr15.914	AaERF1	Artemisia annua	Artemisinin	71.667	3.06e-24	AP2/ERF	Yu ZX, Li JX, Yang CQ, Hu WL, Wang LJ, Chen XY (2012) The jasmonate‐responsive AP2/ERF transcription factors AaERF1 and AaERF2 positively regulate artemisinin biosynthesis in Artemisia annua L. Mol. Plant 5, 353–365.
evm.model.Chr3.1208	AaERF1	Artemisia annua	Artemisinin	71.186	1.9e-27	AP2/ERF	Yu ZX, Li JX, Yang CQ, Hu WL, Wang LJ, Chen XY (2012) The jasmonate‐responsive AP2/ERF transcription factors AaERF1 and AaERF2 positively regulate artemisinin biosynthesis in Artemisia annua L. Mol. Plant 5, 353–365.
evm.model.Chr5.2229	AaERF1	Artemisia annua	Artemisinin	71.186	3.47e-23	AP2/ERF	Yu ZX, Li JX, Yang CQ, Hu WL, Wang LJ, Chen XY (2012) The jasmonate‐responsive AP2/ERF transcription factors AaERF1 and AaERF2 positively regulate artemisinin biosynthesis in Artemisia annua L. Mol. Plant 5, 353–365.
evm.model.Chr16.2193	AaERF1	Artemisia annua	Artemisinin	71.186	4.53e-23	AP2/ERF	Yu ZX, Li JX, Yang CQ, Hu WL, Wang LJ, Chen XY (2012) The jasmonate‐responsive AP2/ERF transcription factors AaERF1 and AaERF2 positively regulate artemisinin biosynthesis in Artemisia annua L. Mol. Plant 5, 353–365.
evm.model.Chr15.66	AaERF1	Artemisia annua	Artemisinin	70.769	3.26e-25	AP2/ERF	Yu ZX, Li JX, Yang CQ, Hu WL, Wang LJ, Chen XY (2012) The jasmonate‐responsive AP2/ERF transcription factors AaERF1 and AaERF2 positively regulate artemisinin biosynthesis in Artemisia annua L. Mol. Plant 5, 353–365.
evm.model.Chr2.989	AaERF1	Artemisia annua	Artemisinin	70.69	1.53e-23	AP2/ERF	Yu ZX, Li JX, Yang CQ, Hu WL, Wang LJ, Chen XY (2012) The jasmonate‐responsive AP2/ERF transcription factors AaERF1 and AaERF2 positively regulate artemisinin biosynthesis in Artemisia annua L. Mol. Plant 5, 353–365.
evm.model.Chr4.764	AaERF1	Artemisia annua	Artemisinin	70.69	2.28e-23	AP2/ERF	Yu ZX, Li JX, Yang CQ, Hu WL, Wang LJ, Chen XY (2012) The jasmonate‐responsive AP2/ERF transcription factors AaERF1 and AaERF2 positively regulate artemisinin biosynthesis in Artemisia annua L. Mol. Plant 5, 353–365.
evm.model.Chr12.1837	AaERF1	Artemisia annua	Artemisinin	70.492	2.2e-23	AP2/ERF	Yu ZX, Li JX, Yang CQ, Hu WL, Wang LJ, Chen XY (2012) The jasmonate‐responsive AP2/ERF transcription factors AaERF1 and AaERF2 positively regulate artemisinin biosynthesis in Artemisia annua L. Mol. Plant 5, 353–365.
evm.model.Chr14.646	AaERF1	Artemisia annua	Artemisinin	70	4.05e-25	AP2/ERF	Yu ZX, Li JX, Yang CQ, Hu WL, Wang LJ, Chen XY (2012) The jasmonate‐responsive AP2/ERF transcription factors AaERF1 and AaERF2 positively regulate artemisinin biosynthesis in Artemisia annua L. Mol. Plant 5, 353–365.
evm.model.Chr15.1858	AaERF1	Artemisia annua	Artemisinin	70	8.32e-25	AP2/ERF	Yu ZX, Li JX, Yang CQ, Hu WL, Wang LJ, Chen XY (2012) The jasmonate‐responsive AP2/ERF transcription factors AaERF1 and AaERF2 positively regulate artemisinin biosynthesis in Artemisia annua L. Mol. Plant 5, 353–365.
evm.model.Chr8.3109	AaERF1	Artemisia annua	Artemisinin	70	2.98e-23	AP2/ERF	Yu ZX, Li JX, Yang CQ, Hu WL, Wang LJ, Chen XY (2012) The jasmonate‐responsive AP2/ERF transcription factors AaERF1 and AaERF2 positively regulate artemisinin biosynthesis in Artemisia annua L. Mol. Plant 5, 353–365.
evm.model.Chr3.158	AaERF1	Artemisia annua	Artemisinin	69.841	1.61e-27	AP2/ERF	Yu ZX, Li JX, Yang CQ, Hu WL, Wang LJ, Chen XY (2012) The jasmonate‐responsive AP2/ERF transcription factors AaERF1 and AaERF2 positively regulate artemisinin biosynthesis in Artemisia annua L. Mol. Plant 5, 353–365.
evm.model.Chr3.1209	AaERF1	Artemisia annua	Artemisinin	69.697	1.76e-28	AP2/ERF	Yu ZX, Li JX, Yang CQ, Hu WL, Wang LJ, Chen XY (2012) The jasmonate‐responsive AP2/ERF transcription factors AaERF1 and AaERF2 positively regulate artemisinin biosynthesis in Artemisia annua L. Mol. Plant 5, 353–365.
evm.model.Chr8.789	AaERF1	Artemisia annua	Artemisinin	69.697	1.55e-23	AP2/ERF	Yu ZX, Li JX, Yang CQ, Hu WL, Wang LJ, Chen XY (2012) The jasmonate‐responsive AP2/ERF transcription factors AaERF1 and AaERF2 positively regulate artemisinin biosynthesis in Artemisia annua L. Mol. Plant 5, 353–365.
evm.model.Chr5.38	AaERF1	Artemisia annua	Artemisinin	69.512	1.49e-37	AP2/ERF	Yu ZX, Li JX, Yang CQ, Hu WL, Wang LJ, Chen XY (2012) The jasmonate‐responsive AP2/ERF transcription factors AaERF1 and AaERF2 positively regulate artemisinin biosynthesis in Artemisia annua L. Mol. Plant 5, 353–365.
evm.model.Chr13.123	AaERF1	Artemisia annua	Artemisinin	69.492	2.88e-24	AP2/ERF	Yu ZX, Li JX, Yang CQ, Hu WL, Wang LJ, Chen XY (2012) The jasmonate‐responsive AP2/ERF transcription factors AaERF1 and AaERF2 positively regulate artemisinin biosynthesis in Artemisia annua L. Mol. Plant 5, 353–365.
evm.model.Chr8.623	AaERF1	Artemisia annua	Artemisinin	69.231	1.9e-23	AP2/ERF	Yu ZX, Li JX, Yang CQ, Hu WL, Wang LJ, Chen XY (2012) The jasmonate‐responsive AP2/ERF transcription factors AaERF1 and AaERF2 positively regulate artemisinin biosynthesis in Artemisia annua L. Mol. Plant 5, 353–365.
evm.model.Chr8.3245	AaERF1	Artemisia annua	Artemisinin	69.231	5.15e-23	AP2/ERF	Yu ZX, Li JX, Yang CQ, Hu WL, Wang LJ, Chen XY (2012) The jasmonate‐responsive AP2/ERF transcription factors AaERF1 and AaERF2 positively regulate artemisinin biosynthesis in Artemisia annua L. Mol. Plant 5, 353–365.
evm.model.Chr3.1601	AaERF1	Artemisia annua	Artemisinin	68.852	2.17e-21	AP2/ERF	Yu ZX, Li JX, Yang CQ, Hu WL, Wang LJ, Chen XY (2012) The jasmonate‐responsive AP2/ERF transcription factors AaERF1 and AaERF2 positively regulate artemisinin biosynthesis in Artemisia annua L. Mol. Plant 5, 353–365.
evm.model.Chr13.941	AaERF1	Artemisia annua	Artemisinin	68.75	1.37e-15	AP2/ERF	Yu ZX, Li JX, Yang CQ, Hu WL, Wang LJ, Chen XY (2012) The jasmonate‐responsive AP2/ERF transcription factors AaERF1 and AaERF2 positively regulate artemisinin biosynthesis in Artemisia annua L. Mol. Plant 5, 353–365.
evm.model.Chr13.1904	AaERF1	Artemisia annua	Artemisinin	68.421	3.63e-21	AP2/ERF	Yu ZX, Li JX, Yang CQ, Hu WL, Wang LJ, Chen XY (2012) The jasmonate‐responsive AP2/ERF transcription factors AaERF1 and AaERF2 positively regulate artemisinin biosynthesis in Artemisia annua L. Mol. Plant 5, 353–365.
evm.model.Chr10.1079	AaERF1	Artemisia annua	Artemisinin	68.293	4.73e-14	AP2/ERF	Yu ZX, Li JX, Yang CQ, Hu WL, Wang LJ, Chen XY (2012) The jasmonate‐responsive AP2/ERF transcription factors AaERF1 and AaERF2 positively regulate artemisinin biosynthesis in Artemisia annua L. Mol. Plant 5, 353–365.
evm.model.Chr9.1310	AaERF1	Artemisia annua	Artemisinin	68	1.3e-20	AP2/ERF	Yu ZX, Li JX, Yang CQ, Hu WL, Wang LJ, Chen XY (2012) The jasmonate‐responsive AP2/ERF transcription factors AaERF1 and AaERF2 positively regulate artemisinin biosynthesis in Artemisia annua L. Mol. Plant 5, 353–365.
evm.model.Chr4.177	AaERF1	Artemisia annua	Artemisinin	67.797	4.86e-22	AP2/ERF	Yu ZX, Li JX, Yang CQ, Hu WL, Wang LJ, Chen XY (2012) The jasmonate‐responsive AP2/ERF transcription factors AaERF1 and AaERF2 positively regulate artemisinin biosynthesis in Artemisia annua L. Mol. Plant 5, 353–365.
evm.model.Chr12.134	AaERF1	Artemisia annua	Artemisinin	67.797	1.27e-21	AP2/ERF	Yu ZX, Li JX, Yang CQ, Hu WL, Wang LJ, Chen XY (2012) The jasmonate‐responsive AP2/ERF transcription factors AaERF1 and AaERF2 positively regulate artemisinin biosynthesis in Artemisia annua L. Mol. Plant 5, 353–365.
evm.model.Chr7.1910	AaERF1	Artemisia annua	Artemisinin	67.797	1.35e-21	AP2/ERF	Yu ZX, Li JX, Yang CQ, Hu WL, Wang LJ, Chen XY (2012) The jasmonate‐responsive AP2/ERF transcription factors AaERF1 and AaERF2 positively regulate artemisinin biosynthesis in Artemisia annua L. Mol. Plant 5, 353–365.
evm.model.Chr4.1078	AaERF1	Artemisia annua	Artemisinin	67.742	3.05e-24	AP2/ERF	Yu ZX, Li JX, Yang CQ, Hu WL, Wang LJ, Chen XY (2012) The jasmonate‐responsive AP2/ERF transcription factors AaERF1 and AaERF2 positively regulate artemisinin biosynthesis in Artemisia annua L. Mol. Plant 5, 353–365.
evm.model.Chr12.1761	AaERF1	Artemisia annua	Artemisinin	67.606	6.43e-26	AP2/ERF	Yu ZX, Li JX, Yang CQ, Hu WL, Wang LJ, Chen XY (2012) The jasmonate‐responsive AP2/ERF transcription factors AaERF1 and AaERF2 positively regulate artemisinin biosynthesis in Artemisia annua L. Mol. Plant 5, 353–365.
evm.model.Chr14.2311	AaERF1	Artemisia annua	Artemisinin	67.241	2.56e-22	AP2/ERF	Yu ZX, Li JX, Yang CQ, Hu WL, Wang LJ, Chen XY (2012) The jasmonate‐responsive AP2/ERF transcription factors AaERF1 and AaERF2 positively regulate artemisinin biosynthesis in Artemisia annua L. Mol. Plant 5, 353–365.
evm.model.Chr4.2044	AaERF1	Artemisia annua	Artemisinin	67.089	8.02e-33	AP2/ERF	Yu ZX, Li JX, Yang CQ, Hu WL, Wang LJ, Chen XY (2012) The jasmonate‐responsive AP2/ERF transcription factors AaERF1 and AaERF2 positively regulate artemisinin biosynthesis in Artemisia annua L. Mol. Plant 5, 353–365.
evm.model.Chr7.1251	AaERF1	Artemisia annua	Artemisinin	66.667	6.19e-27	AP2/ERF	Yu ZX, Li JX, Yang CQ, Hu WL, Wang LJ, Chen XY (2012) The jasmonate‐responsive AP2/ERF transcription factors AaERF1 and AaERF2 positively regulate artemisinin biosynthesis in Artemisia annua L. Mol. Plant 5, 353–365.
evm.model.Chr1.362	AaERF1	Artemisia annua	Artemisinin	66.667	2.08e-23	AP2/ERF	Yu ZX, Li JX, Yang CQ, Hu WL, Wang LJ, Chen XY (2012) The jasmonate‐responsive AP2/ERF transcription factors AaERF1 and AaERF2 positively regulate artemisinin biosynthesis in Artemisia annua L. Mol. Plant 5, 353–365.
evm.model.Chr5.46	AaERF1	Artemisia annua	Artemisinin	66.667	1.2e-21	AP2/ERF	Yu ZX, Li JX, Yang CQ, Hu WL, Wang LJ, Chen XY (2012) The jasmonate‐responsive AP2/ERF transcription factors AaERF1 and AaERF2 positively regulate artemisinin biosynthesis in Artemisia annua L. Mol. Plant 5, 353–365.
evm.model.Chr6.2053	AaERF1	Artemisia annua	Artemisinin	66.102	4.78e-21	AP2/ERF	Yu ZX, Li JX, Yang CQ, Hu WL, Wang LJ, Chen XY (2012) The jasmonate‐responsive AP2/ERF transcription factors AaERF1 and AaERF2 positively regulate artemisinin biosynthesis in Artemisia annua L. Mol. Plant 5, 353–365.
evm.model.Chr10.2122	AaERF1	Artemisia annua	Artemisinin	65.909	3.42e-13	AP2/ERF	Yu ZX, Li JX, Yang CQ, Hu WL, Wang LJ, Chen XY (2012) The jasmonate‐responsive AP2/ERF transcription factors AaERF1 and AaERF2 positively regulate artemisinin biosynthesis in Artemisia annua L. Mol. Plant 5, 353–365.
evm.model.Chr14.13	AaERF1	Artemisia annua	Artemisinin	65.217	6.04e-24	AP2/ERF	Yu ZX, Li JX, Yang CQ, Hu WL, Wang LJ, Chen XY (2012) The jasmonate‐responsive AP2/ERF transcription factors AaERF1 and AaERF2 positively regulate artemisinin biosynthesis in Artemisia annua L. Mol. Plant 5, 353–365.
evm.model.Chr12.383	AaERF1	Artemisia annua	Artemisinin	65	6.76e-30	AP2/ERF	Yu ZX, Li JX, Yang CQ, Hu WL, Wang LJ, Chen XY (2012) The jasmonate‐responsive AP2/ERF transcription factors AaERF1 and AaERF2 positively regulate artemisinin biosynthesis in Artemisia annua L. Mol. Plant 5, 353–365.
evm.model.Chr1.307	AaERF1	Artemisia annua	Artemisinin	64.912	1.76e-19	AP2/ERF	Yu ZX, Li JX, Yang CQ, Hu WL, Wang LJ, Chen XY (2012) The jasmonate‐responsive AP2/ERF transcription factors AaERF1 and AaERF2 positively regulate artemisinin biosynthesis in Artemisia annua L. Mol. Plant 5, 353–365.
evm.model.Chr4.2049	AaERF1	Artemisia annua	Artemisinin	64.777	9.53e-98	AP2/ERF	Yu ZX, Li JX, Yang CQ, Hu WL, Wang LJ, Chen XY (2012) The jasmonate‐responsive AP2/ERF transcription factors AaERF1 and AaERF2 positively regulate artemisinin biosynthesis in Artemisia annua L. Mol. Plant 5, 353–365.
evm.model.Chr1.648	AaERF1	Artemisia annua	Artemisinin	64.407	2.92e-23	AP2/ERF	Yu ZX, Li JX, Yang CQ, Hu WL, Wang LJ, Chen XY (2012) The jasmonate‐responsive AP2/ERF transcription factors AaERF1 and AaERF2 positively regulate artemisinin biosynthesis in Artemisia annua L. Mol. Plant 5, 353–365.
evm.model.Chr14.2095	AaERF1	Artemisia annua	Artemisinin	64.407	6.91e-23	AP2/ERF	Yu ZX, Li JX, Yang CQ, Hu WL, Wang LJ, Chen XY (2012) The jasmonate‐responsive AP2/ERF transcription factors AaERF1 and AaERF2 positively regulate artemisinin biosynthesis in Artemisia annua L. Mol. Plant 5, 353–365.
evm.model.Chr16.246	AaERF1	Artemisia annua	Artemisinin	64.407	1.57e-19	AP2/ERF	Yu ZX, Li JX, Yang CQ, Hu WL, Wang LJ, Chen XY (2012) The jasmonate‐responsive AP2/ERF transcription factors AaERF1 and AaERF2 positively regulate artemisinin biosynthesis in Artemisia annua L. Mol. Plant 5, 353–365.
evm.model.Chr2.636	AaERF1	Artemisia annua	Artemisinin	64.062	7.75e-24	AP2/ERF	Yu ZX, Li JX, Yang CQ, Hu WL, Wang LJ, Chen XY (2012) The jasmonate‐responsive AP2/ERF transcription factors AaERF1 and AaERF2 positively regulate artemisinin biosynthesis in Artemisia annua L. Mol. Plant 5, 353–365.
evm.model.Chr14.1931	AaERF1	Artemisia annua	Artemisinin	63.793	5.13e-21	AP2/ERF	Yu ZX, Li JX, Yang CQ, Hu WL, Wang LJ, Chen XY (2012) The jasmonate‐responsive AP2/ERF transcription factors AaERF1 and AaERF2 positively regulate artemisinin biosynthesis in Artemisia annua L. Mol. Plant 5, 353–365.
evm.model.Chr4.2174	AaERF1	Artemisia annua	Artemisinin	63.158	7.69e-17	AP2/ERF	Yu ZX, Li JX, Yang CQ, Hu WL, Wang LJ, Chen XY (2012) The jasmonate‐responsive AP2/ERF transcription factors AaERF1 and AaERF2 positively regulate artemisinin biosynthesis in Artemisia annua L. Mol. Plant 5, 353–365.
evm.model.Chr6.2090	AaERF1	Artemisia annua	Artemisinin	63.077	3.07e-21	AP2/ERF	Yu ZX, Li JX, Yang CQ, Hu WL, Wang LJ, Chen XY (2012) The jasmonate‐responsive AP2/ERF transcription factors AaERF1 and AaERF2 positively regulate artemisinin biosynthesis in Artemisia annua L. Mol. Plant 5, 353–365.
evm.model.Chr5.1306	AaERF1	Artemisia annua	Artemisinin	62.857	4.88e-29	AP2/ERF	Yu ZX, Li JX, Yang CQ, Hu WL, Wang LJ, Chen XY (2012) The jasmonate‐responsive AP2/ERF transcription factors AaERF1 and AaERF2 positively regulate artemisinin biosynthesis in Artemisia annua L. Mol. Plant 5, 353–365.
evm.model.Chr5.1700	AaERF1	Artemisia annua	Artemisinin	62.295	2.52e-21	AP2/ERF	Yu ZX, Li JX, Yang CQ, Hu WL, Wang LJ, Chen XY (2012) The jasmonate‐responsive AP2/ERF transcription factors AaERF1 and AaERF2 positively regulate artemisinin biosynthesis in Artemisia annua L. Mol. Plant 5, 353–365.
evm.model.Chr2.1055	AaERF1	Artemisia annua	Artemisinin	62.295	3.12e-19	AP2/ERF	Yu ZX, Li JX, Yang CQ, Hu WL, Wang LJ, Chen XY (2012) The jasmonate‐responsive AP2/ERF transcription factors AaERF1 and AaERF2 positively regulate artemisinin biosynthesis in Artemisia annua L. Mol. Plant 5, 353–365.
evm.model.Chr4.2046	AaERF1	Artemisia annua	Artemisinin	62.195	8.9e-31	AP2/ERF	Yu ZX, Li JX, Yang CQ, Hu WL, Wang LJ, Chen XY (2012) The jasmonate‐responsive AP2/ERF transcription factors AaERF1 and AaERF2 positively regulate artemisinin biosynthesis in Artemisia annua L. Mol. Plant 5, 353–365.
evm.model.Chr1.308	AaERF1	Artemisia annua	Artemisinin	61.667	2.55e-19	AP2/ERF	Yu ZX, Li JX, Yang CQ, Hu WL, Wang LJ, Chen XY (2012) The jasmonate‐responsive AP2/ERF transcription factors AaERF1 and AaERF2 positively regulate artemisinin biosynthesis in Artemisia annua L. Mol. Plant 5, 353–365.
evm.model.Chr6.458	AaERF1	Artemisia annua	Artemisinin	60	6.26e-19	AP2/ERF	Yu ZX, Li JX, Yang CQ, Hu WL, Wang LJ, Chen XY (2012) The jasmonate‐responsive AP2/ERF transcription factors AaERF1 and AaERF2 positively regulate artemisinin biosynthesis in Artemisia annua L. Mol. Plant 5, 353–365.
evm.model.Chr9.305	AaERF1	Artemisia annua	Artemisinin	58.73	1.22e-16	AP2/ERF	Yu ZX, Li JX, Yang CQ, Hu WL, Wang LJ, Chen XY (2012) The jasmonate‐responsive AP2/ERF transcription factors AaERF1 and AaERF2 positively regulate artemisinin biosynthesis in Artemisia annua L. Mol. Plant 5, 353–365.
evm.model.Chr6.1994	AaERF1	Artemisia annua	Artemisinin	58.065	9.42e-18	AP2/ERF	Yu ZX, Li JX, Yang CQ, Hu WL, Wang LJ, Chen XY (2012) The jasmonate‐responsive AP2/ERF transcription factors AaERF1 and AaERF2 positively regulate artemisinin biosynthesis in Artemisia annua L. Mol. Plant 5, 353–365.
evm.model.Chr10.14	AaERF1	Artemisia annua	Artemisinin	57.692	7.7e-24	AP2/ERF	Yu ZX, Li JX, Yang CQ, Hu WL, Wang LJ, Chen XY (2012) The jasmonate‐responsive AP2/ERF transcription factors AaERF1 and AaERF2 positively regulate artemisinin biosynthesis in Artemisia annua L. Mol. Plant 5, 353–365.
evm.model.Chr17.1871	AaERF1	Artemisia annua	Artemisinin	57.576	5.16e-19	AP2/ERF	Yu ZX, Li JX, Yang CQ, Hu WL, Wang LJ, Chen XY (2012) The jasmonate‐responsive AP2/ERF transcription factors AaERF1 and AaERF2 positively regulate artemisinin biosynthesis in Artemisia annua L. Mol. Plant 5, 353–365.
evm.model.Chr4.2151	AaERF1	Artemisia annua	Artemisinin	57.576	8.83e-18	AP2/ERF	Yu ZX, Li JX, Yang CQ, Hu WL, Wang LJ, Chen XY (2012) The jasmonate‐responsive AP2/ERF transcription factors AaERF1 and AaERF2 positively regulate artemisinin biosynthesis in Artemisia annua L. Mol. Plant 5, 353–365.
evm.model.Chr1.1330	ORCA3	Catharanthus Roseus	TIAs	57.576	2.86e-17	AP2/ERF	van der Fits L, Memelink J (2001) The jasmonate‐inducible AP2/ERF‐domain transcription factor ORCA3 activates gene expression via interaction with a jasmonate‐responsive promoter element. Plant J. 25, 43–53.
evm.model.Chr6.289	AaERF1	Artemisia annua	Artemisinin	57.377	1.05e-17	AP2/ERF	Yu ZX, Li JX, Yang CQ, Hu WL, Wang LJ, Chen XY (2012) The jasmonate‐responsive AP2/ERF transcription factors AaERF1 and AaERF2 positively regulate artemisinin biosynthesis in Artemisia annua L. Mol. Plant 5, 353–365.
evm.model.Chr10.244	AaERF1	Artemisia annua	Artemisinin	56.977	5.67e-21	AP2/ERF	Yu ZX, Li JX, Yang CQ, Hu WL, Wang LJ, Chen XY (2012) The jasmonate‐responsive AP2/ERF transcription factors AaERF1 and AaERF2 positively regulate artemisinin biosynthesis in Artemisia annua L. Mol. Plant 5, 353–365.
evm.model.Chr16.1034	AaERF1	Artemisia annua	Artemisinin	56.716	2.82e-20	AP2/ERF	Yu ZX, Li JX, Yang CQ, Hu WL, Wang LJ, Chen XY (2012) The jasmonate‐responsive AP2/ERF transcription factors AaERF1 and AaERF2 positively regulate artemisinin biosynthesis in Artemisia annua L. Mol. Plant 5, 353–365.
evm.model.Chr11.102	AaERF1	Artemisia annua	Artemisinin	56.25	2.69e-15	AP2/ERF	Yu ZX, Li JX, Yang CQ, Hu WL, Wang LJ, Chen XY (2012) The jasmonate‐responsive AP2/ERF transcription factors AaERF1 and AaERF2 positively regulate artemisinin biosynthesis in Artemisia annua L. Mol. Plant 5, 353–365.
evm.model.Chr13.737	AaERF1	Artemisia annua	Artemisinin	56.14	6.97e-15	AP2/ERF	Yu ZX, Li JX, Yang CQ, Hu WL, Wang LJ, Chen XY (2012) The jasmonate‐responsive AP2/ERF transcription factors AaERF1 and AaERF2 positively regulate artemisinin biosynthesis in Artemisia annua L. Mol. Plant 5, 353–365.
evm.model.Chr6.803	AaERF1	Artemisia annua	Artemisinin	56.14	2.06e-14	AP2/ERF	Yu ZX, Li JX, Yang CQ, Hu WL, Wang LJ, Chen XY (2012) The jasmonate‐responsive AP2/ERF transcription factors AaERF1 and AaERF2 positively regulate artemisinin biosynthesis in Artemisia annua L. Mol. Plant 5, 353–365.
evm.model.Chr14.1239	AaERF1	Artemisia annua	Artemisinin	55.738	3.94e-18	AP2/ERF	Yu ZX, Li JX, Yang CQ, Hu WL, Wang LJ, Chen XY (2012) The jasmonate‐responsive AP2/ERF transcription factors AaERF1 and AaERF2 positively regulate artemisinin biosynthesis in Artemisia annua L. Mol. Plant 5, 353–365.
evm.model.Chr10.990	AaERF1	Artemisia annua	Artemisinin	55.738	1.06e-16	AP2/ERF	Yu ZX, Li JX, Yang CQ, Hu WL, Wang LJ, Chen XY (2012) The jasmonate‐responsive AP2/ERF transcription factors AaERF1 and AaERF2 positively regulate artemisinin biosynthesis in Artemisia annua L. Mol. Plant 5, 353–365.
evm.model.Chr6.806	AaERF1	Artemisia annua	Artemisinin	55.385	2.81e-17	AP2/ERF	Yu ZX, Li JX, Yang CQ, Hu WL, Wang LJ, Chen XY (2012) The jasmonate‐responsive AP2/ERF transcription factors AaERF1 and AaERF2 positively regulate artemisinin biosynthesis in Artemisia annua L. Mol. Plant 5, 353–365.
evm.model.Chr3.565	AaERF1	Artemisia annua	Artemisinin	54.688	2.06e-18	AP2/ERF	Yu ZX, Li JX, Yang CQ, Hu WL, Wang LJ, Chen XY (2012) The jasmonate‐responsive AP2/ERF transcription factors AaERF1 and AaERF2 positively regulate artemisinin biosynthesis in Artemisia annua L. Mol. Plant 5, 353–365.
evm.model.Chr4.1827	AaERF1	Artemisia annua	Artemisinin	54.386	2.58e-14	AP2/ERF	Yu ZX, Li JX, Yang CQ, Hu WL, Wang LJ, Chen XY (2012) The jasmonate‐responsive AP2/ERF transcription factors AaERF1 and AaERF2 positively regulate artemisinin biosynthesis in Artemisia annua L. Mol. Plant 5, 353–365.
evm.model.Chr8.50	AaERF1	Artemisia annua	Artemisinin	54.237	7.96e-19	AP2/ERF	Yu ZX, Li JX, Yang CQ, Hu WL, Wang LJ, Chen XY (2012) The jasmonate‐responsive AP2/ERF transcription factors AaERF1 and AaERF2 positively regulate artemisinin biosynthesis in Artemisia annua L. Mol. Plant 5, 353–365.
evm.model.Chr6.1138	AaERF1	Artemisia annua	Artemisinin	54.229	8.16e-64	AP2/ERF	Yu ZX, Li JX, Yang CQ, Hu WL, Wang LJ, Chen XY (2012) The jasmonate‐responsive AP2/ERF transcription factors AaERF1 and AaERF2 positively regulate artemisinin biosynthesis in Artemisia annua L. Mol. Plant 5, 353–365.
evm.model.Chr8.51	AaERF1	Artemisia annua	Artemisinin	54.098	1.86e-19	AP2/ERF	Yu ZX, Li JX, Yang CQ, Hu WL, Wang LJ, Chen XY (2012) The jasmonate‐responsive AP2/ERF transcription factors AaERF1 and AaERF2 positively regulate artemisinin biosynthesis in Artemisia annua L. Mol. Plant 5, 353–365.
evm.model.Chr6.2294	AaERF1	Artemisia annua	Artemisinin	53.968	1.47e-18	AP2/ERF	Yu ZX, Li JX, Yang CQ, Hu WL, Wang LJ, Chen XY (2012) The jasmonate‐responsive AP2/ERF transcription factors AaERF1 and AaERF2 positively regulate artemisinin biosynthesis in Artemisia annua L. Mol. Plant 5, 353–365.
evm.model.Chr6.91_evm.model.Chr6.94	AaERF1	Artemisia annua	Artemisinin	53.425	2.02e-18	AP2/ERF	Yu ZX, Li JX, Yang CQ, Hu WL, Wang LJ, Chen XY (2012) The jasmonate‐responsive AP2/ERF transcription factors AaERF1 and AaERF2 positively regulate artemisinin biosynthesis in Artemisia annua L. Mol. Plant 5, 353–365.
evm.model.Chr8.60	AaERF1	Artemisia annua	Artemisinin	53.226	9.77e-14	AP2/ERF	Yu ZX, Li JX, Yang CQ, Hu WL, Wang LJ, Chen XY (2012) The jasmonate‐responsive AP2/ERF transcription factors AaERF1 and AaERF2 positively regulate artemisinin biosynthesis in Artemisia annua L. Mol. Plant 5, 353–365.
evm.model.Chr8.58	AaERF1	Artemisia annua	Artemisinin	53.226	1.1e-13	AP2/ERF	Yu ZX, Li JX, Yang CQ, Hu WL, Wang LJ, Chen XY (2012) The jasmonate‐responsive AP2/ERF transcription factors AaERF1 and AaERF2 positively regulate artemisinin biosynthesis in Artemisia annua L. Mol. Plant 5, 353–365.
evm.model.Chr12.267	AaERF1	Artemisia annua	Artemisinin	53.125	2.47e-15	AP2/ERF	Yu ZX, Li JX, Yang CQ, Hu WL, Wang LJ, Chen XY (2012) The jasmonate‐responsive AP2/ERF transcription factors AaERF1 and AaERF2 positively regulate artemisinin biosynthesis in Artemisia annua L. Mol. Plant 5, 353–365.
evm.model.Chr16.1523	AaERF1	Artemisia annua	Artemisinin	52.703	2.36e-20	AP2/ERF	Yu ZX, Li JX, Yang CQ, Hu WL, Wang LJ, Chen XY (2012) The jasmonate‐responsive AP2/ERF transcription factors AaERF1 and AaERF2 positively regulate artemisinin biosynthesis in Artemisia annua L. Mol. Plant 5, 353–365.
evm.model.Chr8.52	AaERF1	Artemisia annua	Artemisinin	52.459	6.54e-19	AP2/ERF	Yu ZX, Li JX, Yang CQ, Hu WL, Wang LJ, Chen XY (2012) The jasmonate‐responsive AP2/ERF transcription factors AaERF1 and AaERF2 positively regulate artemisinin biosynthesis in Artemisia annua L. Mol. Plant 5, 353–365.
evm.model.Chr16.1691	AaERF1	Artemisia annua	Artemisinin	52.381	9.17e-16	AP2/ERF	Yu ZX, Li JX, Yang CQ, Hu WL, Wang LJ, Chen XY (2012) The jasmonate‐responsive AP2/ERF transcription factors AaERF1 and AaERF2 positively regulate artemisinin biosynthesis in Artemisia annua L. Mol. Plant 5, 353–365.
evm.model.Chr10.1806	AaERF1	Artemisia annua	Artemisinin	52.174	4.8e-20	AP2/ERF	Yu ZX, Li JX, Yang CQ, Hu WL, Wang LJ, Chen XY (2012) The jasmonate‐responsive AP2/ERF transcription factors AaERF1 and AaERF2 positively regulate artemisinin biosynthesis in Artemisia annua L. Mol. Plant 5, 353–365.
evm.model.Chr6.1685	AaERF1	Artemisia annua	Artemisinin	52.113	1.24e-17	AP2/ERF	Yu ZX, Li JX, Yang CQ, Hu WL, Wang LJ, Chen XY (2012) The jasmonate‐responsive AP2/ERF transcription factors AaERF1 and AaERF2 positively regulate artemisinin biosynthesis in Artemisia annua L. Mol. Plant 5, 353–365.
evm.model.Chr3.468	AaERF1	Artemisia annua	Artemisinin	51.389	3.08e-18	AP2/ERF	Yu ZX, Li JX, Yang CQ, Hu WL, Wang LJ, Chen XY (2012) The jasmonate‐responsive AP2/ERF transcription factors AaERF1 and AaERF2 positively regulate artemisinin biosynthesis in Artemisia annua L. Mol. Plant 5, 353–365.
evm.model.Chr6.1099	AaERF1	Artemisia annua	Artemisinin	51.351	9.27e-19	AP2/ERF	Yu ZX, Li JX, Yang CQ, Hu WL, Wang LJ, Chen XY (2012) The jasmonate‐responsive AP2/ERF transcription factors AaERF1 and AaERF2 positively regulate artemisinin biosynthesis in Artemisia annua L. Mol. Plant 5, 353–365.
evm.model.Chr8.2104	AaERF1	Artemisia annua	Artemisinin	51.316	2.95e-19	AP2/ERF	Yu ZX, Li JX, Yang CQ, Hu WL, Wang LJ, Chen XY (2012) The jasmonate‐responsive AP2/ERF transcription factors AaERF1 and AaERF2 positively regulate artemisinin biosynthesis in Artemisia annua L. Mol. Plant 5, 353–365.
evm.model.Chr6.797	AaERF1	Artemisia annua	Artemisinin	50.98	2.17e-11	AP2/ERF	Yu ZX, Li JX, Yang CQ, Hu WL, Wang LJ, Chen XY (2012) The jasmonate‐responsive AP2/ERF transcription factors AaERF1 and AaERF2 positively regulate artemisinin biosynthesis in Artemisia annua L. Mol. Plant 5, 353–365.
evm.model.Chr6.1823	AaERF1	Artemisia annua	Artemisinin	50.769	3.77e-18	AP2/ERF	Yu ZX, Li JX, Yang CQ, Hu WL, Wang LJ, Chen XY (2012) The jasmonate‐responsive AP2/ERF transcription factors AaERF1 and AaERF2 positively regulate artemisinin biosynthesis in Artemisia annua L. Mol. Plant 5, 353–365.
evm.model.Chr6.1825	AaERF1	Artemisia annua	Artemisinin	50.725	1.82e-16	AP2/ERF	Yu ZX, Li JX, Yang CQ, Hu WL, Wang LJ, Chen XY (2012) The jasmonate‐responsive AP2/ERF transcription factors AaERF1 and AaERF2 positively regulate artemisinin biosynthesis in Artemisia annua L. Mol. Plant 5, 353–365.
evm.model.Chr14.1617	AaERF1	Artemisia annua	Artemisinin	50.704	4.51e-17	AP2/ERF	Yu ZX, Li JX, Yang CQ, Hu WL, Wang LJ, Chen XY (2012) The jasmonate‐responsive AP2/ERF transcription factors AaERF1 and AaERF2 positively regulate artemisinin biosynthesis in Artemisia annua L. Mol. Plant 5, 353–365.
evm.model.Chr14.2092	AaERF1	Artemisia annua	Artemisinin	50.394	3.37e-29	AP2/ERF	Yu ZX, Li JX, Yang CQ, Hu WL, Wang LJ, Chen XY (2012) The jasmonate‐responsive AP2/ERF transcription factors AaERF1 and AaERF2 positively regulate artemisinin biosynthesis in Artemisia annua L. Mol. Plant 5, 353–365.
evm.model.Chr5.2427	AaERF1	Artemisia annua	Artemisinin	50	1.18e-14	AP2/ERF	Yu ZX, Li JX, Yang CQ, Hu WL, Wang LJ, Chen XY (2012) The jasmonate‐responsive AP2/ERF transcription factors AaERF1 and AaERF2 positively regulate artemisinin biosynthesis in Artemisia annua L. Mol. Plant 5, 353–365.
